# Supplementary material for: Chromosome-scale Echinococcus granulosus (genotype G1) genome reveals the Eg95 gene family and conservation of the EG95-vaccine molecule
Source: Commun Biol. 2022 Mar 3;5:199. doi: 10.1038/s42003-022-03125-1 (PMC8894454; doi:10.1038/s42003-022-03125-1)
Supplement: Supplementary file 3 — Supplementary Data 1-14 [file 42003_2022_3125_MOESM3_ESM.xlsx]

## Sheet: S Data 1
Supplementary Data 1. Protein-coding and non-coding RNA genes in the large repeat regions of the Echinococcus granulosus genome (Eg-G1s)
Chromosome	Identifier	Start	End	Strand	Description
chr1_egr	RF00001	24406160	24406278	+	5S ribosomal RNA
chr1_egr	RF00001	24426475	24426357	-	5S ribosomal RNA
chr1_egr	RF00001	24453776	24453894	+	5S ribosomal RNA
chr1_egr	RF00001	24468514	24468396	-	5S ribosomal RNA
chr1_egr	RF00001	24484365	24484247	-	5S ribosomal RNA
chr1_egr	RF00001	24553026	24553144	+	5S ribosomal RNA
chr1_egr	RF00001	24559499	24559381	-	5S ribosomal RNA
chr1_egr	RF00001	24608800	24608682	-	5S ribosomal RNA
chr1_egr	RF00001	24631148	24631030	-	5S ribosomal RNA
chr1_egr	RF00001	24643870	24643988	+	5S ribosomal RNA
chr1_egr	ECG_02085	25451702	25452320	-	Mucin-22-like protein
chr1_egr	ECG_02086	26218161	26219533	-	Hypothetical protein
chr1_egr	ECG_02087	26351681	26352149	+	Hypothetical protein
chr1_egr	ECG_02088	27221822	27222604	+	Hypothetical protein
chr1_egr	ECG_02089	28650461	28658844	-	Urea active transporter
chr1_egr	ECG_02090	28721288	28721749	-	Hypothetical protein
chr1_egr	ECG_02091	30920310	30920636	+	Hypothetical protein
chr1_egr	ECG_02092	31044991	31045560	+	Hypothetical protein
chr1_egr	ECG_02093	34741898	34743709	-	Mucin-2 like protein
chr1_egr	ECG_02094	35092003	35092557	+	Hypothetical protein
chr1_egr	ECG_02095	35589496	35597849	-	Urea active transporter
chr1_egr	ECG_02096	38396463	38401782	-	Hypothetical protein
chr1_egr	ECG_02097	38406626	38407686	-	Hypothetical protein
chr1_egr	ECG_02098	38408142	38410314	-	Ubiquitin-protein ligase
chr1_egr	ECG_02099	38414955	38415224	+	Nucleoporin
chr1_egr	ECG_02100	38415272	38416424	+	Nucleoporin
chr1_egr	ECG_02101	38418176	38419320	-	Hypothetical protein
chr1_egr	ECG_02102	38419375	38423827	-	FAM91 protein
chr1_egr	ECG_02103	38424889	38425230	+	Hypothetical protein
chr1_egr	ECG_02104	38426084	38427966	+	RNA-binding protein
chr1_egr	ECG_02105	38431504	38431962	-	Calmodulin
chr1_egr	ECG_02106	38438577	38444631	-	Syntaxin
chr1_egr	ECG_02107	38444681	38446223	-	Syntaxin
chr2_egr	ECG_02108	82764	83075	-	Histone H4
chr2_egr	ECG_02109	83891	84472	-	Histone H3
chr2_egr	ECG_02110	84871	85338	+	Variant surface glycoprotein
chr2_egr	ECG_02111	85459	85827	-	Histone H2B
chr2_egr	RF01960	117411	117095	-	Eukaryotic small subunit ribosomal RNA
chr2_egr	RF00004	168724	168531	-	U2 spliceosomal RNA
chr2_egr	RF00004	170103	170296	+	U2 spliceosomal RNA
chr2_egr	RF01960	446960	446534	-	Eukaryotic small subunit ribosomal RNA
chr2_egr	RF00004	447710	447868	+	U2 spliceosomal RNA
chr2_egr	RF00004	472598	472407	-	U2 spliceosomal RNA
chr2_egr	ECG_02112	599484	600757	-	EG95-6
chr2_egr	RF00032	684711	684667	-	Histone 3' UTR stem-loop
chr2_egr	RF00004	724614	724746	+	U2 spliceosomal RNA
chr2_egr	ECG_02113	750641	751958	-	Sphingolipid desaturase
chr2_egr	RF00002	879799	879943	+	5.8S ribosomal RNA
chr2_egr	RF02543	880496	880839	+	Eukaryotic large subunit ribosomal RNA
chr2_egr	ECG_02114	950063	951336	-	EG95-5
chr2_egr	RF00004	16076816	16077010	+	U2 spliceosomal RNA
chr2_egr	RF02543	16219234	16219615	+	Eukaryotic large subunit ribosomal RNA
chr2_egr	RF02543	16219662	16220914	+	Eukaryotic large subunit ribosomal RNA
chr2_egr	ECG_03411	16260755	16261066	-	Histone H4
chr2_egr	RF00004	16660110	16659917	-	U2 spliceosomal RNA
chr2_egr	RF00004	16661419	16661612	+	U2 spliceosomal RNA
chr2_egr	RF00004	16702810	16702617	-	U2 spliceosomal RNA
chr2_egr	RF00004	16704118	16704311	+	U2 spliceosomal RNA
chr2_egr	RF00004	16797383	16797190	-	U2 spliceosomal RNA
chr2_egr	RF01960	16963231	16965641	+	Eukaryotic small subunit ribosomal RNA
chr2_egr	RF00002	16966463	16966615	+	5.8S ribosomal RNA
chr2_egr	RF02543	16967145	16972122	+	Eukaryotic large subunit ribosomal RNA
chr2_egr	RF00004	17033905	17033712	-	U2 spliceosomal RNA
chr2_egr	ECG_03412	17149652	17150912	-	EG95-1
chr2_egr	RF00004	17289936	17289741	-	U2 spliceosomal RNA
chr2_egr	RF00004	17311535	17311342	-	U2 spliceosomal RNA
chr2_egr	RF02543	17516369	17516510	+	Eukaryotic large subunit ribosomal RNA
chr2_egr	RF02543	17516511	17517086	+	Eukaryotic large subunit ribosomal RNA
chr2_egr	RF02543	17517098	17517638	+	Eukaryotic large subunit ribosomal RNA
chr2_egr	RF02543	17517640	17519588	+	Eukaryotic large subunit ribosomal RNA
chr2_egr	RF01960	17602642	17605050	+	Eukaryotic small subunit ribosomal RNA
chr2_egr	RF00002	17605869	17606021	+	5.8S ribosomal RNA
chr2_egr	RF02543	17606551	17611506	+	Eukaryotic large subunit ribosomal RNA
chr2_egr	RF02543	17622096	17617141	-	Eukaryotic large subunit ribosomal RNA
chr2_egr	RF00002	17622778	17622626	-	5.8S ribosomal RNA
chr2_egr	RF01960	17626007	17623597	-	Eukaryotic small subunit ribosomal RNA
chr2_egr	ECG_03413	17707023	17707334	-	Histone H4
chr2_egr	ECG_03414	17708154	17708735	-	Histone H3
chr2_egr	ECG_03415	17709138	17709605	+	Variant surface glycoprotein
chr2_egr	ECG_03416	17709726	17710094	-	Histone H2B
chr2_egr	RF00004	17720117	17719959	-	U2 spliceosomal RNA
chr2_egr	RF01960	17720801	17721111	+	Eukaryotic small subunit ribosomal RNA
chr2_egr	RF00004	17801928	17801735	-	U2 spliceosomal RNA
chr2_egr	RF00004	17803347	17803540	+	U2 spliceosomal RNA
chr2_egr	RF00004	17873230	17873037	-	U2 spliceosomal RNA
chr2_egr	RF00004	17910271	17910115	-	U2 spliceosomal RNA
chr2_egr	RF01960	17911035	17911277	+	Eukaryotic small subunit ribosomal RNA
chr2_egr	ECG_03417	17936244	17936711	+	Variant Variant surface glycoprotein
chr2_egr	ECG_03418	17936832	17937200	-	Histone H2B
chr2_egr	ECG_03419	17938468	17938695	+	Histone H2A
chr2_egr	RF02543	18032591	18027672	-	Eukaryotic large subunit ribosomal RNA
chr2_egr	RF00002	18033272	18033120	-	5.8S ribosomal RNA
chr2_egr	RF01960	18036488	18034089	-	Eukaryotic small subunit ribosomal RNA
chr2_egr	RF00004	18058351	18058158	-	U2 spliceosomal RNA
chr2_egr	RF00004	18100686	18100497	-	U2 spliceosomal RNA
chr2_egr	RF00004	18164293	18164486	+	U2 spliceosomal RNA
chr2_egr	RF00004	18184262	18184067	-	U2 spliceosomal RNA
chr2_egr	RF02543	18280966	18281051	+	Eukaryotic large subunit ribosomal RNA
chr2_egr	RF02543	18281120	18282391	+	Eukaryotic large subunit ribosomal RNA
chr2_egr	RF00012	21306945	21307085	+	Small nucleolar RNA U3
chr2_egr	ECG_03420	22047618	22071777	+	Protein kinase
chr2_egr	ECG_03421	22669754	22670677	+	Hypothetical protein
chr2_egr	ECG_03422	23148918	23149244	-	Hypothetical protein
chr2_egr	ECG_03423	23174773	23177409	-	Hypothetical protein
chr2_egr	ECG_03424	23331272	23332051	-	Mucin-22-like protein
chr2_egr	ECG_03425	23420964	23421743	-	Mucin-22-like protein
chr2_egr	ECG_03426	23450567	23453366	-	Guanylate kinase
chr2_egr	ECG_03427	24169374	24172160	+	Guanylate kinase
chr2_egr	ECG_03428	24214512	24215997	+	Guanylate kinase
chr2_egr	ECG_03429	24806795	24808532	-	Urea active transporter
chr2_egr	ECG_03430	26589604	26589993	-	Hypothetical protein
chr2_egr	ECG_03431	26723773	26724954	-	Mucin-2 like protein
chr2_egr	RF02543	27365586	27360622	-	Eukaryotic large subunit ribosomal RNA
chr2_egr	RF00002	27366265	27366113	-	5.8S ribosomal RNA
chr2_egr	RF01960	27369332	27366920	-	Eukaryotic small subunit ribosomal RNA
chr4_egr	RF00004	12518828	12519021	+	U2 spliceosomal RNA
chr4_egr	RF02543	13391989	13387029	-	Eukaryotic large subunit ribosomal RNA
chr4_egr	RF00002	13392671	13392519	-	5.8S ribosomal RNA
chr4_egr	RF01960	13393668	13393498	-	Eukaryotic small subunit ribosomal RNA
chr4_egr	RF01960	13393852	13393678	-	Eukaryotic small subunit ribosomal RNA
chr4_egr	ECG_06017	13409231	13409542	-	Histone H4
chr4_egr	ECG_06018	13410370	13410843	+	Histone H2A
chr4_egr	ECG_06019	13411347	13411814	+	Variant Variant surface glycoprotein
chr4_egr	ECG_06020	13411935	13412303	-	Histone H2B
chr4_egr	RF02543	13489798	13489339	-	Eukaryotic large subunit ribosomal RNA
chr4_egr	RF00002	13490486	13490337	-	5.8S ribosomal RNA
chr4_egr	RF01960	13493662	13491283	-	Eukaryotic small subunit ribosomal RNA
chr4_egr	RF02543	13551139	13546173	-	Eukaryotic large subunit ribosomal RNA
chr4_egr	ECG_06021	13551231	13551566	+	Hypothetical protein
chr4_egr	RF00002	13551822	13551670	-	5.8S ribosomal RNA
chr4_egr	ECG_06022	13552260	13559786	+	Hypothetical protein
chr4_egr	RF01960	13555052	13552643	-	Eukaryotic small subunit ribosomal RNA
chr4_egr	ECG_06023	13572160	13572546	+	Histone H2A
chr4_egr	ECG_06024	13573045	13573512	+	Variant surface glycoprotein
chr4_egr	ECG_06025	13573633	13574001	-	Histone H2B
chr4_egr	ECG_06026	13749729	13751918	+	Hypothetical protein
chr4_egr	ECG_06027	13823283	13830551	-	Neutral amino acid transporter
chr4_egr	RF02543	13880206	13878266	-	Eukaryotic large subunit ribosomal RNA
chr4_egr	RF02543	13880746	13880208	-	Eukaryotic large subunit ribosomal RNA
chr4_egr	RF02543	13881325	13880758	-	Eukaryotic large subunit ribosomal RNA
chr4_egr	RF02543	13881465	13881326	-	Eukaryotic large subunit ribosomal RNA
chr4_egr	ECG_06028	13928441	13928855	-	Hypothetical protein
chr4_egr	RF01960	13954722	13954298	-	Eukaryotic small subunit ribosomal RNA
chr4_egr	RF00004	13955477	13955635	+	U2 spliceosomal RNA
chr4_egr	RF00004	14126158	14126351	+	U2 spliceosomal RNA
chr4_egr	ECG_06029	14269300	14271528	-	Hypothetical protein
chr4_egr	RF01960	14325637	14325158	-	Eukaryotic small subunit ribosomal RNA
chr4_egr	RF00004	14326350	14326508	+	U2 spliceosomal RNA
chr4_egr	RF01960	14395035	14394611	-	Eukaryotic small subunit ribosomal RNA
chr4_egr	RF00004	14395790	14395948	+	U2 spliceosomal RNA
chr4_egr	ECG_06030	14431744	14441136	+	Voltage gated chloride channel
chr4_egr	RF02543	14998228	14996287	-	Eukaryotic large subunit ribosomal RNA
chr4_egr	ECG_06031	14999782	15000192	+	Metal transporter
chr4_egr	RF02543	14999798	14998230	-	Eukaryotic large subunit ribosomal RNA
chr4_egr	RF00002	15001433	15001585	+	5.8S ribosomal RNA
chr4_egr	RF02543	15002138	15004942	+	Eukaryotic large subunit ribosomal RNA
chr4_egr	RF00012	15062860	15062755	-	Small nucleolar RNA U3
chr4_egr	RF00004	15395519	15395328	-	U2 spliceosomal RNA
chr4_egr	RF00004	15396889	15397081	+	U2 spliceosomal RNA
chr4_egr	ECG_06032	15971574	15972835	-	EG95-4
chr4_egr	RF00004	16044767	16044960	+	U2 spliceosomal RNA
chr4_egr	RF01960	16249280	16251689	+	Eukaryotic small subunit ribosomal RNA
chr4_egr	RF00002	16252508	16252660	+	5.8S ribosomal RNA
chr4_egr	RF02543	16253213	16256201	+	Eukaryotic large subunit ribosomal RNA
chr4_egr	RF02543	16256237	16256616	+	Eukaryotic large subunit ribosomal RNA
chr4_egr	RF02543	16256696	16256777	+	Eukaryotic large subunit ribosomal RNA
chr4_egr	ECG_06033	16427054	16427458	+	Histone H3
chr4_egr	RF00032	16427082	16427037	-	Histone 3' UTR stem-loop
chr4_egr	ECG_06034	16428580	16428843	-	Hypothetical protein
chr4_egr	ECG_06035	16430171	16430482	-	Histone H4
chr4_egr	ECG_06036	16431617	16431880	-	Hypothetical protein
chr4_egr	ECG_06037	16433209	16433520	-	Histone H4
chr4_egr	ECG_06038	16434655	16434918	-	Hypothetical protein
chr4_egr	ECG_06039	16436243	16436554	-	Histone H4
chr4_egr	ECG_06040	16437689	16437955	-	Hypothetical protein
chr4_egr	ECG_06041	16439280	16439591	-	Histone H4
chr4_egr	ECG_06042	16440726	16440992	-	Hypothetical protein
chr4_egr	ECG_06043	16442321	16442632	-	Histone H4
chr4_egr	ECG_06044	16443767	16444030	-	Hypothetical protein
chr4_egr	ECG_06045	16445359	16445670	-	Histone H4
chr4_egr	ECG_06046	16446805	16447068	-	Hypothetical protein
chr4_egr	ECG_06047	16448397	16448708	-	Histone H4
chr4_egr	ECG_06048	16449843	16450109	-	Hypothetical protein
chr4_egr	ECG_06049	16451434	16451745	-	Histone H4
chr4_egr	ECG_06050	16452880	16453143	-	Hypothetical protein
chr4_egr	ECG_06051	16454472	16454783	-	Histone H4
chr4_egr	ECG_06052	16455918	16456184	-	Hypothetical protein
chr4_egr	ECG_06053	16457383	16457736	+	Histone H3
chr4_egr	ECG_06054	16460519	16460827	-	Histone H4
chr4_egr	ECG_06055	16461740	16463806	+	Histone 2A
chr4_egr	ECG_06056	16464991	16465254	-	Hypothetical protein
chr4_egr	ECG_06057	16466523	16466891	-	Histone H4
chr4_egr	ECG_06058	16467556	16467888	-	Hypothetical protein
chr4_egr	ECG_06059	16468024	16468263	-	Hypothetical protein
chr4_egr	ECG_06060	16474095	16474358	-	Hypothetical protein
chr4_egr	RF00004	16563220	16563027	-	U2 spliceosomal RNA
chr4_egr	RF00004	16575751	16575944	+	U2 spliceosomal RNA
chr4_egr	RF02543	16632301	16627326	-	Eukaryotic large subunit ribosomal RNA
chr4_egr	RF00002	16632983	16632831	-	5.8S ribosomal RNA
chr4_egr	RF01960	16636209	16633801	-	Eukaryotic small subunit ribosomal RNA
chr4_egr	RF02543	16792415	16793722	+	Eukaryotic large subunit ribosomal RNA
chr4_egr	RF02543	16793724	16795660	+	Eukaryotic large subunit ribosomal RNA
chr4_egr	RF02543	16804094	16805661	+	Eukaryotic large subunit ribosomal RNA
chr4_egr	RF02543	16805663	16807618	+	Eukaryotic large subunit ribosomal RNA
chr4_egr	RF02543	16842301	16837334	-	Eukaryotic large subunit ribosomal RNA
chr4_egr	RF00002	16842983	16842831	-	5.8S ribosomal RNA
chr4_egr	RF01960	16846262	16843865	-	Eukaryotic small subunit ribosomal RNA
chr4_egr	ECG_06061	16857927	16858314	+	Histone H2A
chr4_egr	ECG_06062	16858813	16859280	+	Variant surface glycoprotein
chr4_egr	ECG_06063	16859401	16859769	-	Histone H2B
chr4_egr	ECG_06064	16860874	16861260	+	Histone H2A
chr4_egr	ECG_06065	16861759	16862226	+	Variant surface glycoprotein
chr4_egr	ECG_06066	16862347	16862715	-	Histone H2B
chr4_egr	ECG_06067	16863821	16864208	+	Histone H2A
chr4_egr	ECG_06068	16864707	16865174	+	Variant surface glycoprotein
chr4_egr	ECG_06069	16865295	16865663	-	Histone H2B
chr4_egr	ECG_06070	16866768	16867160	+	Histone H2A
chr4_egr	ECG_06071	16867651	16868118	+	Variant surface glycoprotein
chr4_egr	ECG_06072	16868239	16868607	-	Histone H2B
chr4_egr	ECG_06073	16869712	16870104	+	Histone H2A
chr4_egr	ECG_06074	16870603	16871070	+	Variant surface glycoprotein
chr4_egr	ECG_06075	16871191	16871559	-	Histone H2B
chr4_egr	ECG_06076	16872665	16873058	+	Histone H2A
chr4_egr	ECG_06077	16873553	16874020	+	Variant surface glycoprotein
chr4_egr	ECG_06078	16874141	16874509	-	Histone H2B
chr4_egr	ECG_06079	16875614	16876003	+	Histone H2A
chr4_egr	ECG_06080	16876502	16876969	+	Variant surface glycoprotein
chr4_egr	ECG_06081	16877090	16877458	-	Histone H2B
chr4_egr	ECG_06082	16878564	16878983	+	Histone H2A
chr4_egr	ECG_06083	16879449	16879916	+	Variant surface glycoprotein
chr4_egr	ECG_06084	16880037	16880405	-	Histone H2B
chr4_egr	ECG_06085	16881510	16881899	+	Histone H2A
chr4_egr	ECG_06086	16882398	16882865	+	Variant surface glycoprotein
chr4_egr	ECG_06087	16882986	16883354	-	Histone H2B
chr4_egr	ECG_06088	16884460	16884847	+	Histone H2A
chr4_egr	ECG_06089	16885342	16885809	+	Variant surface glycoprotein
chr4_egr	ECG_06090	16885930	16886298	-	Histone H2B
chr4_egr	ECG_06091	16887403	16887790	+	Histone H2A
chr4_egr	ECG_06092	16888286	16888753	+	Variant surface glycoprotein
chr4_egr	ECG_06093	16888874	16889242	-	Histone H2B
chr4_egr	ECG_06094	16890347	16890737	+	Histone H2A
chr4_egr	ECG_06095	16891234	16891701	+	Variant surface glycoprotein
chr4_egr	ECG_06096	16891822	16892172	-	Histone H2B
chr4_egr	RF02543	17130611	17130696	+	Eukaryotic large subunit ribosomal RNA
chr4_egr	RF02543	17130765	17132036	+	Eukaryotic large subunit ribosomal RNA
chr4_egr	RF02543	17144463	17139516	-	Eukaryotic large subunit ribosomal RNA
chr4_egr	RF00002	17145145	17144993	-	5.8S ribosomal RNA
chr4_egr	RF01960	17148364	17145965	-	Eukaryotic small subunit ribosomal RNA
chr4_egr	RF00032	17165776	17165822	+	Histone 3' UTR stem-loop
chr4_egr	RF02543	17308892	17308977	+	Eukaryotic large subunit ribosomal RNA
chr4_egr	RF02543	17309046	17310309	+	Eukaryotic large subunit ribosomal RNA
chr4_egr	RF00004	17322358	17322548	+	U2 spliceosomal RNA
chr4_egr	RF00004	17333525	17333332	-	U2 spliceosomal RNA
chr4_egr	RF02543	17346963	17345695	-	Eukaryotic large subunit ribosomal RNA
chr4_egr	RF02543	17347113	17347029	-	Eukaryotic large subunit ribosomal RNA
chr4_egr	RF02543	17350122	17350207	+	Eukaryotic large subunit ribosomal RNA
chr4_egr	RF02543	17350276	17351544	+	Eukaryotic large subunit ribosomal RNA
chr4_egr	RF01960	17450252	17449936	-	Eukaryotic small subunit ribosomal RNA
chr4_egr	RF00004	17450947	17451105	+	U2 spliceosomal RNA
chr4_egr	RF00004	17505568	17505375	-	U2 spliceosomal RNA
chr4_egr	RF00004	17511346	17511539	+	U2 spliceosomal RNA
chr4_egr	ECG_06097	17548162	17549982	-	Heat shock protein
chr4_egr	RF00032	17604030	17604074	+	Histone 3' UTR stem-loop
chr4_egr	RF00004	17725695	17725502	-	U2 spliceosomal RNA
chr4_egr	RF00004	17727063	17727256	+	U2 spliceosomal RNA
chr4_egr	RF00032	17818973	17819017	+	Histone 3' UTR stem-loop
chr4_egr	RF02543	17858242	17853283	-	Eukaryotic large subunit ribosomal RNA
chr4_egr	RF00002	17858924	17858772	-	5.8S ribosomal RNA
chr4_egr	RF01960	17862151	17859749	-	Eukaryotic small subunit ribosomal RNA
chr4_egr	ECG_06098	17866341	17866875	+	Hypothetical protein
chr4_egr	RF00004	17914065	17913907	-	U2 spliceosomal RNA
chr4_egr	RF01960	17914821	17915241	+	Eukaryotic small subunit ribosomal RNA
chr4_egr	RF01960	18027741	18027198	-	Eukaryotic small subunit ribosomal RNA
chr4_egr	RF00004	18028372	18028530	+	U2 spliceosomal RNA
chr4_egr	ECG_06099	18099016	18100219	-	Adenylyl cyclase
chr4_egr	ECG_06100	18103933	18104670	+	Hypothetical protein
chr4_egr	ECG_06101	18107025	18108026	-	Hypothetical protein
chr4_egr	ECG_06102	18127551	18127880	-	Sperm flagellar protein
chr4_egr	ECG_06103	18234278	18234656	-	Hypothetical protein
chr4_egr	ECG_06104	18239870	18240175	-	Hypothetical protein
chr4_egr	ECG_06105	18243486	18257431	+	Hypothetical protein
chr4_egr	ECG_06106	18283583	18287244	-	Hypothetical protein
chr4_egr	ECG_06107	18298308	18298589	-	Hypothetical protein
chr4_egr	ECG_06108	18305972	18310932	-	Zinc finger protein
chr4_egr	ECG_06109	18317141	18317437	+	Hypothetical protein
chr4_egr	ECG_06110	18404483	18404951	+	Hypothetical protein
chr4_egr	RF00004	18427574	18427767	+	U2 spliceosomal RNA
chr4_egr	RF00004	18436469	18436276	-	U2 spliceosomal RNA
chr4_egr	RF00004	18479600	18479793	+	U2 spliceosomal RNA
chr4_egr	ECG_06111	18594378	18594689	-	Histone H4
chr4_egr	ECG_06112	18595517	18595990	+	Histone H2A
chr4_egr	ECG_06113	18596489	18596956	+	Variant surface glycoprotein
chr4_egr	ECG_06114	18597077	18597445	-	Histone H2B
chr4_egr	ECG_06115	18598502	18598936	+	Histone H2A
chr4_egr	ECG_06116	18599439	18599906	+	Variant surface glycoprotein
chr4_egr	ECG_06117	18600027	18600395	-	Histone H2B
chr4_egr	ECG_06118	18601501	18601888	+	Histone H2A
chr4_egr	ECG_06119	18602387	18602854	+	Variant surface glycoprotein
chr4_egr	ECG_06120	18602975	18603343	-	Histone H2B
chr7_egr	ECG_08615	9400712	9402363	+	Oncosphere antigen B
chr7_egr	RF00012	9415833	9415693	-	Small nucleolar RNA U3
chr7_egr	ECG_08616	9575335	9577229	+	Oncosphere antigen B
chr7_egr	RF00012	9720204	9720344	+	Small nucleolar RNA U3
chr7_egr	RF00012	9722413	9722273	-	Small nucleolar RNA U3
chr7_egr	ECG_08617	9856561	9856869	+	Hypothetical protein
chr7_egr	RF00012	9867986	9868144	+	Small nucleolar RNA U3
chr7_egr	ECG_08618	9890149	9892043	-	Oncosphere antigen B
chr7_egr	ECG_08619	10027647	10038932	+	Multidrug resistance protein
chr7_egr	ECG_08620	10389374	10391331	+	Oncosphere antigen B
chr7_egr	ECG_08621	10428001	10428264	+	Hypothetical protein
chr7_egr	RF00012	10447812	10447952	+	Small nucleolar RNA U3
chr7_egr	RF00012	10449392	10449252	-	Small nucleolar RNA U3
chr7_egr	RF00001	10582583	10582700	+	5S ribosomal RNA
chr7_egr	ECG_08622	11220044	11222049	-	Multidrug resistance protein
chr7_egr	ECG_08623	11237241	11244025	+	Origin recognition complex subunit
chr7_egr	ECG_08624	11265935	11266423	+	Hypothetical protein
chr7_egr	ECG_08625	11313636	11314001	+	Inosine triphosphate pyrophosphatase
chr7_egr	ECG_08626	11314811	11315158	+	Inosine triphosphate pyrophosphatase
chr7_egr	ECG_08627	11315412	11338999	-	Origin recognition complex subunit
chr7_egr	ECG_08628	11345282	11345647	+	Inosine triphosphate pyrophosphatase
chr7_egr	ECG_08629	11346457	11346804	+	Inosine triphosphate pyrophosphatase
chr7_egr	ECG_08630	11348968	11349318	-	Hypothetical protein
chr7_egr	ECG_08631	11350694	11351011	+	Hypothetical protein
chr7_egr	ECG_08632	11360789	11367550	-	Origin recognition complex subunit
chr7_egr	ECG_08633	11374634	11374981	+	Inosine triphosphate pyrophosphatase
chr7_egr	ECG_08634	11377145	11377498	-	Hypothetical protein
chr7_egr	ECG_08635	11418658	11418933	-	Origin recognition complex subunit
chr7_egr	ECG_08636	11426515	11426862	+	Inosine triphosphate pyrophosphatase
chr7_egr	ECG_08637	11428487	11429218	+	Hypothetical protein
chr7_egr	ECG_08638	11430634	11430948	-	Hypothetical protein
chr7_egr	ECG_08639	11456887	11457252	+	Inosine triphosphate pyrophosphatase
chr7_egr	ECG_08640	11458062	11458406	+	Inosine triphosphate pyrophosphatase
chr7_egr	ECG_08641	11460036	11462616	+	Hypothetical protein
chr7_egr	ECG_08642	11480938	11482573	-	Galactosyltransferase
chr7_egr	ECG_08643	11505060	11507094	-	Origin recognition complex subunit
chr7_egr	ECG_08644	11531088	11531576	-	Hypothetical protein
chr7_egr	ECG_08645	11560435	11560776	-	Inosine triphosphate pyrophosphatase
chr7_egr	ECG_08646	11561683	11567409	-	Inosine triphosphate pyrophosphatase
chr7_egr	ECG_08647	11595869	11596228	+	Hypothetical protein
chr7_egr	ECG_08648	11598390	11598719	-	Inosine triphosphate pyrophosphatase
chr7_egr	ECG_08649	11599528	11599893	-	Inosine triphosphate pyrophosphatase
chr7_egr	ECG_08650	11608481	11609577	+	Origin recognition complex subunit
chr7_egr	ECG_08651	11656307	11657795	-	Hypothetical protein
chr7_egr	ECG_08652	11659505	11659960	+	Ubiquitin carboxyl-terminal hydrolase
chr7_egr	ECG_08653	11660341	11668835	-	Inosine triphosphate pyrophosphatase
chr7_egr	ECG_08654	11670372	11673462	+	Origin recognition complex subunit
chr7_egr	ECG_08655	11693924	11696648	+	Multidrug resistance protein
chr7_egr	RF02543	11728950	11727685	-	Eukaryotic large subunit ribosomal RNA
chr7_egr	RF02543	11729382	11728998	-	Eukaryotic large subunit ribosomal RNA
chr7_egr	ECG_08656	11863050	11870793	-	Hypothetical protein
chr7_egr	ECG_08657	11950645	11959460	+	Multidrug resistance protein
chr7_egr	ECG_08658	11990992	11995078	-	Hypothetical protein
chr7_egr	ECG_08659	12458820	12459770	+	Hypothetical protein
chr7_egr	RF00012	12459450	12459590	+	Small nucleolar RNA U3
chr7_egr	ECG_08660	12463579	12464592	-	Hypothetical protein
chr7_egr	RF00012	12463968	12463828	-	Small nucleolar RNA U3
chr8_egr	ECG_09287	8441353	8441730	+	Hypothetical protein
chr8_egr	ECG_09288	8578015	8578488	-	Hypothetical protein
chr8_egr	ECG_09289	8584582	8597470	-	Hypothetical protein
chr8_egr	ECG_09290	8751697	8759105	+	Hypothetical protein
chr8_egr	ECG_09291	9233056	9233979	-	Hypothetical protein
chr8_egr	ECG_09292	9469733	9470506	-	Hypothetical protein
chr8_egr	ECG_09293	9479156	9479929	-	Hypothetical protein
chr8_egr	ECG_09294	9863987	9865722	-	YrdC domain-containing protein
chr8_egr	ECG_09295	9866652	9870430	+	Syntaxin
chr8_egr	ECG_09296	9870462	9872804	+	Ribosome biogenesis protein
chr8_egr	ECG_09297	9873427	9876679	+	Calcipressin
chr8_egr	ECG_09298	9878486	9879120	+	Hypothetical protein
chr8_egr	ECG_09299	9889246	9892833	+	Helicase protein
chr8_egr	ECG_09300	9900501	9911457	-	G-protein coupled receptor
chr8_egr	ECG_09301	9911534	9913925	-	G-protein coupled receptor
chr8_egr	ECG_09302	9915844	9929151	-	WD40 repeat containing protein
chr8_egr	ECG_09303	9932448	9943815	+	Hypothetical protein
chr8_egr	ECG_09304	9944901	9954499	-	Peptidase
chr8_egr	ECG_09305	9958376	9960554	+	Craniofacial development protein
chr8_egr	ECG_09306	9960743	9961586	-	NADH dehydrogenase
chr8_egr	ECG_09307	9962968	9966669	+	Hypothetical protein
chr8_egr	ECG_09308	9998599	9998961	-	Hypothetical protein
chr8_egr	ECG_09309	10002717	10009057	-	Frizzled
chr8_egr	ECG_09310	10010574	10010870	-	Hypothetical protein
chr8_egr	ECG_09311	10028709	10032882	+	Hypothetical protein
chr8_egr	ECG_09312	10032932	10033969	+	Hypothetical protein
chr8_egr	ECG_09313	10035242	10042264	-	Hypothetical protein
chr8_egr	ECG_09314	10043813	10048702	-	Serine protease
chr8_egr	ECG_09315	10052102	10060615	+	Hypothetical protein
chr8_egr	ECG_09316	10066190	10079431	-	Endoribonuclease
chr8_egr	ECG_09317	10082122	10087591	+	Dynein regulatory complex protein
chr8_egr	ECG_09318	10088612	10096527	+	PW1 domain containing protein
chr8_egr	ECG_09319	10096577	10098050	+	Hypothetical protein
chr8_egr	ECG_09320	10098852	10105974	-	EF-hand
chr8_egr	ECG_09321	10110667	10111681	+	Hypothetical protein
chr8_egr	ECG_09322	10123579	10123881	-	Hypothetical protein
chr8_egr	ECG_09323	10124312	10125014	+	Hypothetical protein
chr8_egr	ECG_09324	10125135	10126767	-	Hypothetical protein
chr8_egr	ECG_09325	10130838	10139326	+	Calcium binding protein
chr8_egr	ECG_09326	10141285	10146729	+	Hypothetical protein
chr8_egr	ECG_09327	10146880	10150093	+	N-acetyltransferase
chr8_egr	ECG_09328	10152952	10155942	-	Blc2 like protein
chr8_egr	ECG_09329	10157132	10160494	-	Apoptosis regulator
chr8_egr	ECG_09330	10160816	10166663	+	Hypothetical protein
chr8_egr	ECG_09331	10167415	10169097	-	Peptidase
chr8_egr	ECG_09332	10170213	10173465	+	Ribonucleoprotein
chr8_egr	ECG_09333	10173475	10188017	-	Clathrin/coatomer adaptor protein
chr8_egr	ECG_09334	10193889	10196036	-	DAZ associated protein
chr8_egr	ECG_09335	10199802	10210445	-	Sterile alpha motif SAM
chr8_egr	ECG_09336	10213054	10253277	-	Hypothetical protein
chr8_egr	ECG_09337	10255203	10256614	+	Hypothetical protein
chr8_egr	ECG_09338	10257129	10257847	-	Hypothetical protein
chr8_egr	ECG_09339	10259200	10259611	+	Hypothetical protein
chr8_egr	ECG_09340	10277023	10281795	+	Vacuolar protein sorting-associated protein
chr8_egr	ECG_09341	10283680	10288689	+	Vacuolar protein sorting-associated protein
chr8_egr	ECG_09342	10290313	10290833	+	Vacuolar protein sorting-associated protein
chr8_egr	ECG_09343	10291611	10291985	+	Vacuolar protein sorting-associated protein
chr8_egr	ECG_09344	10820296	10821219	-	Hypothetical protein
chr8_egr	ECG_09345	10984456	10986329	-	YrdC domain-containing protein
chr8_egr	ECG_09346	10987010	10988566	-	Hypothetical protein
chr8_egr	ECG_09347	11057127	11057900	-	Hypothetical protein
chr8_egr	ECG_09348	11487855	11488888	-	Aldo/keto reductase
chr8_egr	ECG_09349	11494245	11495618	-	Aldo/keto reductase
chr8_egr	ECG_09350	11498535	11499859	-	Aldo/keto reductase
chr8_egr	ECG_09351	11510048	11511445	-	Aldo/keto reductase
chr8_egr	ECG_09352	11600338	11600811	+	Hypothetical protein
chr8_egr	ECG_09353	11603925	11604398	-	Hypothetical protein

## Sheet: S Data 2
Supplementary Data 2. Repeat elements in the Echinococcus granulosus genome (Eg-G1s)
Chromosome	Start	End	Strand	Repeat family and aligned nucleotide coordines of that family
chr1_egr	157	495	-	"rnd-4_family-567" 1779 2120
chr1_egr	518	639	+	"rnd-5_family-5132" 609 735
chr1_egr	665	1069	-	"rnd-4_family-567" 2221 2620
chr1_egr	1090	1945	-	"rnd-4_family-239" 299 1226
chr1_egr	1935	2320	+	"rnd-4_family-133" 14300 14676
chr1_egr	2294	2434	-	"rnd-5_family-1125" 801 953
chr1_egr	2433	2893	-	"rnd-4_family-49" 1667 2130
chr1_egr	2891	3020	-	"rnd-5_family-1944" 5 122
chr1_egr	3066	3606	-	"rnd-4_family-116" 15566 16087
chr1_egr	3720	3881	+	"rnd-4_family-183" 2402 2562
chr1_egr	3924	4582	-	"rnd-5_family-1006" 1 634
chr1_egr	4601	5118	-	"rnd-3_family-165" 5728 6247
chr1_egr	4983	5120	+	"rnd-5_family-720" 2461 2670
chr1_egr	5121	5258	-	"rnd-5_family-1005" 1 139
chr1_egr	5259	5282	+	"rnd-5_family-720" 2671 2709
chr1_egr	5260	5513	-	"rnd-3_family-165" 5472 5725
chr1_egr	5674	6135	-	"rnd-3_family-165" 4912 5394
chr1_egr	6194	6548	-	"rnd-3_family-165" 4577 4918
chr1_egr	6546	8254	-	"rnd-3_family-165" 2496 4190
chr1_egr	8245	8740	-	"rnd-3_family-165" 1505 1983
chr1_egr	8746	8795	+	"rnd-4_family-42" 17 67
chr1_egr	8778	9054	-	"rnd-4_family-470" 13297 13576
chr1_egr	9047	9904	-	"rnd-5_family-958" 1236 2105
chr1_egr	9992	11534	-	"rnd-5_family-227" 5184 6703
chr1_egr	11576	11672	+	"rnd-5_family-956" 1573 1663
chr1_egr	11673	12148	+	"rnd-5_family-958" 1898 2424
chr1_egr	13499	13590	+	"Harbinger-1_XT" 4824 4915
chr1_egr	13678	14074	-	"rnd-2_family-23" 642 1039
chr1_egr	14957	15089	+	"rnd-5_family-1125" 813 947
chr1_egr	15092	15592	+	"rnd-5_family-1539" 3598 4096
chr1_egr	16202	16921	-	"rnd-5_family-30" 320 1021
chr1_egr	16902	17076	-	"rnd-3_family-272" 6956 7129
chr1_egr	17336	17837	-	"rnd-5_family-28" 606 1024
chr1_egr	17537	17847	+	"rnd-5_family-1018" 3713 4025
chr1_egr	17846	18259	+	"rnd-5_family-1018" 5032 5448
chr1_egr	18541	18761	+	"rnd-2_family-43" 3855 4089
chr1_egr	18929	19077	+	"rnd-3_family-35" 2279 2427
chr1_egr	19522	19608	-	"rnd-5_family-813" 2838 2925
chr1_egr	20527	20621	+	"rnd-3_family-272" 2952 3046
chr1_egr	21407	21560	-	"rnd-4_family-1253" 3017 3170
chr1_egr	22155	22452	+	"rnd-3_family-272" 5141 5383
chr1_egr	22520	22805	+	"rnd-3_family-272" 5410 5682
chr1_egr	22892	23572	+	"rnd-3_family-272" 5682 6351
chr1_egr	23574	24558	-	"rnd-4_family-710" 667 1637
chr1_egr	24809	25075	-	"rnd-4_family-710" 87 371
chr1_egr	25720	26088	-	"rnd-4_family-179" 1 390
chr1_egr	26090	26641	+	"rnd-3_family-34" 1 602
chr1_egr	27281	27543	+	"rnd-5_family-1547" 807 1069
chr1_egr	27845	28347	+	"rnd-5_family-1547" 1095 1641
chr1_egr	28323	28454	+	"rnd-5_family-1124" 3720 3852
chr1_egr	28436	28979	-	"rnd-4_family-1253" 2656 3250
chr1_egr	28972	29322	-	"rnd-4_family-1253" 2055 2405
chr1_egr	29352	29684	-	"rnd-3_family-144" 4035 4369
chr1_egr	29697	29814	+	"rnd-5_family-593" 171 289
chr1_egr	29840	30594	+	"rnd-4_family-266" 4076 4863
chr1_egr	30595	30626	+	"(GACC)n" 1 33
chr1_egr	30627	30774	+	"rnd-4_family-266" 4864 5019
chr1_egr	30790	32169	+	"rnd-5_family-1395" 712 2151
chr1_egr	32170	32446	-	"rnd-5_family-2729" 3616 5332
chr1_egr	32442	32878	+	"rnd-5_family-1018" 5900 6354
chr1_egr	33374	33428	+	"rnd-5_family-1018" 6425 6479
chr1_egr	33531	37437	-	"rnd-5_family-273" 1 3919
chr1_egr	37439	37694	-	"rnd-4_family-1253" 1936 2197
chr1_egr	37712	37996	+	"rnd-4_family-198" 2450 2714
chr1_egr	39296	39699	-	"rnd-5_family-42" 2 434
chr1_egr	40641	41190	+	"rnd-3_family-272" 4528 5073
chr1_egr	42640	42936	+	"rnd-3_family-272" 5136 5384
chr1_egr	43008	43286	+	"rnd-3_family-272" 5415 5681
chr1_egr	43379	43966	+	"rnd-3_family-272" 5687 6315
chr1_egr	43987	44507	-	"rnd-4_family-710" 1121 1637
chr1_egr	44613	44830	-	"rnd-4_family-179" 1 267
chr1_egr	44832	45381	+	"rnd-3_family-34" 1 581
chr1_egr	46215	46443	-	"rnd-4_family-132" 5795 6023
chr1_egr	46518	46734	-	"rnd-4_family-132" 5459 5692
chr1_egr	48647	48922	-	"rnd-4_family-470" 540 843
chr1_egr	51032	51759	-	"rnd-5_family-3973" 6378 7104
chr1_egr	51815	51928	+	"rnd-5_family-1322" 93 208
chr1_egr	51972	52217	-	"rnd-5_family-3973" 5989 6216
chr1_egr	52344	52740	-	"rnd-5_family-3973" 5623 5990
chr1_egr	52753	53130	-	"rnd-5_family-434" 2620 2998
chr1_egr	53123	53872	+	"rnd-5_family-3973" 7217 7961
chr1_egr	53871	54148	+	"rnd-5_family-3973" 2342 2620
chr1_egr	54102	54381	-	"rnd-4_family-379" 7871 8155
chr1_egr	54375	54597	+	"rnd-4_family-379" 7896 8155
chr1_egr	54807	55103	+	"rnd-4_family-379" 7858 8138
chr1_egr	55171	55387	+	"rnd-4_family-379" 8028 8154
chr1_egr	55425	55570	+	"rnd-5_family-305" 56 201
chr1_egr	55607	55657	-	"rnd-4_family-1125" 4816 4866
chr1_egr	55789	55968	+	"rnd-2_family-23" 852 1033
chr1_egr	56221	56340	+	"rnd-3_family-165" 1929 2050
chr1_egr	56417	56785	+	"rnd-3_family-165" 2047 2404
chr1_egr	57350	57567	-	"rnd-4_family-42" 3824 4056
chr1_egr	57567	58248	+	"rnd-4_family-581" 1585 2272
chr1_egr	58379	59002	+	"rnd-5_family-2620" 21 646
chr1_egr	59078	59538	-	"rnd-5_family-348" 174 695
chr1_egr	59546	59599	+	"rnd-3_family-167" 3901 4303
chr1_egr	59600	60002	-	"rnd-4_family-17" 13742 14185
chr1_egr	60003	60017	+	"rnd-3_family-167" 4304 4431
chr1_egr	60101	60692	-	"rnd-4_family-17" 13022 13624
chr1_egr	60694	61719	+	"rnd-4_family-384" 2636 3614
chr1_egr	62724	64262	-	"rnd-5_family-655" 23204 24895
chr1_egr	64263	64346	+	"DF0000018" 1097 1175
chr1_egr	64347	64642	-	"rnd-5_family-655" 22879 23203
chr1_egr	64643	64675	+	"(AC)n" 1 33
chr1_egr	64676	64704	-	"REP-4_PBa" 556 614
chr1_egr	64705	65720	-	"rnd-5_family-655" 21762 22878
chr1_egr	65721	65754	+	"(TCC)n" 1 34
chr1_egr	65755	68900	-	"rnd-5_family-655" 18303 21761
chr1_egr	68901	68937	+	"Vandal3" 5031 5067
chr1_egr	68938	71911	-	"rnd-5_family-655" 15034 18302
chr1_egr	71912	71980	+	"(TCTCC)n" 1 70
chr1_egr	71981	73132	-	"rnd-5_family-655" 13768 15033
chr1_egr	73133	73183	+	"TTAA12_AP" 463 515
chr1_egr	73184	77011	-	"rnd-5_family-655" 9560 13767
chr1_egr	77012	77045	+	"(AGG)n" 1 34
chr1_egr	77046	77299	-	"rnd-5_family-655" 9281 9559
chr1_egr	77300	77383	-	"DF0000018" 1097 1175
chr1_egr	77384	79065	-	"rnd-5_family-655" 7432 9280
chr1_egr	79066	79093	+	"(CATAT)n" 1 28
chr1_egr	79094	82673	-	"rnd-5_family-655" 3496 7431
chr1_egr	82674	82757	+	"DF0000018" 1097 1175
chr1_egr	82758	83053	-	"rnd-5_family-655" 3171 3495
chr1_egr	83054	83086	+	"(AC)n" 1 33
chr1_egr	83087	83115	-	"REP-4_PBa" 556 614
chr1_egr	83116	84131	-	"rnd-5_family-655" 2054 3170
chr1_egr	84132	84165	+	"(TCC)n" 1 34
chr1_egr	84166	86015	-	"rnd-5_family-655" 1 2053
chr1_egr	86008	86594	+	"rnd-5_family-323" 5274 5899
chr1_egr	86603	87030	+	"rnd-5_family-306" 2065 2536
chr1_egr	87089	89353	+	"rnd-5_family-323" 3418 7546
chr1_egr	89594	89731	+	"rnd-5_family-267" 118 251
chr1_egr	89980	90184	+	"rnd-5_family-273" 10193 10393
chr1_egr	90302	91864	+	"rnd-4_family-116" 15511 17146
chr1_egr	91906	92185	+	"rnd-4_family-116" 19133 19421
chr1_egr	92462	92498	+	"(TTTTAA)n" 1 40
chr1_egr	92556	94171	-	"rnd-3_family-167" 6792 7951
chr1_egr	94164	94530	-	"rnd-3_family-167" 6244 6617
chr1_egr	94886	94984	-	"rnd-5_family-62" 78 157
chr1_egr	95565	102193	-	"rnd-4_family-1125" 3 7360
chr1_egr	102741	102783	-	"DF0002676" 1063 1103
chr1_egr	103132	103164	+	"(AATG)n" 1 32
chr1_egr	104356	104427	-	"DF0000675" 1 72
chr1_egr	104776	104963	+	"rnd-5_family-1018" 749 917
chr1_egr	105606	105861	+	"rnd-3_family-165" 6602 6858
chr1_egr	105862	106867	-	"rnd-4_family-1125" 11852 12835
chr1_egr	106859	107235	-	"rnd-4_family-1125" 10798 11175
chr1_egr	107302	108215	-	"rnd-4_family-1125" 9207 10144
chr1_egr	108157	108668	+	"rnd-5_family-1785" 103 651
chr1_egr	108433	110092	-	"rnd-4_family-1125" 7351 8999
chr1_egr	112290	113025	-	"rnd-5_family-3973" 6376 7110
chr1_egr	113078	113186	+	"rnd-4_family-59" 247 351
chr1_egr	113237	113481	-	"rnd-5_family-3973" 5989 6215
chr1_egr	113608	114004	-	"rnd-5_family-3973" 5623 5990
chr1_egr	114017	114402	-	"rnd-5_family-434" 2615 2998
chr1_egr	114387	115138	+	"rnd-5_family-3973" 7217 7961
chr1_egr	115137	115414	+	"rnd-5_family-3973" 2342 2620
chr1_egr	115368	115647	-	"rnd-4_family-379" 7871 8155
chr1_egr	115641	115952	+	"rnd-4_family-379" 7896 8155
chr1_egr	116073	116434	+	"rnd-4_family-379" 7858 8138
chr1_egr	116437	116655	+	"rnd-4_family-379" 8028 8154
chr1_egr	116663	116769	+	"rnd-5_family-305" 18 148
chr1_egr	116770	116793	+	"(CAC)n" 1 24
chr1_egr	116794	116834	+	"rnd-5_family-305" 149 200
chr1_egr	116873	116928	-	"rnd-4_family-1125" 4811 4866
chr1_egr	117056	117268	+	"rnd-2_family-23" 852 1043
chr1_egr	117478	117607	+	"rnd-3_family-165" 1916 2050
chr1_egr	117685	118052	+	"rnd-3_family-165" 2048 2404
chr1_egr	118616	118833	-	"rnd-4_family-42" 3824 4056
chr1_egr	118833	119517	+	"rnd-4_family-581" 1585 2272
chr1_egr	119648	120271	+	"rnd-5_family-2620" 21 646
chr1_egr	120347	120807	-	"rnd-5_family-348" 174 695
chr1_egr	120858	121961	+	"rnd-3_family-167" 3943 5101
chr1_egr	121963	122988	+	"rnd-4_family-384" 2636 3614
chr1_egr	124100	124151	+	"(TTCT)n" 1 49
chr1_egr	124189	124313	-	"rnd-4_family-384" 3626 3764
chr1_egr	124464	124567	-	"rnd-4_family-384" 2835 2938
chr1_egr	124665	124800	+	"rnd-4_family-383" 11813 11949
chr1_egr	125897	126229	+	"rnd-4_family-567" 3611 3925
chr1_egr	126292	126440	+	"rnd-5_family-37" 45 194
chr1_egr	126477	126667	-	"rnd-5_family-3143" 831 1028
chr1_egr	126758	126915	+	"rnd-4_family-567" 3709 3868
chr1_egr	127183	127258	+	"LTR149C_MD" 520 594
chr1_egr	127250	127319	+	"DF0000681" 1 71
chr1_egr	127999	128093	-	"rnd-4_family-183" 1671 1771
chr1_egr	128559	128974	+	"rnd-4_family-183" 1610 1998
chr1_egr	129705	129978	-	"rnd-4_family-116" 14471 14750
chr1_egr	131368	131713	-	"rnd-4_family-936" 6750 7091
chr1_egr	131728	132052	-	"rnd-4_family-936" 20190 20518
chr1_egr	132194	132465	-	"rnd-4_family-469" 4434 4694
chr1_egr	132524	132667	+	"rnd-4_family-723" 1106 1250
chr1_egr	132968	133274	-	"rnd-5_family-7110" 843 1282
chr1_egr	133275	133346	-	"tRNA-1_LSal" 2 72
chr1_egr	133347	133437	-	"rnd-5_family-7110" 713 842
chr1_egr	133438	133471	+	"(CATGT)n" 1 34
chr1_egr	133472	133565	-	"rnd-5_family-7110" 579 712
chr1_egr	133566	133621	+	"DF0000679" 9 64
chr1_egr	133622	133741	-	"rnd-5_family-7110" 400 578
chr1_egr	133768	133834	-	"tRNA-Arg-CGA_" 7 73
chr1_egr	133867	134080	-	"rnd-5_family-7110" 4 229
chr1_egr	134052	134552	-	"rnd-4_family-573" 8219 8693
chr1_egr	134514	134555	+	"(AATG)n" 1 42
chr1_egr	134823	134839	-	"rnd-3_family-202" 10800 10953
chr1_egr	134840	134983	+	"rnd-5_family-13" 822 961
chr1_egr	135480	135607	+	"rnd-5_family-766" 2571 2698
chr1_egr	135574	135658	-	"rnd-4_family-17" 43 127
chr1_egr	135854	135898	-	"rnd-3_family-53" 644 742
chr1_egr	135899	136108	+	"rnd-5_family-217" 846 1060
chr1_egr	136109	136235	-	"rnd-3_family-53" 356 643
chr1_egr	139969	140374	-	"rnd-4_family-133" 299 703
chr1_egr	140501	140734	+	"rnd-5_family-87" 1317 1549
chr1_egr	140764	140957	+	"rnd-5_family-958" 6401 6567
chr1_egr	141172	141508	-	"rnd-5_family-273" 425 752
chr1_egr	141517	141607	+	"rnd-3_family-272" 2007 2097
chr1_egr	144430	145982	-	"rnd-5_family-1772" 1062 2609
chr1_egr	146100	146372	+	"rnd-3_family-274" 4289 4608
chr1_egr	146373	146401	+	"(GTC)n" 1 30
chr1_egr	146402	146553	+	"rnd-3_family-274" 4609 4789
chr1_egr	146776	146847	-	"rnd-4_family-379" 14286 14361
chr1_egr	146919	146949	+	"GA-rich" 1 31
chr1_egr	147744	147842	-	"rnd-5_family-3256" 6511 6606
chr1_egr	148354	148417	-	"rnd-5_family-593" 1235 1298
chr1_egr	148515	148626	+	"rnd-5_family-853" 210 323
chr1_egr	148644	148968	-	"rnd-2_family-43" 1 311
chr1_egr	148875	149242	+	"rnd-5_family-1125" 287 665
chr1_egr	149100	149790	-	"rnd-5_family-273" 14585 15274
chr1_egr	149791	149958	-	"rnd-4_family-204" 274 441
chr1_egr	150017	153143	-	"rnd-5_family-273" 11198 14358
chr1_egr	153144	153195	-	"Helitron-7_CGi" 11220 11269
chr1_egr	153196	154866	-	"rnd-5_family-273" 9507 11197
chr1_egr	154866	157232	-	"rnd-5_family-273" 5353 7738
chr1_egr	157233	157260	+	"(AATTG)n" 1 27
chr1_egr	157261	162567	-	"rnd-5_family-273" 1 5352
chr1_egr	162585	162812	-	"rnd-4_family-1253" 1936 2169
chr1_egr	162830	163114	+	"rnd-4_family-198" 2450 2714
chr1_egr	164414	164817	-	"rnd-5_family-42" 2 434
chr1_egr	165759	166308	+	"rnd-3_family-272" 4528 5073
chr1_egr	167744	168389	+	"rnd-3_family-272" 5136 5680
chr1_egr	168483	169070	+	"rnd-3_family-272" 5687 6315
chr1_egr	169091	169611	-	"rnd-4_family-710" 1121 1637
chr1_egr	169797	170146	-	"rnd-4_family-710" 553 901
chr1_egr	170924	173152	+	"rnd-5_family-3973" 3433 5774
chr1_egr	173445	173601	-	"rnd-5_family-823" 132 284
chr1_egr	173597	175376	-	"rnd-5_family-1468" 3261 5092
chr1_egr	175377	175420	+	"(AATG)n" 1 47
chr1_egr	175421	177063	-	"rnd-5_family-1468" 1570 3260
chr1_egr	177064	177143	+	"(AATA)n" 1 79
chr1_egr	177144	178664	-	"rnd-5_family-1468" 1 1569
chr1_egr	178732	179355	+	"rnd-5_family-2620" 21 646
chr1_egr	179431	179891	-	"rnd-5_family-348" 174 695
chr1_egr	179899	181043	+	"rnd-3_family-167" 3901 5101
chr1_egr	181045	182070	+	"rnd-4_family-384" 2636 3614
chr1_egr	183182	183233	+	"(TTCT)n" 1 49
chr1_egr	183271	183395	-	"rnd-4_family-384" 3626 3764
chr1_egr	183546	183649	-	"rnd-4_family-384" 2835 2938
chr1_egr	183747	183882	+	"rnd-4_family-383" 11813 11949
chr1_egr	184979	185312	+	"rnd-4_family-567" 3611 3925
chr1_egr	185360	185523	+	"rnd-5_family-37" 32 194
chr1_egr	185560	185750	-	"rnd-5_family-3143" 831 1028
chr1_egr	185841	185997	+	"rnd-4_family-567" 3709 3868
chr1_egr	186332	186401	+	"DF0000681" 1 71
chr1_egr	187083	187178	-	"rnd-4_family-183" 1671 1771
chr1_egr	187644	188059	+	"rnd-4_family-183" 1610 1998
chr1_egr	188792	189065	-	"rnd-4_family-116" 14471 14748
chr1_egr	190250	190812	-	"rnd-4_family-936" 6750 7303
chr1_egr	190827	191151	-	"rnd-4_family-936" 20190 20518
chr1_egr	191293	191558	-	"rnd-4_family-469" 4434 4694
chr1_egr	191617	191760	+	"rnd-4_family-723" 1106 1250
chr1_egr	192061	192367	-	"rnd-5_family-7110" 849 1282
chr1_egr	192368	192431	-	"tRNA-1_LSal" 9 72
chr1_egr	192432	192530	-	"rnd-5_family-7110" 710 848
chr1_egr	192531	192564	+	"(CATGT)n" 1 34
chr1_egr	192565	192658	-	"rnd-5_family-7110" 578 709
chr1_egr	192659	192714	+	"DF0000679" 9 64
chr1_egr	192715	192834	-	"rnd-5_family-7110" 400 577
chr1_egr	192861	192933	-	"tRNA-Arg-CGA_" 1 73
chr1_egr	192868	192941	+	"rnd-3_family-83" 14005 14075
chr1_egr	192960	193170	-	"rnd-5_family-7110" 4 229
chr1_egr	193142	193603	-	"rnd-4_family-573" 8210 8693
chr1_egr	193604	193648	+	"(AATG)n" 1 44
chr1_egr	193913	193929	-	"rnd-3_family-202" 10800 10953
chr1_egr	193930	194073	+	"rnd-5_family-13" 822 961
chr1_egr	194586	194703	-	"rnd-5_family-2636" 3442 3559
chr1_egr	194679	194763	-	"rnd-4_family-17" 43 127
chr1_egr	195005	195773	+	"rnd-5_family-217" 846 1480
chr1_egr	196339	196561	-	"rnd-5_family-718" 345 590
chr1_egr	197121	197314	+	"rnd-5_family-1125" 347 534
chr1_egr	197198	197358	-	"rnd-5_family-856" 1557 1717
chr1_egr	197555	197881	-	"rnd-5_family-2636" 2608 2906
chr1_egr	197904	198020	+	"rnd-5_family-774" 852 968
chr1_egr	198030	199662	+	"rnd-5_family-3063" 1702 3407
chr1_egr	199670	200007	+	"rnd-4_family-384" 526 881
chr1_egr	200032	201112	-	"rnd-5_family-227" 6778 7830
chr1_egr	201057	201205	+	"rnd-5_family-227" 7227 7375
chr1_egr	201335	201551	+	"rnd-5_family-856" 2669 2885
chr1_egr	201690	203251	-	"rnd-5_family-958" 864 2426
chr1_egr	203252	203296	+	"Gypsy-17_GA-I" 3664 3707
chr1_egr	203409	203485	+	"rnd-5_family-855" 2 78
chr1_egr	203767	204239	+	"rnd-5_family-855" 99 540
chr1_egr	204286	204789	+	"rnd-5_family-273" 8415 8921
chr1_egr	205020	205241	-	"rnd-5_family-3689" 1219 1434
chr1_egr	205590	205692	-	"rnd-5_family-1399" 6545 6657
chr1_egr	205758	206166	+	"rnd-5_family-632" 6916 7308
chr1_egr	206489	206899	+	"rnd-3_family-165" 4507 4919
chr1_egr	206911	206955	+	"GA-rich" 1 44
chr1_egr	206979	207276	+	"rnd-3_family-165" 4914 5209
chr1_egr	207058	207315	-	"rnd-3_family-167" 8933 9204
chr1_egr	207331	207520	-	"rnd-4_family-116" 15382 15583
chr1_egr	207366	207896	+	"rnd-4_family-183" 2062 2610
chr1_egr	207894	208544	-	"rnd-5_family-1942" 8 681
chr1_egr	208483	208709	+	"rnd-5_family-718" 1938 2145
chr1_egr	208591	208798	-	"rnd-5_family-273" 11083 11299
chr1_egr	208775	209509	-	"rnd-4_family-470" 5245 6003
chr1_egr	209510	209576	-	"DF0003606" 1802 1871
chr1_egr	209577	212342	-	"rnd-4_family-470" 2383 5244
chr1_egr	212343	212455	-	"rnd-4_family-470" 2212 2331
chr1_egr	212456	212505	+	"Sola3-1_HM" 172 222
chr1_egr	212506	213142	-	"rnd-4_family-470" 1530 2211
chr1_egr	213138	213486	-	"rnd-5_family-1018" 6930 7303
chr1_egr	213487	213538	-	"I_Ele4D_AAe" 2451 2502
chr1_egr	213539	214008	-	"rnd-5_family-1018" 6424 6929
chr1_egr	214450	214934	-	"rnd-5_family-1018" 5900 6425
chr1_egr	214930	215206	+	"rnd-5_family-2729" 3616 5332
chr1_egr	215207	216588	-	"rnd-5_family-1395" 712 2151
chr1_egr	216604	216751	-	"rnd-4_family-266" 4833 5019
chr1_egr	216752	216783	+	"(CGGT)n" 1 33
chr1_egr	216784	217086	-	"rnd-4_family-266" 4450 4832
chr1_egr	217087	217245	+	"SIRE6_TC" 739 893
chr1_egr	217246	217538	-	"rnd-4_family-266" 4076 4449
chr1_egr	217564	217781	-	"rnd-5_family-593" 2 289
chr1_egr	217692	218025	+	"rnd-3_family-144" 4033 4369
chr1_egr	218026	218066	-	"rnd-5_family-304" 201 240
chr1_egr	218058	218406	+	"rnd-4_family-1253" 2058 2405
chr1_egr	218410	218937	+	"rnd-4_family-1253" 2667 3250
chr1_egr	218919	219050	-	"rnd-5_family-1124" 3720 3852
chr1_egr	219026	219094	-	"rnd-5_family-1547" 1569 1641
chr1_egr	219112	219186	-	"rnd-5_family-1547" 1410 1483
chr1_egr	219205	219462	-	"rnd-5_family-1547" 1093 1350
chr1_egr	219763	220015	-	"rnd-5_family-1547" 807 1059
chr1_egr	220651	221206	-	"rnd-3_family-34" 1 608
chr1_egr	221208	221576	+	"rnd-4_family-179" 1 390
chr1_egr	222221	223720	+	"rnd-4_family-710" 87 1637
chr1_egr	223722	224402	-	"rnd-3_family-272" 5682 6351
chr1_egr	224489	224760	-	"rnd-3_family-272" 5423 5682
chr1_egr	224817	225139	-	"rnd-3_family-272" 5141 5408
chr1_egr	225766	225922	+	"rnd-4_family-1253" 3017 3173
chr1_egr	226686	226798	-	"rnd-3_family-272" 2952 3061
chr1_egr	227173	227232	-	"rnd-5_family-318" 204 264
chr1_egr	227717	227803	+	"rnd-5_family-813" 2838 2925
chr1_egr	227763	227841	-	"rnd-4_family-383" 12423 12489
chr1_egr	228248	228396	-	"rnd-3_family-35" 2279 2427
chr1_egr	228568	228782	-	"rnd-2_family-43" 3855 4084
chr1_egr	229070	229472	-	"rnd-5_family-1018" 5036 5442
chr1_egr	229477	229793	-	"rnd-5_family-1018" 3705 4023
chr1_egr	229485	229962	+	"rnd-5_family-28" 606 1075
chr1_egr	230246	231117	+	"rnd-5_family-30" 320 1027
chr1_egr	231106	232017	-	"rnd-4_family-242" 1304 2102
chr1_egr	232144	232724	+	"rnd-5_family-306" 3 547
chr1_egr	232711	233030	+	"rnd-5_family-306" 882 1217
chr1_egr	233119	233274	+	"rnd-5_family-852" 3558 3709
chr1_egr	234511	234595	-	"rnd-5_family-2047" 9971 10056
chr1_egr	235824	237016	+	"rnd-3_family-165" 6752 7911
chr1_egr	237017	237067	-	"hAT-5_SM" 1102 1151
chr1_egr	237068	238516	+	"rnd-3_family-165" 7912 9323
chr1_egr	238518	238691	+	"rnd-4_family-17" 29 136
chr1_egr	238540	238770	-	"rnd-5_family-766" 2517 2742
chr1_egr	238771	238830	+	"rnd-4_family-17" 29 87
chr1_egr	238836	239382	+	"rnd-5_family-1917" 1644 2198
chr1_egr	239365	240237	-	"rnd-4_family-10" 4084 4981
chr1_egr	240237	240610	+	"rnd-4_family-379" 11855 12264
chr1_egr	240627	240763	+	"rnd-5_family-593" 820 956
chr1_egr	240766	241711	+	"rnd-5_family-2559" 1 993
chr1_egr	241712	241775	+	"GA-rich" 1 67
chr1_egr	241776	242871	+	"rnd-5_family-2559" 994 2146
chr1_egr	242877	243083	+	"rnd-3_family-53" 2457 2996
chr1_egr	243084	243524	-	"rnd-3_family-83" 1146 1599
chr1_egr	243525	243592	+	"rnd-3_family-53" 2997 3179
chr1_egr	243931	244004	-	"ATMU2" 1713 1784
chr1_egr	243958	244026	+	"DF0002817" 6709 6780
chr1_egr	244000	244102	+	"rnd-5_family-856" 1612 1716
chr1_egr	244219	244729	-	"rnd-4_family-131" 2486 3015
chr1_egr	246365	246432	-	"rnd-5_family-1077" 4117 4184
chr1_egr	246858	246995	-	"rnd-5_family-1077" 3520 3660
chr1_egr	248362	248588	+	"rnd-4_family-567" 2211 2454
chr1_egr	248639	248688	-	"rnd-5_family-2729" 6218 6267
chr1_egr	248682	248911	-	"rnd-5_family-1332" 3928 4140
chr1_egr	248977	249172	+	"rnd-5_family-1077" 1511 1704
chr1_egr	249203	250173	-	"rnd-4_family-470" 12062 13019
chr1_egr	250263	251370	-	"rnd-4_family-470" 10863 11965
chr1_egr	251365	253151	-	"rnd-4_family-470" 6677 8514
chr1_egr	253169	253451	-	"rnd-5_family-718" 3632 3949
chr1_egr	253499	253646	+	"rnd-4_family-616" 5461 5623
chr1_egr	253683	253816	+	"rnd-4_family-581" 839 988
chr1_egr	253817	253859	-	"Helitron-N21_OS" 1564 1604
chr1_egr	253833	254089	-	"rnd-4_family-470" 7064 7320
chr1_egr	253860	253992	+	"rnd-4_family-581" 989 1139
chr1_egr	254129	254725	+	"rnd-5_family-217" 143 738
chr1_egr	254770	255064	-	"rnd-4_family-470" 6241 6532
chr1_egr	255114	255660	-	"rnd-4_family-470" 5672 6245
chr1_egr	256064	256315	-	"rnd-5_family-1547" 807 1059
chr1_egr	256950	257504	-	"rnd-3_family-34" 1 608
chr1_egr	257506	257874	+	"rnd-4_family-179" 1 390
chr1_egr	258518	260017	+	"rnd-4_family-710" 87 1637
chr1_egr	260019	260699	-	"rnd-3_family-272" 5682 6351
chr1_egr	260786	261057	-	"rnd-3_family-272" 5423 5682
chr1_egr	261114	261436	-	"rnd-3_family-272" 5141 5408
chr1_egr	262063	262219	+	"rnd-4_family-1253" 3017 3173
chr1_egr	262983	263095	-	"rnd-3_family-272" 2952 3061
chr1_egr	263470	263529	-	"rnd-5_family-318" 204 264
chr1_egr	264014	264100	+	"rnd-5_family-813" 2838 2925
chr1_egr	264060	264138	-	"rnd-4_family-383" 12423 12489
chr1_egr	264545	264693	-	"rnd-3_family-35" 2279 2427
chr1_egr	264865	265079	-	"rnd-2_family-43" 3855 4084
chr1_egr	265367	265769	-	"rnd-5_family-1018" 5036 5442
chr1_egr	265774	266090	-	"rnd-5_family-1018" 3705 4023
chr1_egr	265782	266259	+	"rnd-5_family-28" 606 1075
chr1_egr	266543	267414	+	"rnd-5_family-30" 320 1027
chr1_egr	267403	268314	-	"rnd-4_family-242" 1304 2102
chr1_egr	268441	268515	+	"rnd-5_family-306" 3 77
chr1_egr	268857	268971	-	"rnd-4_family-179" 3 117
chr1_egr	269192	269682	+	"rnd-5_family-954" 5250 5736
chr1_egr	270259	270845	-	"rnd-4_family-1125" 6799 7360
chr1_egr	270885	271424	-	"rnd-4_family-1125" 6256 6805
chr1_egr	271480	272566	-	"rnd-4_family-1125" 7351 8489
chr1_egr	274761	275496	-	"rnd-5_family-3973" 6376 7110
chr1_egr	275549	275657	+	"rnd-4_family-59" 247 351
chr1_egr	275708	275952	-	"rnd-5_family-3973" 5989 6215
chr1_egr	276079	276475	-	"rnd-5_family-3973" 5623 5990
chr1_egr	276478	276873	-	"rnd-5_family-434" 2615 3008
chr1_egr	276858	277609	+	"rnd-5_family-3973" 7217 7961
chr1_egr	277608	277885	+	"rnd-5_family-3973" 2342 2620
chr1_egr	277839	278118	-	"rnd-4_family-379" 7871 8155
chr1_egr	278112	278422	+	"rnd-4_family-379" 7896 8155
chr1_egr	278428	278593	+	"rnd-4_family-379" 7988 8153
chr1_egr	278610	278772	+	"rnd-4_family-379" 7891 8053
chr1_egr	278801	278917	+	"rnd-4_family-379" 7858 7958
chr1_egr	278910	279233	+	"rnd-5_family-2620" 323 646
chr1_egr	279554	279768	-	"rnd-5_family-348" 174 393
chr1_egr	279776	279829	+	"rnd-3_family-167" 3901 4303
chr1_egr	279830	280232	-	"rnd-4_family-17" 13742 14185
chr1_egr	280233	280247	+	"rnd-3_family-167" 4304 4431
chr1_egr	280331	280922	-	"rnd-4_family-17" 13022 13624
chr1_egr	280928	281887	-	"rnd-4_family-383" 10859 11774
chr1_egr	282998	283049	+	"(TTCT)n" 1 49
chr1_egr	283087	283179	-	"rnd-4_family-384" 3673 3764
chr1_egr	283180	283211	+	"rnd-4_family-383" 10709 10847
chr1_egr	283362	283465	+	"rnd-4_family-383" 11535 11638
chr1_egr	283565	283699	+	"rnd-4_family-383" 11813 11949
chr1_egr	284796	285129	+	"rnd-4_family-567" 3611 3925
chr1_egr	285177	285340	+	"rnd-5_family-37" 32 194
chr1_egr	285366	285567	-	"rnd-5_family-3143" 831 1039
chr1_egr	285658	285813	+	"rnd-4_family-567" 3709 3868
chr1_egr	286081	286156	+	"LTR149C_MD" 520 594
chr1_egr	286148	286217	+	"DF0000681" 1 71
chr1_egr	286897	286991	-	"rnd-4_family-183" 1671 1771
chr1_egr	290042	290599	-	"rnd-4_family-936" 6750 7302
chr1_egr	290618	290938	-	"rnd-4_family-936" 20190 20515
chr1_egr	291079	291350	-	"rnd-4_family-469" 4434 4694
chr1_egr	291409	291535	+	"rnd-4_family-723" 1106 1231
chr1_egr	291853	292159	-	"rnd-5_family-7110" 879 1282
chr1_egr	292160	292231	-	"tRNA-1_LSal" 2 72
chr1_egr	292232	292322	-	"rnd-5_family-7110" 760 878
chr1_egr	292323	292356	+	"(CATGT)n" 1 34
chr1_egr	292357	292626	-	"rnd-5_family-7110" 400 759
chr1_egr	292653	292719	-	"tRNA-Arg-CGA_" 7 73
chr1_egr	292752	292965	-	"rnd-5_family-7110" 4 229
chr1_egr	292937	293437	-	"rnd-4_family-573" 8219 8693
chr1_egr	293399	293440	+	"(AATG)n" 1 42
chr1_egr	293725	293866	+	"rnd-5_family-13" 822 959
chr1_egr	294365	294492	+	"rnd-5_family-766" 2571 2698
chr1_egr	294459	294543	-	"rnd-4_family-17" 43 127
chr1_egr	294739	295132	-	"rnd-3_family-53" 350 742
chr1_egr	294792	295460	+	"rnd-5_family-217" 853 1480
chr1_egr	296901	297094	+	"rnd-5_family-1125" 347 534
chr1_egr	296978	297138	-	"rnd-5_family-856" 1557 1717
chr1_egr	297335	297661	-	"rnd-5_family-2636" 2608 2906
chr1_egr	297683	297800	+	"rnd-5_family-774" 851 968
chr1_egr	297810	298105	+	"rnd-5_family-3063" 1702 1998
chr1_egr	298104	298968	+	"rnd-5_family-958" 1402 2273
chr1_egr	298969	299001	+	"(AAGGTA)n" 1 32
chr1_egr	299002	303913	+	"rnd-5_family-958" 2274 7225
chr1_egr	303914	303934	+	"(CA)n" 1 21
chr1_egr	303935	304405	+	"rnd-5_family-958" 7226 7703
chr1_egr	344380	347555	+	"rnd-5_family-958" 3990 7202
chr1_egr	347556	347576	+	"(CA)n" 1 21
chr1_egr	347577	350206	+	"rnd-5_family-958" 7203 9864
chr1_egr	350207	351745	-	"rnd-5_family-273" 8517 10060
chr1_egr	351800	351876	+	"rnd-5_family-855" 2 78
chr1_egr	352164	352629	+	"rnd-5_family-855" 99 533
chr1_egr	352677	354276	+	"rnd-5_family-273" 8409 10014
chr1_egr	353518	356502	-	"rnd-5_family-273" 4922 8415
chr1_egr	356503	356529	+	"(AT)n" 1 28
chr1_egr	356530	356578	-	"rnd-5_family-273" 4865 4921
chr1_egr	356579	356606	+	"(AATTG)n" 1 27
chr1_egr	356607	360757	-	"rnd-5_family-273" 1 4864
chr1_egr	360759	361014	-	"rnd-4_family-1253" 1936 2197
chr1_egr	361032	361316	+	"rnd-4_family-198" 2450 2714
chr1_egr	362541	362998	-	"rnd-5_family-2729" 2440 2908
chr1_egr	362542	363093	+	"rnd-5_family-1018" 1604 2145
chr1_egr	363073	363667	-	"rnd-5_family-2729" 1845 2439
chr1_egr	363715	363793	+	"rnd-5_family-12" 1165 1243
chr1_egr	363854	364454	-	"rnd-4_family-581" 1 622
chr1_egr	364456	366076	-	"rnd-4_family-18" 1849 4237
chr1_egr	366282	366345	+	"rnd-5_family-1843" 5450 5513
chr1_egr	366323	366840	-	"rnd-5_family-1079" 1336 1905
chr1_egr	366868	367015	-	"rnd-5_family-1079" 1111 1276
chr1_egr	367148	367305	-	"rnd-4_family-384" 8079 8242
chr1_egr	367319	367681	+	"rnd-5_family-40" 2 373
chr1_egr	367747	367875	+	"rnd-5_family-40" 376 508
chr1_egr	367901	367948	+	"rnd-5_family-40" 572 619
chr1_egr	368094	368325	-	"rnd-5_family-2234" 5982 6217
chr1_egr	369424	369833	+	"rnd-5_family-40" 618 1028
chr1_egr	370931	371119	+	"rnd-5_family-306" 1876 2065
chr1_egr	371216	371373	-	"rnd-5_family-1399" 3917 4074
chr1_egr	371491	371663	-	"rnd-5_family-323" 6854 7026
chr1_egr	371708	372377	+	"rnd-5_family-323" 5189 5877
chr1_egr	372397	374477	+	"rnd-5_family-306" 2063 4012
chr1_egr	374470	374566	+	"rnd-5_family-593" 1574 1741
chr1_egr	374567	374631	+	"Gypsy-20_AA-I" 2247 2311
chr1_egr	374626	374676	+	"Gypsy-16_CPB-I" 3977 4027
chr1_egr	374677	374724	+	"rnd-5_family-593" 1742 1828
chr1_egr	374724	375213	-	"rnd-4_family-1591" 1 490
chr1_egr	375215	375867	-	"rnd-5_family-12" 2292 2967
chr1_egr	375892	376007	-	"rnd-4_family-267" 11647 11780
chr1_egr	376003	376270	-	"rnd-5_family-593" 3893 4179
chr1_egr	376282	376336	-	"rnd-5_family-593" 1743 1835
chr1_egr	376337	376387	-	"Gypsy-16_CPB-I" 3977 4027
chr1_egr	376382	376446	-	"Gypsy-20_AA-I" 2247 2311
chr1_egr	376447	376543	-	"rnd-5_family-593" 1574 1742
chr1_egr	376536	378616	-	"rnd-5_family-306" 2063 3063
chr1_egr	378636	379305	-	"rnd-5_family-323" 5189 5877
chr1_egr	379350	379522	+	"rnd-5_family-323" 6854 7026
chr1_egr	379640	379797	+	"rnd-5_family-1399" 3917 4074
chr1_egr	379894	380168	-	"rnd-5_family-306" 1790 2065
chr1_egr	380881	380902	+	"(TTA)n" 1 22
chr1_egr	380933	381017	-	"rnd-4_family-383" 9563 9646
chr1_egr	381031	381412	+	"rnd-5_family-1059" 1 435
chr1_egr	381410	381497	+	"rnd-4_family-383" 9560 9646
chr1_egr	381502	381795	-	"rnd-4_family-383" 9020 9441
chr1_egr	381796	381984	+	"U2_sat" 1 190
chr1_egr	381985	382110	-	"rnd-4_family-383" 8837 9019
chr1_egr	382109	382225	-	"rnd-4_family-383" 7865 7979
chr1_egr	382214	384301	+	"rnd-5_family-1843" 3792 5880
chr1_egr	384303	384401	-	"rnd-4_family-267" 9690 9781
chr1_egr	384402	384428	+	"(TCAG)n" 1 27
chr1_egr	384429	384869	-	"rnd-4_family-267" 9277 9689
chr1_egr	384869	384990	-	"rnd-4_family-267" 8796 8924
chr1_egr	384985	385169	+	"rnd-4_family-42" 3005 3192
chr1_egr	385620	390912	-	"rnd-4_family-133" 9781 15115
chr1_egr	390913	390934	+	"(GACC)n" 1 22
chr1_egr	390935	391961	-	"rnd-4_family-133" 8744 9780
chr1_egr	391952	394012	-	"rnd-4_family-133" 4759 6846
chr1_egr	394013	394056	+	"(AGTAGA)n" 1 44
chr1_egr	394057	398751	-	"rnd-4_family-133" 1 4758
chr1_egr	398753	402331	-	"rnd-5_family-1009" 1980 5610
chr1_egr	402432	405919	-	"rnd-4_family-133" 4702 8228
chr1_egr	405920	405963	+	"(AGTAGA)n" 1 44
chr1_egr	405964	406578	-	"rnd-4_family-133" 4081 4701
chr1_egr	406579	406611	+	"(ACCACT)n" 1 33
chr1_egr	406612	410642	-	"rnd-4_family-133" 1 4080
chr1_egr	410648	418609	-	"rnd-4_family-132" 4312 10229
chr1_egr	418610	418646	+	"DF0002994" 1493 1529
chr1_egr	418647	423111	-	"rnd-4_family-132" 994 4311
chr1_egr	423112	423150	-	"Tad1-64_BG" 3451 3488
chr1_egr	423151	424483	-	"rnd-4_family-132" 1 993
chr1_egr	424484	425929	-	"rnd-5_family-270" 1457 2964
chr1_egr	425930	425953	+	"(AAAC)n" 1 24
chr1_egr	425954	427258	-	"rnd-5_family-270" 96 1456
chr1_egr	427259	427303	+	"BEL-1_DPer-LTR" 255 300
chr1_egr	427304	427391	-	"rnd-5_family-270" 1 95
chr1_egr	427816	428088	-	"rnd-4_family-858" 139 411
chr1_egr	428294	428448	-	"rnd-4_family-179" 1091 1244
chr1_egr	428319	429019	+	"rnd-4_family-1125" 4142 4850
chr1_egr	429043	429139	-	"rnd-5_family-305" 156 260
chr1_egr	429140	429161	+	"(TGG)n" 1 23
chr1_egr	429162	429301	-	"rnd-5_family-305" 1 155
chr1_egr	429305	431184	-	"rnd-4_family-1591" 1174 3972
chr1_egr	431191	431688	-	"rnd-4_family-1591" 1478 1964
chr1_egr	431748	431853	-	"rnd-4_family-138" 1571 1677
chr1_egr	433625	434183	-	"rnd-5_family-12" 2635 3221
chr1_egr	434184	434249	+	"L1-5_EPa" 629 688
chr1_egr	434250	434705	-	"rnd-5_family-12" 2155 2634
chr1_egr	434706	437029	+	"rnd-4_family-581" 1 2337
chr1_egr	437019	437094	-	"rnd-4_family-43" 6354 6429
chr1_egr	437028	437394	+	"rnd-5_family-2620" 265 635
chr1_egr	437374	437836	+	"rnd-4_family-1253" 2780 3250
chr1_egr	437819	437959	-	"rnd-5_family-1124" 3710 3852
chr1_egr	438014	440636	+	"rnd-5_family-1055" 1 2610
chr1_egr	440639	441621	+	"rnd-5_family-2620" 1 982
chr1_egr	441623	442317	-	"rnd-5_family-321" 585 1280
chr1_egr	442327	443271	-	"rnd-5_family-593" 2645 4178
chr1_egr	443272	443582	-	"Saci-2_INT-int" 3437 3746
chr1_egr	443555	443587	-	"Saci-2_INT-int" 2489 2521
chr1_egr	443588	444056	-	"rnd-5_family-593" 1884 2644
chr1_egr	444057	445378	-	"Gypsy-50_GA-I" 1960 3635
chr1_egr	445379	446534	-	"rnd-5_family-593" 1 1883
chr1_egr	445977	446774	+	"rnd-3_family-144" 3577 4369
chr1_egr	446772	447353	-	"rnd-4_family-267" 5474 6062
chr1_egr	525169	525450	+	"rnd-5_family-6" 792 1092
chr1_egr	526888	527914	+	"rnd-5_family-999" 340 1366
chr1_egr	527983	528358	+	"rnd-5_family-999" 1545 1913
chr1_egr	528735	529491	-	"rnd-5_family-2174" 2069 2852
chr1_egr	529600	529951	+	"rnd-4_family-133" 13138 13497
chr1_egr	530045	533707	+	"rnd-5_family-1398" 1 3731
chr1_egr	533715	534008	+	"rnd-5_family-2620" 277 548
chr1_egr	534161	534474	+	"rnd-4_family-132" 4428 4742
chr1_egr	534652	534711	+	"rnd-5_family-853" 265 324
chr1_egr	537058	537314	-	"rnd-4_family-470" 6216 6480
chr1_egr	537350	537953	-	"rnd-4_family-470" 5648 6242
chr1_egr	538685	538713	+	"(CAA)n" 1 29
chr1_egr	539039	539067	+	"(CAA)n" 1 29
chr1_egr	539216	539244	+	"(CAA)n" 1 29
chr1_egr	540420	540660	-	"rnd-5_family-427" 7 253
chr1_egr	541040	541113	-	"rnd-4_family-1253" 7452 7524
chr1_egr	541274	542040	-	"rnd-4_family-384" 5624 6408
chr1_egr	542031	542088	+	"rnd-4_family-383" 8905 8991
chr1_egr	542089	542277	-	"U2_sat" 1 190
chr1_egr	542278	542576	+	"rnd-4_family-383" 8992 9447
chr1_egr	542576	542766	+	"rnd-4_family-384" 4827 5016
chr1_egr	542768	543854	-	"rnd-5_family-1059" 1 1083
chr1_egr	543862	543941	-	"rnd-4_family-384" 4831 4910
chr1_egr	543945	544153	-	"rnd-4_family-383" 9245 9447
chr1_egr	544152	544259	-	"rnd-4_family-383" 7518 7625
chr1_egr	544268	547119	+	"rnd-5_family-2174" 1 2271
chr1_egr	547121	547583	+	"rnd-5_family-998" 1 477
chr1_egr	547584	547614	+	"(CTAGA)n" 1 31
chr1_egr	547615	548129	+	"rnd-5_family-998" 478 1010
chr1_egr	548115	549325	+	"rnd-5_family-1332" 2094 3313
chr1_egr	549326	549366	-	"Copia-8_BRa-I" 2181 2221
chr1_egr	549367	550726	+	"rnd-5_family-1332" 3314 4686
chr1_egr	550728	550819	-	"rnd-4_family-470" 11967 12062
chr1_egr	550884	551139	-	"rnd-4_family-470" 11702 11954
chr1_egr	551228	551372	+	"rnd-5_family-754" 758 905
chr1_egr	551272	551736	-	"rnd-5_family-597" 511 894
chr1_egr	551966	552113	-	"rnd-4_family-470" 11090 11239
chr1_egr	552171	553159	-	"rnd-5_family-1336" 1389 2443
chr1_egr	553715	553850	+	"rnd-4_family-198" 775 876
chr1_egr	555397	555527	-	"rnd-4_family-18" 3330 3458
chr1_egr	555596	555651	+	"rnd-4_family-267" 9555 9615
chr1_egr	555648	555725	+	"rnd-4_family-267" 6727 6795
chr1_egr	555726	555764	+	"(TGAC)n" 1 39
chr1_egr	555765	555862	+	"rnd-4_family-267" 6796 6883
chr1_egr	556271	556496	+	"rnd-5_family-814" 3978 4197
chr1_egr	556573	556815	-	"rnd-5_family-5434" 106 374
chr1_egr	556891	557753	+	"rnd-5_family-2179" 1 892
chr1_egr	557905	558054	-	"rnd-3_family-192" 8668 8832
chr1_egr	558053	558207	-	"rnd-5_family-593" 2684 2840
chr1_egr	558204	558388	-	"rnd-4_family-42" 3005 3192
chr1_egr	558366	558429	-	"Gypsy10-I_Dya" 48 110
chr1_egr	558383	558478	+	"rnd-4_family-267" 2918 3014
chr1_egr	558480	559037	+	"rnd-4_family-267" 9288 9782
chr1_egr	559040	559657	-	"rnd-5_family-1843" 5263 5879
chr1_egr	559653	560457	-	"rnd-4_family-49" 2547 3419
chr1_egr	560459	562235	+	"rnd-5_family-42" 1 1795
chr1_egr	562236	563103	-	"rnd-3_family-272" 7469 8344
chr1_egr	563095	564206	-	"rnd-5_family-30" 319 1044
chr1_egr	564209	565298	-	"rnd-5_family-28" 2 1096
chr1_egr	565300	565572	-	"rnd-4_family-266" 5239 5473
chr1_egr	565578	567621	-	"rnd-5_family-27" 1 2020
chr1_egr	567426	568452	+	"rnd-5_family-87" 2401 2927
chr1_egr	568452	569027	-	"rnd-5_family-2174" 1 576
chr1_egr	569036	569359	-	"rnd-4_family-384" 6636 6956
chr1_egr	569361	569463	+	"rnd-5_family-1567" 1 103
chr1_egr	569465	570552	+	"rnd-4_family-383" 7828 9113
chr1_egr	570553	570752	-	"U2_sat" 1 201
chr1_egr	570753	571033	+	"rnd-4_family-383" 9114 9447
chr1_egr	571033	571223	+	"rnd-4_family-384" 4827 5016
chr1_egr	571225	572311	-	"rnd-5_family-1059" 1 1083
chr1_egr	572319	572402	-	"rnd-4_family-384" 4827 4910
chr1_egr	572402	572609	-	"rnd-4_family-383" 9245 9447
chr1_egr	572596	572715	-	"rnd-4_family-383" 7518 7635
chr1_egr	572724	577433	+	"rnd-5_family-2174" 1 4718
chr1_egr	577432	578212	-	"rnd-5_family-2174" 28514 29318
chr1_egr	578213	578249	+	"Vandal3" 5031 5067
chr1_egr	578250	580335	-	"rnd-5_family-2174" 26362 28513
chr1_egr	581223	581257	+	"(CCTCC)n" 1 35
chr1_egr	582410	582460	+	"TTAA12_AP" 463 515
chr1_egr	584059	584212	+	"rnd-5_family-655" 21995 22135
chr1_egr	584200	586084	-	"rnd-5_family-655" 13478 15379
chr1_egr	586085	586117	+	"(AGG)n" 1 34
chr1_egr	586118	592113	-	"rnd-5_family-655" 7426 13477
chr1_egr	592114	592145	+	"(AC)n" 1 33
chr1_egr	592146	595139	-	"rnd-5_family-655" 4401 7425
chr1_egr	593065	593182	+	"rnd-5_family-655" 13326 13519
chr1_egr	593183	593216	+	"(TCC)n" 1 34
chr1_egr	593217	597019	+	"rnd-5_family-655" 13520 19815
chr1_egr	597020	597070	-	"TTAA12_AP" 463 515
chr1_egr	597071	601256	+	"rnd-5_family-655" 19816 26745
chr1_egr	601257	601293	-	"Vandal3" 5031 5067
chr1_egr	601294	604000	+	"rnd-5_family-655" 26746 31236
chr1_egr	602621	607653	-	"rnd-5_family-2174" 1 5036
chr1_egr	607662	607769	+	"rnd-4_family-383" 7518 7625
chr1_egr	607768	607976	+	"rnd-4_family-383" 9245 9447
chr1_egr	607976	608059	+	"rnd-4_family-384" 4827 4910
chr1_egr	608067	609129	+	"rnd-5_family-1059" 1 1083
chr1_egr	609131	609321	-	"rnd-4_family-384" 4827 5016
chr1_egr	609321	609619	-	"rnd-4_family-383" 9102 9447
chr1_egr	609620	609808	+	"U2_sat" 1 190
chr1_egr	609809	610907	-	"rnd-4_family-383" 7828 9101
chr1_egr	610909	611011	-	"rnd-5_family-1567" 1 103
chr1_egr	611013	611336	+	"rnd-4_family-384" 6636 6956
chr1_egr	611345	611392	+	"rnd-5_family-2174" 1 48
chr1_egr	611778	611822	+	"(CCTCC)n" 1 45
chr1_egr	612432	615710	-	"rnd-5_family-655" 19886 25962
chr1_egr	615711	615744	+	"(AGG)n" 1 34
chr1_egr	615745	617763	-	"rnd-5_family-655" 16145 19885
chr1_egr	617764	617791	+	"(CATAT)n" 1 28
chr1_egr	617792	621708	-	"rnd-5_family-655" 8885 16144
chr1_egr	621709	621742	+	"(TCC)n" 1 34
chr1_egr	621743	622427	-	"rnd-5_family-655" 7605 8884
chr1_egr	622422	625283	+	"rnd-5_family-655" 14448 17356
chr1_egr	625284	625334	-	"TTAA12_AP" 463 515
chr1_egr	625335	625627	+	"rnd-5_family-655" 17357 17655
chr1_egr	625630	625810	+	"rnd-5_family-389" 932 1110
chr1_egr	625832	626263	+	"rnd-5_family-655" 18083 18540
chr1_egr	626264	626312	+	"(GGAGG)n" 1 49
chr1_egr	626313	626396	+	"rnd-5_family-655" 18541 18629
chr1_egr	626397	626443	+	"(TGAG)n" 1 45
chr1_egr	626444	627680	+	"rnd-5_family-655" 18630 19945
chr1_egr	627679	627857	-	"rnd-5_family-42" 1 179
chr1_egr	627859	628663	+	"rnd-4_family-49" 2547 3419
chr1_egr	628659	629276	+	"rnd-5_family-1843" 5263 5879
chr1_egr	629279	629377	-	"rnd-4_family-267" 9691 9782
chr1_egr	629378	629404	+	"(TCAG)n" 1 27
chr1_egr	629405	629833	-	"rnd-4_family-267" 9288 9690
chr1_egr	629835	629930	-	"rnd-4_family-267" 2918 3014
chr1_egr	629884	629947	+	"Gypsy10-I_Dya" 48 110
chr1_egr	629925	630109	+	"rnd-4_family-42" 3005 3192
chr1_egr	630106	630260	+	"rnd-5_family-593" 2684 2840
chr1_egr	630560	631422	-	"rnd-5_family-2179" 1 892
chr1_egr	631498	631740	+	"rnd-5_family-5434" 106 374
chr1_egr	631817	632042	-	"rnd-5_family-814" 3978 4197
chr1_egr	632451	632548	-	"rnd-4_family-267" 6797 6883
chr1_egr	632549	632587	+	"(TCAG)n" 1 39
chr1_egr	632588	632665	-	"rnd-4_family-267" 6727 6796
chr1_egr	632662	632717	-	"rnd-4_family-267" 9555 9615
chr1_egr	632786	632916	+	"rnd-4_family-18" 3330 3458
chr1_egr	634463	634597	-	"rnd-5_family-49" 2495 2630
chr1_egr	635153	636141	+	"rnd-5_family-1336" 1389 2443
chr1_egr	636199	636346	+	"rnd-4_family-470" 11090 11239
chr1_egr	636677	637039	+	"rnd-5_family-597" 511 894
chr1_egr	636939	637083	-	"rnd-5_family-754" 758 905
chr1_egr	637172	637429	+	"rnd-4_family-470" 11702 11954
chr1_egr	637498	637595	+	"rnd-4_family-470" 11967 12062
chr1_egr	637597	637765	-	"rnd-5_family-1332" 4505 4686
chr1_egr	637931	639086	-	"rnd-5_family-2670" 1057 2255
chr1_egr	639087	639123	+	"(CAAA)n" 1 36
chr1_egr	639124	639949	-	"rnd-5_family-2670" 201 1056
chr1_egr	639950	639998	+	"L1-50_LSal" 191 240
chr1_egr	639999	640188	-	"rnd-5_family-2670" 1 200
chr1_egr	640185	640250	+	"rnd-5_family-593" 2270 2336
chr1_egr	640280	640605	+	"rnd-5_family-593" 2921 3275
chr1_egr	640611	641792	+	"rnd-5_family-7067" 1 1187
chr1_egr	642024	644201	+	"rnd-5_family-7067" 1421 3610
chr1_egr	645290	645452	+	"rnd-3_family-24" 1 162
chr1_egr	645767	645830	-	"rnd-5_family-3927" 60 118
chr1_egr	646158	646182	+	"(CA)n" 1 26
chr1_egr	646459	646545	+	"rnd-4_family-355" 270 356
chr1_egr	646636	646764	+	"rnd-5_family-972" 43 193
chr1_egr	648535	648869	+	"rnd-4_family-59" 48 354
chr1_egr	649676	649784	-	"rnd-5_family-3927" 61 164
chr1_egr	652032	652105	-	"rnd-5_family-328" 220 292
chr1_egr	652630	653609	+	"rnd-5_family-389" 145 1132
chr1_egr	653629	653743	+	"(CAC)n" 1 119
chr1_egr	654058	654693	+	"rnd-4_family-198" 910 1532
chr1_egr	654855	655448	-	"rnd-3_family-137" 2831 3400
chr1_egr	655768	655847	+	"rnd-5_family-49" 1262 1341
chr1_egr	655862	656069	-	"rnd-5_family-50" 585 793
chr1_egr	656272	656324	+	"rnd-5_family-615" 284 335
chr1_egr	658329	658429	+	"rnd-4_family-131" 2796 2896
chr1_egr	658585	658776	+	"rnd-5_family-267" 17 225
chr1_egr	660192	660208	+	"DF0003383" 11783 11903
chr1_egr	660209	660314	+	"(AT)n" 1 109
chr1_egr	660221	660339	-	"EnSpm-19_HMa" 736 860
chr1_egr	671169	671203	+	"(ACCTTT)n" 1 36
chr1_egr	671776	671867	-	"rnd-5_family-223" 3571 3662
chr1_egr	672718	673201	-	"rnd-5_family-1773" 585 1102
chr1_egr	673081	673455	+	"rnd-4_family-771" 5750 5982
chr1_egr	673934	674155	-	"rnd-4_family-771" 4071 4179
chr1_egr	674516	674615	-	"rnd-4_family-616" 5370 5468
chr1_egr	676860	677070	+	"rnd-5_family-998" 33 232
chr1_egr	677105	677154	+	"(CCTA)n" 1 50
chr1_egr	677192	677479	-	"rnd-5_family-3939" 6682 6986
chr1_egr	678858	678935	-	"DF0001340" 4429 4511
chr1_egr	679434	679780	-	"rnd-5_family-273" 11439 11784
chr1_egr	680233	680329	+	"Sat-1_LVa" 229 325
chr1_egr	680330	680377	+	"rnd-5_family-4131" 86 231
chr1_egr	682394	683384	-	"rnd-5_family-389" 141 1129
chr1_egr	683515	684578	+	"rnd-5_family-1917" 1355 2446
chr1_egr	685541	685695	+	"rnd-4_family-510" 1866 2008
chr1_egr	685819	686070	-	"rnd-3_family-167" 18038 18247
chr1_egr	686141	686180	+	"(TGAGAA)n" 1 42
chr1_egr	686854	686911	-	"rnd-4_family-723" 3836 3903
chr1_egr	686912	686932	+	"(TAT)n" 1 21
chr1_egr	686933	687029	-	"rnd-4_family-723" 3720 3835
chr1_egr	686942	687542	+	"rnd-3_family-103" 2355 2981
chr1_egr	687552	687800	-	"rnd-4_family-723" 3084 3328
chr1_egr	687798	688373	+	"rnd-4_family-771" 3198 4287
chr1_egr	688498	688523	+	"(GCAGT)n" 1 28
chr1_egr	688584	688774	-	"rnd-4_family-771" 4043 4210
chr1_egr	688800	688887	+	"(CCT)n" 1 89
chr1_egr	688889	689218	+	"rnd-3_family-167" 18080 18405
chr1_egr	689432	690010	-	"rnd-4_family-510" 1477 2074
chr1_egr	689876	689925	+	"(GGGA)n" 1 151
chr1_egr	689926	690014	+	"GA-rich" 1 89
chr1_egr	690095	690240	+	"rnd-4_family-97" 6335 6511
chr1_egr	690241	690267	+	"(CACCT)n" 1 27
chr1_egr	690268	690517	+	"rnd-4_family-97" 6512 6817
chr1_egr	691176	691204	+	"(TGCGA)n" 1 29
chr1_egr	691207	691353	-	"rnd-5_family-998" 1009 1155
chr1_egr	693286	693435	+	"rnd-3_family-272" 2645 2794
chr1_egr	693567	693733	-	"rnd-3_family-272" 2634 2798
chr1_egr	693868	694404	-	"rnd-3_family-272" 1886 2098
chr1_egr	694824	695284	+	"rnd-5_family-751" 430 894
chr1_egr	695413	695741	-	"rnd-5_family-389" 141 475
chr1_egr	695869	696933	+	"rnd-5_family-1917" 1355 2446
chr1_egr	698174	698425	-	"rnd-3_family-167" 18038 18247
chr1_egr	698496	698535	+	"(TGAGAA)n" 1 42
chr1_egr	699210	699267	-	"rnd-4_family-723" 3836 3903
chr1_egr	699268	699288	+	"(TAT)n" 1 21
chr1_egr	699289	699385	-	"rnd-4_family-723" 3720 3835
chr1_egr	699298	699898	+	"rnd-3_family-103" 2355 2981
chr1_egr	699908	700156	-	"rnd-4_family-723" 3084 3328
chr1_egr	700154	700730	+	"rnd-4_family-771" 3198 4287
chr1_egr	700855	700880	+	"(GCAGT)n" 1 28
chr1_egr	700941	701131	-	"rnd-4_family-771" 4043 4210
chr1_egr	701157	701241	+	"(CCT)n" 1 86
chr1_egr	701243	701572	+	"rnd-3_family-167" 18080 18405
chr1_egr	701786	702364	-	"rnd-4_family-510" 1477 2074
chr1_egr	702230	702279	+	"(GGGA)n" 1 151
chr1_egr	702280	702368	+	"GA-rich" 1 89
chr1_egr	702449	702594	+	"rnd-4_family-97" 6335 6511
chr1_egr	702595	702621	+	"(CACCT)n" 1 27
chr1_egr	702622	702871	+	"rnd-4_family-97" 6512 6817
chr1_egr	703530	703558	+	"(TGCGA)n" 1 29
chr1_egr	703561	703707	-	"rnd-5_family-998" 1009 1155
chr1_egr	705636	705789	+	"rnd-3_family-272" 2641 2794
chr1_egr	705921	706087	-	"rnd-3_family-272" 2634 2798
chr1_egr	706222	706759	-	"rnd-3_family-272" 1886 2098
chr1_egr	707180	707650	+	"rnd-5_family-751" 430 896
chr1_egr	710697	710850	-	"rnd-3_family-272" 2641 2794
chr1_egr	712779	712925	+	"rnd-5_family-998" 1009 1155
chr1_egr	712928	712956	+	"(CGCAT)n" 1 29
chr1_egr	713615	713864	-	"rnd-4_family-97" 6515 6817
chr1_egr	713865	713891	+	"(TGAGG)n" 1 27
chr1_egr	713892	714037	-	"rnd-4_family-97" 6335 6514
chr1_egr	714117	714264	+	"(CTCCTC)n" 1 142
chr1_egr	714128	714219	+	"rnd-4_family-510" 1477 1578
chr1_egr	714220	714265	+	"(CCTC)n" 1 50
chr1_egr	714266	714709	+	"rnd-4_family-510" 1579 2074
chr1_egr	714694	715278	-	"rnd-3_family-167" 18080 18405
chr1_egr	715248	715335	+	"(AGG)n" 1 90
chr1_egr	715309	715490	-	"rnd-4_family-771" 6168 6349
chr1_egr	715361	715551	+	"rnd-4_family-771" 4043 4210
chr1_egr	715612	715637	+	"(TGCAC)n" 1 28
chr1_egr	715762	716322	-	"rnd-4_family-771" 4082 4287
chr1_egr	716320	716568	+	"rnd-4_family-723" 3084 3328
chr1_egr	716578	717187	-	"rnd-3_family-103" 2328 2981
chr1_egr	717188	717205	+	"(ATA)n" 1 18
chr1_egr	717206	717265	-	"rnd-3_family-103" 2262 2327
chr1_egr	717637	717840	-	"rnd-3_family-34" 3906 4111
chr1_egr	717843	717987	-	"rnd-5_family-389" 227 371
chr1_egr	718298	718428	+	"rnd-5_family-1468" 2352 2483
chr1_egr	718977	719094	+	"rnd-5_family-751" 221 348
chr1_egr	719095	719149	+	"ATLINE1_7" 4225 4277
chr1_egr	719150	719268	+	"rnd-5_family-751" 349 479
chr1_egr	719507	719553	+	"rnd-5_family-1468" 154 200
chr1_egr	725828	725883	+	"Mariner-62_HSal" 374 430
chr1_egr	727042	727097	-	"Gypsy-19_SB-I" 880 935
chr1_egr	727098	727109	-	"rnd-5_family-1169" 63 128
chr1_egr	728163	728239	+	"rnd-5_family-1169" 1196 1272
chr1_egr	729360	731012	+	"rnd-5_family-1169" 1 1626
chr1_egr	731772	731807	+	"(GTT)n" 1 38
chr1_egr	735350	735404	+	"Gypsy8-VV_I-int" 2650 2703
chr1_egr	739096	739214	-	"rnd-5_family-62" 51 166
chr1_egr	742091	742150	+	"(CTC)n" 1 60
chr1_egr	742201	742220	+	"(CTTCGT)n" 1 21
chr1_egr	742221	742336	+	"(TCC)n" 1 116
chr1_egr	742337	742357	+	"(CTTCGT)n" 4 24
chr1_egr	743160	743416	+	"rnd-2_family-43" 3834 4089
chr1_egr	743984	744940	-	"rnd-5_family-389" 142 1129
chr1_egr	745485	745603	-	"rnd-5_family-62" 51 166
chr1_egr	747203	747304	+	"hAT-N4_ALy" 635 802
chr1_egr	747237	747317	+	"MuDR1_ZM" 6057 6142
chr1_egr	748620	748679	+	"(CTC)n" 1 60
chr1_egr	748938	749009	-	"rnd-5_family-267" 175 246
chr1_egr	750135	750348	+	"(CCT)n" 1 214
chr1_egr	751588	751650	+	"(TTC)n" 1 63
chr1_egr	755679	755703	-	"EnSpm-1_HV" 9729 9823
chr1_egr	755704	755763	+	"(CTC)n" 1 60
chr1_egr	755814	755833	+	"(CTTCGT)n" 1 21
chr1_egr	755834	755889	+	"(TCC)n" 1 56
chr1_egr	755890	755910	+	"(CTTCGT)n" 4 24
chr1_egr	756713	756969	+	"rnd-2_family-43" 3834 4089
chr1_egr	764555	764584	+	"(CCACCT)n" 1 31
chr1_egr	764755	764805	-	"Gypsy-55_DWil-I" 889 937
chr1_egr	767164	767206	+	"(GCGG)n" 1 43
chr1_egr	767962	768011	+	"ERV13_MD_I-int" 3950 4001
chr1_egr	768281	768309	+	"(GTT)n" 1 29
chr1_egr	768905	768952	+	"(AGG)n" 1 48
chr1_egr	779809	779881	+	"(CCCCT)n" 1 70
chr1_egr	780108	780136	+	"GA-rich" 1 29
chr1_egr	780989	781013	+	"(TCCC)n" 1 26
chr1_egr	781123	781153	+	"(CTAGC)n" 1 31
chr1_egr	782164	782201	+	"(CCCCAC)n" 1 40
chr1_egr	782311	782334	+	"(CTC)n" 1 24
chr1_egr	784057	784073	+	"Transib-6_HM" 769 911
chr1_egr	784074	784182	+	"DF0003162" 1155 1262
chr1_egr	784116	784182	+	"(TATA)n" 1 66
chr1_egr	784131	784200	+	"Gypsy-47_Mad-I" 9550 9619
chr1_egr	784183	784203	+	"DF0004062" 2863 2951
chr1_egr	784204	784218	+	"EnSpm-10_HM" 3952 4053
chr1_egr	785538	785660	+	"rnd-4_family-7" 24 179
chr1_egr	790412	790535	+	"rnd-2_family-5" 507 640
chr1_egr	796710	796950	-	"rnd-5_family-148" 80 310
chr1_egr	797175	797330	+	"rnd-5_family-888" 5 160
chr1_egr	798564	798759	+	"rnd-3_family-17" 36 222
chr1_egr	804218	804239	+	"(CTCA)n" 1 22
chr1_egr	804422	804449	+	"(TTTTC)n" 1 30
chr1_egr	809693	809749	-	"Tad1-5_PGr" 2100 2156
chr1_egr	809818	809868	-	"Copia-5_Sit-LTR" 58 108
chr1_egr	816667	816823	-	"rnd-5_family-389" 973 1129
chr1_egr	816974	817140	+	"rnd-5_family-389" 276 444
chr1_egr	820048	820762	-	"rnd-4_family-34" 197 958
chr1_egr	823355	823592	+	"rnd-4_family-7" 237 478
chr1_egr	826373	826852	-	"rnd-4_family-34" 468 964
chr1_egr	827683	827878	-	"rnd-5_family-389" 934 1130
chr1_egr	828150	829181	-	"rnd-5_family-389" 140 1129
chr1_egr	830030	830140	+	"rnd-4_family-34" 963 1080
chr1_egr	830308	830373	+	"rnd-5_family-389" 321 403
chr1_egr	830374	830431	+	"L1-10_AIp" 849 907
chr1_egr	830432	830500	+	"rnd-5_family-389" 404 492
chr1_egr	834061	834272	+	"rnd-5_family-389" 932 1139
chr1_egr	835231	835320	-	"rnd-5_family-474" 123 212
chr1_egr	840773	841853	-	"rnd-4_family-7" 69 1176
chr1_egr	841735	841882	+	"rnd-5_family-1239" 6133 6295
chr1_egr	841853	841979	-	"rnd-5_family-62" 10 138
chr1_egr	842587	842822	+	"rnd-5_family-593" 3943 4178
chr1_egr	844938	845065	+	"Copia-52_ZM-I" 2554 2680
chr1_egr	850598	850641	+	"Helitron-N1_NV" 163 206
chr1_egr	852238	852478	-	"rnd-5_family-593" 3942 4178
chr1_egr	855962	856146	-	"rnd-5_family-389" 947 1118
chr1_egr	865867	865900	+	"(TGAA)n" 1 34
chr1_egr	866023	866154	-	"rnd-5_family-194" 101 233
chr1_egr	868977	869111	+	"rnd-5_family-348" 194 327
chr1_egr	871864	872025	-	"rnd-4_family-204" 264 443
chr1_egr	872817	872846	+	"(CTCCC)n" 1 28
chr1_egr	877841	877918	+	"(CTT)n" 1 78
chr1_egr	879641	879693	-	"L1-14_ALy" 1531 1582
chr1_egr	890273	890319	+	"Copia-31_ATr-LTR" 122 213
chr1_egr	890320	890368	+	"(CATTTCT)n" 1 46
chr1_egr	892326	892358	+	"(ATTG)n" 1 33
chr1_egr	892590	892966	-	"rnd-4_family-34" 55 416
chr1_egr	893447	893472	+	"rnd-3_family-38" 3394 3515
chr1_egr	893473	893577	-	"rnd-5_family-1460" 15 120
chr1_egr	893677	893737	+	"Mariner-5_Crp" 385 444
chr1_egr	894323	894352	+	"(GGGGTG)n" 1 31
chr1_egr	894488	894592	+	"rnd-3_family-13" 234 335
chr1_egr	894547	894593	+	"CVE" 49 88
chr1_egr	894548	894556	+	"(GTCA)n" 1 47
chr1_egr	894557	894594	-	"TDH5_LTR" 370 407
chr1_egr	894562	894604	+	"DF0002253" 525 567
chr1_egr	894869	894907	+	"(TCTCCTC)n" 1 42
chr1_egr	894995	895018	+	"(GGTG)n" 1 25
chr1_egr	898105	898128	+	"(GTT)n" 1 24
chr1_egr	901659	901686	+	"(CCAC)n" 1 29
chr1_egr	901681	901723	-	"Copia-62_MLP-I" 408 449
chr1_egr	901774	901812	+	"GA-rich" 1 42
chr1_egr	902085	902129	+	"(CTGA)n" 1 45
chr1_egr	902088	902130	-	"CVE" 49 88
chr1_egr	902089	902189	-	"rnd-3_family-13" 234 331
chr1_egr	902936	902996	-	"Mariner-5_Crp" 385 444
chr1_egr	903096	903211	+	"rnd-5_family-1460" 15 120
chr1_egr	903707	904099	+	"rnd-4_family-34" 55 511
chr1_egr	904100	904153	-	"Gypsy-115_GM-I" 3540 3598
chr1_egr	904154	904519	+	"rnd-4_family-34" 512 940
chr1_egr	905348	905583	-	"rnd-3_family-144" 4128 4367
chr1_egr	911211	911272	-	"Gypsy65-ZM_I-int" 1018 1080
chr1_egr	912977	913001	+	"(CTC)n" 1 25
chr1_egr	916060	916099	+	"(TCAA)n" 1 40
chr1_egr	922779	922891	+	"rnd-5_family-1785" 180 302
chr1_egr	926508	926546	+	"(CTTCT)n" 1 42
chr1_egr	927615	927643	+	"(CTC)n" 1 29
chr1_egr	928572	928652	-	"Gypsy-21_CQ-I" 2784 2855
chr1_egr	929913	929945	-	"Helitron-1_DVir" 901 933
chr1_egr	930612	930675	+	"(AGCAGG)n" 1 64
chr1_egr	938102	938146	+	"RTE-15_CPB" 1201 1246
chr1_egr	940293	940376	+	"Copia-143_SB-I" 4017 4088
chr1_egr	943477	943526	-	"Helitron-N3_ZM" 7717 7769
chr1_egr	944235	944268	+	"Helitron-N2_PBa" 525 559
chr1_egr	950853	950982	+	"rnd-5_family-474" 84 214
chr1_egr	951669	951722	-	"rnd-5_family-2202" 246 296
chr1_egr	953007	953230	-	"rnd-5_family-1239" 6061 6277
chr1_egr	953031	954023	+	"rnd-5_family-389" 142 1129
chr1_egr	954030	954150	+	"rnd-2_family-23" 926 1045
chr1_egr	954151	954170	-	"rnd-5_family-1239" 6038 6178
chr1_egr	954277	954316	+	"(AATGAATTC)n" 1 39
chr1_egr	954398	954593	-	"rnd-5_family-389" 934 1129
chr1_egr	954739	954784	+	"(ATTTTAT)n" 1 44
chr1_egr	961993	962032	+	"(CTCC)n" 1 39
chr1_egr	962548	962570	+	"(CCCT)n" 1 24
chr1_egr	965336	965387	+	"(CTC)n" 1 51
chr1_egr	965447	965463	+	"(GA)n" 1 17
chr1_egr	965700	965733	+	"(GT)n" 1 35
chr1_egr	965836	965903	+	"GA-rich" 1 68
chr1_egr	965918	965944	+	"(CCA)n" 1 27
chr1_egr	966180	966216	+	"(TCTC)n" 1 37
chr1_egr	966522	966549	+	"(GGAGG)n" 1 28
chr1_egr	969444	969488	+	"(CTC)n" 1 45
chr1_egr	972553	972579	+	"(TCA)n" 1 27
chr1_egr	972580	972591	+	"(TCACCA)n" 1 38
chr1_egr	973442	973468	+	"GA-rich" 1 29
chr1_egr	973611	973734	+	"rnd-3_family-13" 188 289
chr1_egr	974662	974810	-	"rnd-3_family-13" 77 216
chr1_egr	976967	976988	+	"(TGAA)n" 1 22
chr1_egr	983640	983668	+	"(GT)n" 1 29
chr1_egr	985928	985967	+	"(TCTAT)n" 1 40
chr1_egr	995089	995281	+	"rnd-5_family-389" 935 1127
chr1_egr	1026926	1026934	+	"(GTGA)n" 1 55
chr1_egr	1026935	1026984	+	"(GTGC)n" 1 51
chr1_egr	1026987	1027076	+	"Mariner-15_SIn" 484 647
chr1_egr	1027049	1027098	+	"(GTGT)n" 1 49
chr1_egr	1031435	1031453	+	"(TG)n" 1 19
chr1_egr	1031662	1031742	+	"Gypsy-37_Mad-LTR" 662 745
chr1_egr	1032572	1032593	+	"(GT)n" 1 23
chr1_egr	1038853	1038876	+	"(TG)n" 1 24
chr1_egr	1043906	1043962	+	"I-1_DVi" 544 599
chr1_egr	1047415	1047448	-	"DNA-TTAA-3_CQ" 599 632
chr1_egr	1048482	1048561	+	"Gypsy-62_SB-I" 2111 2190
chr1_egr	1052014	1052054	+	"G-rich" 1 39
chr1_egr	1052432	1052476	+	"(AGG)n" 1 45
chr1_egr	1053584	1053607	+	"(TTG)n" 1 24
chr1_egr	1059434	1059460	+	"(CAA)n" 1 27
chr1_egr	1059797	1059902	+	"rnd-5_family-62" 78 181
chr1_egr	1059987	1060127	+	"rnd-4_family-34" 106 244
chr1_egr	1060121	1060149	+	"(AT)n" 1 28
chr1_egr	1060161	1060232	+	"rnd-3_family-17" 313 374
chr1_egr	1071067	1071144	-	"Kiri-11_CQ" 2650 2730
chr1_egr	1073312	1073523	-	"rnd-3_family-144" 4158 4369
chr1_egr	1073766	1073819	+	"Copia-19_ALY-I" 345 401
chr1_egr	1073974	1074023	+	"Copia-19_ALY-I" 568 613
chr1_egr	1074817	1074857	+	"(AC)n" 1 41
chr1_egr	1075428	1075447	+	"(GAT)n" 1 20
chr1_egr	1080514	1080535	+	"(AC)n" 1 23
chr1_egr	1081312	1081397	+	"Copia-20_GR-I" 526 611
chr1_egr	1082037	1082094	-	"Penelope-73_LMi" 1524 1581
chr1_egr	1082120	1082167	-	"Copia-106_SB-I" 3245 3292
chr1_egr	1083932	1084901	-	"rnd-5_family-389" 142 1129
chr1_egr	1085452	1085687	-	"rnd-5_family-593" 3943 4178
chr1_egr	1090306	1090362	-	"Helitron-N5_DR" 3626 3680
chr1_egr	1094017	1094039	+	"(G)n" 1 23
chr1_egr	1099038	1099055	+	"(TAA)n" 1 18
chr1_egr	1099749	1099789	+	"Gypsy21-I_SP" 1028 1068
chr1_egr	1099806	1099846	-	"Helitron-N3_EL" 3622 3664
chr1_egr	1103330	1104288	+	"rnd-4_family-34" 39 1093
chr1_egr	1111877	1111950	-	"CRE-2_NV" 1138 1207
chr1_egr	1121057	1121095	+	"(TTAA)n" 1 42
chr1_egr	1121637	1121889	-	"rnd-3_family-34" 5425 5650
chr1_egr	1121843	1121987	+	"rnd-3_family-274" 2369 2549
chr1_egr	1121988	1122010	+	"(CCA)n" 1 23
chr1_egr	1121989	1122100	-	"rnd-3_family-34" 5319 5430
chr1_egr	1122179	1122374	-	"rnd-3_family-34" 5116 5318
chr1_egr	1122486	1122541	-	"rnd-3_family-34" 5052 5107
chr1_egr	1122710	1122761	+	"rnd-3_family-274" 2867 2918
chr1_egr	1123484	1123584	+	"rnd-3_family-34" 2926 3030
chr1_egr	1126482	1127070	-	"rnd-4_family-34" 10 1024
chr1_egr	1127096	1127137	+	"(TAATGTA)n" 1 41
chr1_egr	1127443	1127550	-	"CryptonV-N1_DR" 3270 3377
chr1_egr	1128912	1129046	-	"LINE1-5_SBi" 5065 5196
chr1_egr	1131106	1131128	+	"(GT)n" 1 23
chr1_egr	1131129	1131161	+	"L2_Plat1i" 835 890
chr1_egr	1131439	1131475	+	"GA-rich" 1 36
chr1_egr	1133752	1133777	+	"(GAG)n" 1 25
chr1_egr	1135755	1135826	+	"hAT-1960_Ami" 644 715
chr1_egr	1135793	1135831	-	"LTR-1_GA-I" 1779 1818
chr1_egr	1135800	1135826	+	"(CA)n" 1 27
chr1_egr	1135827	1135858	-	"REP-4_PBa" 568 621
chr1_egr	1142032	1142703	+	"rnd-4_family-34" 58 737
chr1_egr	1142729	1142854	+	"rnd-5_family-389" 807 932
chr1_egr	1144819	1144976	+	"rnd-3_family-17" 921 1039
chr1_egr	1149061	1149078	+	"(C)n" 1 18
chr1_egr	1150296	1150321	+	"(GT)n" 1 26
chr1_egr	1152653	1152702	-	"Gypsy-31_GR-I" 5272 5323
chr1_egr	1154680	1154709	+	"(GCCT)n" 1 30
chr1_egr	1157127	1157156	-	"MDR1" 6530 6611
chr1_egr	1157157	1157214	+	"(ATCGC)n" 1 58
chr1_egr	1161590	1161694	-	"rnd-3_family-24" 130 229
chr1_egr	1161695	1161792	+	"rnd-5_family-267" 22 234
chr1_egr	1162405	1162433	+	"(CACA)n" 1 28
chr1_egr	1163193	1163227	+	"(GT)n" 1 35
chr1_egr	1163907	1163952	+	"GA-rich" 1 48
chr1_egr	1165153	1165338	+	"rnd-4_family-7" 79 258
chr1_egr	1165475	1165660	+	"rnd-3_family-17" 877 1062
chr1_egr	1168508	1168542	+	"(ATT)n" 1 34
chr1_egr	1169895	1169928	+	"(TTC)n" 1 34
chr1_egr	1177561	1177585	+	"(CAA)n" 1 25
chr1_egr	1179865	1179906	+	"A-rich" 1 41
chr1_egr	1179957	1180888	-	"rnd-4_family-34" 54 1091
chr1_egr	1181445	1181679	+	"rnd-2_family-43" 3855 4089
chr1_egr	1181885	1182082	+	"rnd-5_family-389" 142 340
chr1_egr	1186404	1186425	+	"(GAG)n" 1 22
chr1_egr	1188867	1189020	-	"rnd-4_family-204" 269 430
chr1_egr	1189291	1189368	+	"rnd-5_family-838" 154 230
chr1_egr	1189878	1189910	+	"(ACT)n" 1 35
chr1_egr	1190502	1190531	+	"GA-rich" 1 28
chr1_egr	1191524	1191563	+	"(TTCC)n" 1 40
chr1_egr	1192509	1192605	-	"rnd-5_family-1778" 3682 3779
chr1_egr	1196349	1196459	-	"rnd-4_family-7" 89 183
chr1_egr	1202490	1202816	-	"rnd-5_family-389" 681 1015
chr1_egr	1202858	1202966	+	"rnd-5_family-2438" 3 113
chr1_egr	1202995	1203654	+	"rnd-4_family-49" 2756 3416
chr1_egr	1204078	1204102	+	"(AGGA)n" 1 25
chr1_egr	1205138	1205164	+	"(AGT)n" 1 27
chr1_egr	1206676	1207069	-	"rnd-4_family-179" 1 394
chr1_egr	1207340	1207596	+	"rnd-3_family-34" 361 613
chr1_egr	1208029	1208206	-	"rnd-4_family-179" 2 197
chr1_egr	1208584	1208891	+	"rnd-5_family-4355" 7140 7478
chr1_egr	1210550	1210869	+	"rnd-5_family-3939" 2853 3167
chr1_egr	1211495	1211625	+	"rnd-4_family-7" 449 579
chr1_egr	1212229	1212764	-	"rnd-4_family-470" 4709 5225
chr1_egr	1212893	1213090	-	"rnd-4_family-470" 4376 4576
chr1_egr	1212912	1213122	+	"rnd-4_family-769" 1807 2017
chr1_egr	1213674	1213867	-	"rnd-4_family-470" 3962 4153
chr1_egr	1213976	1214130	-	"rnd-4_family-470" 3739 3893
chr1_egr	1214589	1215040	+	"rnd-4_family-769" 3415 3886
chr1_egr	1214764	1215950	-	"rnd-4_family-470" 2119 3301
chr1_egr	1217111	1217164	+	"(ATGA)n" 1 54
chr1_egr	1218837	1219047	+	"rnd-4_family-470" 2160 2369
chr1_egr	1219223	1219964	+	"rnd-4_family-470" 2540 3281
chr1_egr	1219708	1220159	-	"rnd-4_family-769" 3415 3886
chr1_egr	1220617	1220771	+	"rnd-4_family-470" 3739 3893
chr1_egr	1220880	1221073	+	"rnd-4_family-470" 3962 4153
chr1_egr	1221625	1221835	-	"rnd-4_family-769" 1807 2017
chr1_egr	1221657	1221854	+	"rnd-4_family-470" 4376 4576
chr1_egr	1221983	1222506	+	"rnd-4_family-470" 4709 5212
chr1_egr	1222468	1222516	-	"rnd-4_family-469" 4469 4518
chr1_egr	1223122	1223252	-	"rnd-4_family-7" 449 579
chr1_egr	1223326	1223369	+	"(GTGGAAT)n" 1 44
chr1_egr	1223878	1224197	-	"rnd-5_family-3939" 2853 3167
chr1_egr	1225328	1225483	+	"rnd-4_family-384" 4617 4773
chr1_egr	1226685	1226704	+	"(GGA)n" 1 20
chr1_egr	1226753	1227305	+	"rnd-3_family-272" 3576 4109
chr1_egr	1228799	1228840	+	"(TATTT)n" 1 40
chr1_egr	1232946	1233086	-	"rnd-2_family-43" 3381 3521
chr1_egr	1233087	1233170	+	"rnd-5_family-593" 339 562
chr1_egr	1233183	1233323	-	"rnd-3_family-144" 3355 3496
chr1_egr	1234148	1234394	-	"rnd-4_family-34" 396 642
chr1_egr	1236673	1236830	+	"rnd-5_family-7067" 2037 2192
chr1_egr	1237446	1237811	+	"rnd-4_family-723" 319 685
chr1_egr	1238065	1238642	-	"rnd-5_family-1336" 3047 3623
chr1_egr	1238700	1239192	-	"rnd-5_family-1336" 2476 3040
chr1_egr	1239584	1240518	+	"rnd-4_family-470" 12103 13011
chr1_egr	1240564	1240758	-	"rnd-5_family-1077" 1510 1702
chr1_egr	1240820	1241625	+	"rnd-5_family-1332" 3925 4683
chr1_egr	1242302	1242459	-	"rnd-5_family-754" 1 156
chr1_egr	1242460	1242599	-	"rnd-4_family-470" 11964 12105
chr1_egr	1242647	1242916	-	"rnd-4_family-470" 11702 11968
chr1_egr	1243016	1243349	+	"rnd-4_family-723" 2651 2978
chr1_egr	1243262	1243432	-	"rnd-5_family-597" 509 679
chr1_egr	1243725	1244142	-	"rnd-5_family-1336" 1924 2356
chr1_egr	1244897	1245362	-	"rnd-5_family-1336" 615 1058
chr1_egr	1245589	1245752	-	"rnd-3_family-11" 6511 6666
chr1_egr	1248450	1248712	-	"rnd-5_family-227" 2587 2848
chr1_egr	1249353	1249690	-	"rnd-5_family-437" 863 1197
chr1_egr	1250534	1250662	+	"rnd-5_family-593" 1522 1647
chr1_egr	1255606	1256019	-	"rnd-3_family-17" 637 1046
chr1_egr	1260333	1260663	-	"rnd-5_family-655" 18670 19030
chr1_egr	1260664	1260696	+	"(CACCCG)n" 1 33
chr1_egr	1260697	1260806	-	"rnd-5_family-655" 18551 18669
chr1_egr	1260807	1260851	+	"(CCTCC)n" 1 45
chr1_egr	1260852	1261219	-	"rnd-5_family-655" 18146 18550
chr1_egr	1261217	1261265	-	"rnd-5_family-389" 932 980
chr1_egr	1261268	1262730	-	"rnd-5_family-655" 16201 17655
chr1_egr	1263210	1263802	-	"rnd-5_family-655" 7420 8031
chr1_egr	1263803	1263831	+	"(AC)n" 1 29
chr1_egr	1263832	1264262	-	"rnd-5_family-655" 6973 7419
chr1_egr	1264259	1264676	+	"rnd-5_family-655" 31714 32123
chr1_egr	1264677	1264707	+	"(ACTTGC)n" 1 35
chr1_egr	1264708	1267303	+	"rnd-5_family-655" 32124 34672
chr1_egr	1267300	1267919	+	"rnd-5_family-655" 17035 17655
chr1_egr	1267918	1268098	+	"rnd-5_family-389" 136 318
chr1_egr	1268106	1268907	+	"rnd-5_family-2174" 26362 26974
chr1_egr	1268908	1268940	+	"(GTGCGG)n" 1 33
chr1_egr	1268941	1274513	+	"rnd-5_family-2174" 26975 31236
chr1_egr	1273134	1278067	-	"rnd-5_family-2174" 15 5036
chr1_egr	1278068	1278114	+	"(CTTA)n" 1 48
chr1_egr	1278115	1278126	-	"rnd-5_family-2174" 1 14
chr1_egr	1278135	1278458	+	"rnd-4_family-383" 7518 7837
chr1_egr	1278460	1278559	+	"rnd-5_family-1567" 1 100
chr1_egr	1278564	1279551	-	"rnd-4_family-384" 5650 6645
chr1_egr	1279542	1279604	+	"rnd-5_family-2174" 3579 3641
chr1_egr	1279603	1281507	-	"rnd-5_family-655" 32145 34096
chr1_egr	1281508	1281537	+	"(CAAGTG)n" 1 34
chr1_egr	1281538	1281956	-	"rnd-5_family-655" 31714 32144
chr1_egr	1281953	1282354	+	"rnd-5_family-655" 6973 7399
chr1_egr	1282355	1282367	-	"CryptonH-5_HM" 4443 4498
chr1_egr	1282368	1282383	-	"REP-4_PBa" 553 598
chr1_egr	1282384	1282412	+	"(TG)n" 1 29
chr1_egr	1282413	1283005	+	"rnd-5_family-655" 7400 8031
chr1_egr	1283485	1284748	+	"rnd-5_family-655" 16201 17655
chr1_egr	1284751	1284939	+	"rnd-5_family-389" 932 1133
chr1_egr	1285032	1285198	-	"rnd-3_family-17" 866 1033
chr1_egr	1285778	1286065	-	"rnd-3_family-17" 741 1017
chr1_egr	1286069	1286360	-	"rnd-4_family-34" 460 756
chr1_egr	1287494	1288476	+	"rnd-5_family-1077" 1698 2713
chr1_egr	1288295	1288591	-	"rnd-5_family-655" 18586 18885
chr1_egr	1291902	1292676	+	"rnd-5_family-655" 17846 18673
chr1_egr	1292677	1292709	+	"(GTGCGG)n" 1 33
chr1_egr	1292710	1293042	+	"rnd-5_family-655" 18674 19030
chr1_egr	1296406	1296819	-	"rnd-3_family-17" 637 1046
chr1_egr	1301114	1301439	-	"rnd-5_family-655" 18674 19030
chr1_egr	1301440	1301472	+	"(CACCCG)n" 1 33
chr1_egr	1301473	1301582	-	"rnd-5_family-655" 18554 18673
chr1_egr	1301583	1301617	+	"(CCTCC)n" 1 35
chr1_egr	1301618	1301983	-	"rnd-5_family-655" 18148 18553
chr1_egr	1301983	1302029	-	"rnd-5_family-389" 932 979
chr1_egr	1302032	1303487	-	"rnd-5_family-655" 16201 17655
chr1_egr	1303963	1304554	-	"rnd-5_family-655" 7391 8031
chr1_egr	1304555	1304583	+	"(AC)n" 1 29
chr1_egr	1304584	1304599	+	"REP-4_PBa" 553 598
chr1_egr	1304600	1304612	+	"CryptonH-5_HM" 4443 4498
chr1_egr	1304613	1304789	-	"rnd-5_family-655" 7198 7390
chr1_egr	1305006	1305587	+	"rnd-4_family-34" 460 1097
chr1_egr	1306165	1306333	+	"rnd-3_family-17" 866 1033
chr1_egr	1306427	1306616	-	"rnd-5_family-389" 932 1133
chr1_egr	1306619	1307878	-	"rnd-5_family-655" 16201 17655
chr1_egr	1308358	1308950	-	"rnd-5_family-655" 7402 8031
chr1_egr	1308951	1308979	+	"(AC)n" 1 29
chr1_egr	1308980	1308995	+	"REP-4_PBa" 553 598
chr1_egr	1308996	1309008	+	"CryptonH-5_HM" 4443 4498
chr1_egr	1309009	1309410	-	"rnd-5_family-655" 6973 7401
chr1_egr	1309407	1309825	+	"rnd-5_family-655" 31714 32123
chr1_egr	1309826	1309855	+	"(CTTGCA)n" 1 34
chr1_egr	1309856	1312451	+	"rnd-5_family-655" 32124 34671
chr1_egr	1312448	1313067	+	"rnd-5_family-655" 17035 17655
chr1_egr	1313066	1313246	+	"rnd-5_family-389" 136 318
chr1_egr	1313254	1314055	+	"rnd-5_family-655" 17846 18407
chr1_egr	1314056	1314088	+	"(GTGCGG)n" 1 33
chr1_egr	1314089	1316936	+	"rnd-5_family-655" 18408 20404
chr1_egr	1316937	1316973	-	"Vandal3" 5031 5067
chr1_egr	1316974	1319246	+	"rnd-5_family-655" 20405 22000
chr1_egr	1319252	1319371	-	"rnd-4_family-383" 7828 7946
chr1_egr	1319376	1319475	-	"rnd-5_family-1567" 1 100
chr1_egr	1319477	1319799	+	"rnd-4_family-384" 6636 6956
chr1_egr	1319808	1319834	+	"rnd-5_family-2174" 1 27
chr1_egr	1319835	1319861	+	"(TAAA)n" 1 27
chr1_egr	1319862	1321538	+	"rnd-5_family-2174" 28 1722
chr1_egr	1321660	1321820	+	"rnd-4_family-34" 699 861
chr1_egr	1323458	1323530	+	"rnd-4_family-1253" 7453 7524
chr1_egr	1323910	1324153	+	"rnd-5_family-427" 7 253
chr1_egr	1325323	1325351	+	"(TGT)n" 1 29
chr1_egr	1325470	1325516	+	"(TGTTGG)n" 1 47
chr1_egr	1325647	1325693	+	"(TGTTGG)n" 1 47
chr1_egr	1326260	1326862	+	"rnd-4_family-470" 5648 6242
chr1_egr	1326898	1327154	+	"rnd-4_family-470" 6216 6480
chr1_egr	1329501	1329560	-	"rnd-5_family-853" 265 324
chr1_egr	1329737	1330050	-	"rnd-4_family-132" 4428 4742
chr1_egr	1330203	1330516	-	"rnd-5_family-2620" 277 548
chr1_egr	1330524	1334195	-	"rnd-5_family-1398" 1 3731
chr1_egr	1334289	1334640	-	"rnd-4_family-133" 13138 13497
chr1_egr	1334749	1335505	+	"rnd-5_family-2174" 2069 2852
chr1_egr	1335882	1336257	-	"rnd-5_family-999" 1545 1913
chr1_egr	1336326	1337352	-	"rnd-5_family-999" 340 1366
chr1_egr	1338790	1339245	-	"rnd-5_family-6" 623 1092
chr1_egr	1339573	1339708	-	"rnd-5_family-999" 1269 1400
chr1_egr	1339829	1340030	+	"rnd-5_family-999" 771 965
chr1_egr	1340099	1340602	-	"rnd-5_family-999" 789 1306
chr1_egr	1341354	1341457	+	"rnd-5_family-3973" 529 632
chr1_egr	1341500	1341789	-	"rnd-4_family-379" 8194 8493
chr1_egr	1342144	1342784	+	"rnd-4_family-266" 4533 5217
chr1_egr	1344080	1344496	-	"rnd-5_family-41" 35 463
chr1_egr	1344583	1345051	+	"rnd-4_family-18" 4698 5113
chr1_egr	1345140	1346026	-	"rnd-4_family-132" 9080 10012
chr1_egr	1346027	1346060	-	"Gypsy-4_PPa-I" 3257 3290
chr1_egr	1346061	1346910	-	"rnd-4_family-132" 8183 9079
chr1_egr	1347160	1347623	-	"rnd-4_family-132" 4748 5147
chr1_egr	1347713	1348147	-	"rnd-4_family-379" 8366 8826
chr1_egr	1348153	1348314	-	"rnd-4_family-266" 4423 4588
chr1_egr	1348321	1349371	-	"rnd-4_family-132" 5847 6896
chr1_egr	1349366	1349605	+	"rnd-5_family-1077" 6636 6799
chr1_egr	1349946	1349977	-	"rnd-3_family-202" 11701 11732
chr1_egr	1349978	1350030	-	"Copia-45_ALY-I" 2017 2073
chr1_egr	1350031	1350092	-	"rnd-3_family-202" 11635 11700
chr1_egr	1350182	1351705	+	"rnd-5_family-1077" 6802 8198
chr1_egr	1351669	1351722	-	"rnd-3_family-192" 10698 10843
chr1_egr	1351723	1352022	+	"rnd-5_family-5434" 488 789
chr1_egr	1352023	1352084	-	"rnd-3_family-192" 10523 10697
chr1_egr	1352242	1352324	-	"rnd-5_family-1674" 537 619
chr1_egr	1352325	1352459	+	"rnd-5_family-1124" 2983 3119
chr1_egr	1352431	1352615	-	"rnd-4_family-179" 1433 1615
chr1_egr	1352556	1352648	+	"rnd-4_family-1125" 3951 4043
chr1_egr	1353198	1353323	-	"rnd-5_family-50" 520 645
chr1_egr	1353269	1353447	+	"rnd-5_family-49" 1487 1667
chr1_egr	1353532	1353660	+	"rnd-5_family-49" 677 806
chr1_egr	1353883	1355809	+	"rnd-5_family-1079" 37 1919
chr1_egr	1355812	1356023	-	"rnd-4_family-1591" 570 745
chr1_egr	1356187	1356417	-	"rnd-3_family-192" 10695 10827
chr1_egr	1356416	1357392	+	"rnd-5_family-1375" 76 1053
chr1_egr	1357370	1358269	+	"rnd-3_family-202" 5674 6573
chr1_egr	1358270	1358319	-	"rnd-4_family-1125" 14982 15031
chr1_egr	1358586	1358951	+	"rnd-5_family-273" 10162 10530
chr1_egr	1359038	1359365	+	"rnd-5_family-273" 10557 10868
chr1_egr	1359316	1359600	-	"rnd-5_family-718" 2421 2710
chr1_egr	1359724	1359854	+	"rnd-4_family-116" 17829 17958
chr1_egr	1359857	1359978	+	"rnd-5_family-1944" 1 122
chr1_egr	1359997	1360204	+	"rnd-5_family-1944" 181 388
chr1_egr	1360225	1360525	+	"rnd-3_family-165" 4631 4918
chr1_egr	1360587	1361084	+	"rnd-3_family-165" 4913 5410
chr1_egr	1361126	1361175	+	"rnd-3_family-165" 5410 5461
chr1_egr	1361240	1361375	+	"rnd-3_family-165" 5479 5620
chr1_egr	1361379	1361507	-	"rnd-4_family-116" 19089 19205
chr1_egr	1362298	1362495	+	"rnd-5_family-4131" 54 262
chr1_egr	1364344	1364468	+	"rnd-5_family-2094" 7112 7238
chr1_egr	1364808	1365028	+	"rnd-4_family-7" 84 258
chr1_egr	1366160	1366314	+	"rnd-5_family-1693" 4567 4722
chr1_egr	1366588	1366638	-	"rnd-4_family-42" 4166 4219
chr1_egr	1366991	1367648	-	"rnd-5_family-2657" 3928 4593
chr1_egr	1368718	1368974	-	"rnd-5_family-1332" 3621 3880
chr1_egr	1368969	1369262	+	"rnd-4_family-132" 4750 4899
chr1_egr	1369306	1369425	+	"rnd-4_family-132" 5034 5153
chr1_egr	1369782	1370192	+	"rnd-4_family-132" 5135 5635
chr1_egr	1370191	1370264	-	"rnd-5_family-3063" 3391 3465
chr1_egr	1370272	1370415	-	"rnd-3_family-17" 867 1011
chr1_egr	1370414	1370829	+	"rnd-5_family-3063" 1326 1770
chr1_egr	1370829	1371109	+	"rnd-4_family-267" 8701 9000
chr1_egr	1371110	1371151	-	"MuDR-16_CCri" 2999 3042
chr1_egr	1371152	1372316	+	"rnd-4_family-267" 9001 10247
chr1_egr	1372316	1372926	+	"rnd-5_family-1056" 2 643
chr1_egr	1372923	1373000	+	"rnd-4_family-266" 2792 2871
chr1_egr	1373001	1373033	+	"(ACCC)n" 1 33
chr1_egr	1373034	1373639	+	"rnd-4_family-266" 2872 3496
chr1_egr	1373633	1373791	+	"rnd-4_family-266" 6399 6556
chr1_egr	1373794	1374997	+	"rnd-3_family-165" 6250 7468
chr1_egr	1375033	1376176	+	"rnd-3_family-165" 388 1464
chr1_egr	1376206	1376360	+	"rnd-4_family-116" 18538 18709
chr1_egr	1376358	1376741	+	"rnd-4_family-116" 18993 19368
chr1_egr	1376819	1377139	+	"rnd-4_family-581" 847 1157
chr1_egr	1376960	1377177	-	"rnd-4_family-470" 7108 7322
chr1_egr	1377313	1379865	-	"rnd-3_family-165" 8361 9850
chr1_egr	1379885	1380158	-	"rnd-3_family-165" 118 392
chr1_egr	1380358	1380719	-	"rnd-4_family-133" 6611 6978
chr1_egr	1380725	1381001	+	"rnd-5_family-2772" 1 277
chr1_egr	1381151	1381337	-	"rnd-4_family-131" 2786 2972
chr1_egr	1381339	1384463	-	"rnd-5_family-958" 7273 10356
chr1_egr	1384464	1384484	+	"(GT)n" 1 21
chr1_egr	1384485	1389390	-	"rnd-5_family-958" 2432 7272
chr1_egr	1389391	1389423	+	"(TTTACC)n" 1 32
chr1_egr	1389424	1391883	-	"rnd-5_family-958" 1 2431
chr1_egr	1391714	1391954	+	"rnd-2_family-43" 1 248
chr1_egr	1392059	1393797	+	"rnd-5_family-273" 9423 11193
chr1_egr	1393798	1393849	+	"Helitron-7_CGi" 11220 11269
chr1_egr	1393850	1396955	+	"rnd-5_family-273" 11194 14358
chr1_egr	1397015	1397183	+	"rnd-4_family-204" 274 441
chr1_egr	1397184	1397399	+	"rnd-5_family-273" 14585 14818
chr1_egr	1397400	1397455	-	"BEL-81_AA-I" 4280 4340
chr1_egr	1397456	1397874	+	"rnd-5_family-273" 14819 15274
chr1_egr	1397732	1398099	-	"rnd-5_family-1125" 287 665
chr1_egr	1398006	1398315	+	"rnd-2_family-43" 1 311
chr1_egr	1398348	1398459	-	"rnd-5_family-853" 210 323
chr1_egr	1398557	1398620	+	"rnd-5_family-593" 1235 1298
chr1_egr	1399132	1399230	+	"rnd-5_family-3256" 6511 6606
chr1_egr	1399420	1399543	+	"rnd-3_family-34" 4091 4214
chr1_egr	1400030	1400060	+	"(CTC)n" 1 31
chr1_egr	1400132	1400203	+	"rnd-4_family-379" 14286 14361
chr1_egr	1400426	1400577	-	"rnd-3_family-274" 4612 4789
chr1_egr	1400578	1400606	+	"(GAC)n" 1 30
chr1_egr	1400607	1400879	-	"rnd-3_family-274" 4289 4611
chr1_egr	1400997	1402549	+	"rnd-5_family-1772" 1062 2609
chr1_egr	1405372	1405462	-	"rnd-3_family-272" 2007 2097
chr1_egr	1405471	1405807	+	"rnd-5_family-273" 425 752
chr1_egr	1406022	1406215	-	"rnd-5_family-958" 6401 6567
chr1_egr	1406245	1406478	-	"rnd-5_family-87" 1317 1549
chr1_egr	1406605	1407010	+	"rnd-4_family-133" 299 703
chr1_egr	1411753	1411867	-	"rnd-5_family-2075" 507 649
chr1_egr	1411868	1411914	+	"DF0002987" 7574 7620
chr1_egr	1411915	1411984	-	"rnd-5_family-2075" 417 506
chr1_egr	1412516	1412815	-	"rnd-5_family-1399" 2094 2396
chr1_egr	1413856	1413887	-	"rnd-3_family-274" 1626 1662
chr1_egr	1413888	1413951	+	"(AGATAA)n" 1 60
chr1_egr	1413952	1414203	-	"rnd-3_family-274" 1330 1625
chr1_egr	1414823	1414851	+	"(TGT)n" 1 29
chr1_egr	1415406	1415538	+	"rnd-4_family-470" 5648 5777
chr1_egr	1416120	1416179	-	"rnd-5_family-853" 265 324
chr1_egr	1416356	1416372	-	"rnd-4_family-132" 4724 4742
chr1_egr	1416373	1416417	+	"Mariner3-3_HSal" 481 525
chr1_egr	1416418	1416669	-	"rnd-4_family-132" 4428 4723
chr1_egr	1416822	1417135	-	"rnd-5_family-2620" 277 548
chr1_egr	1417143	1418441	-	"rnd-5_family-1398" 2417 3731
chr1_egr	1418525	1418632	+	"rnd-4_family-242" 1925 2038
chr1_egr	1418651	1420884	-	"rnd-5_family-1398" 1 2250
chr1_egr	1420886	1422582	-	"rnd-4_family-132" 8183 9908
chr1_egr	1422833	1423295	-	"rnd-4_family-132" 4748 5147
chr1_egr	1423381	1423724	-	"rnd-4_family-379" 8462 8830
chr1_egr	1423722	1424598	+	"rnd-5_family-1077" 7331 8198
chr1_egr	1424562	1424615	-	"rnd-3_family-192" 10698 10843
chr1_egr	1424616	1424917	+	"rnd-5_family-5434" 488 789
chr1_egr	1424918	1424979	-	"rnd-3_family-192" 10523 10697
chr1_egr	1425137	1425219	-	"rnd-5_family-1674" 537 619
chr1_egr	1425220	1425354	+	"rnd-5_family-1124" 2983 3119
chr1_egr	1425331	1425510	-	"rnd-4_family-179" 1433 1610
chr1_egr	1425451	1425550	+	"rnd-4_family-1125" 3951 4052
chr1_egr	1426088	1426216	-	"rnd-5_family-50" 517 645
chr1_egr	1426422	1426550	+	"rnd-5_family-49" 677 806
chr1_egr	1426773	1427372	+	"rnd-5_family-1079" 37 653
chr1_egr	1427396	1428676	+	"rnd-5_family-1079" 640 1919
chr1_egr	1428679	1428890	-	"rnd-4_family-1591" 570 745
chr1_egr	1428894	1429040	+	"rnd-5_family-1077" 7957 8083
chr1_egr	1429054	1429284	-	"rnd-3_family-192" 10630 10827
chr1_egr	1429083	1429289	+	"rnd-5_family-1124" 2162 2386
chr1_egr	1429283	1430258	+	"rnd-5_family-1375" 76 1053
chr1_egr	1430232	1431135	+	"rnd-3_family-202" 5670 6573
chr1_egr	1431136	1431185	-	"rnd-4_family-1125" 14982 15031
chr1_egr	1431452	1431832	+	"rnd-5_family-273" 10162 10550
chr1_egr	1431900	1432229	+	"rnd-5_family-273" 10554 10868
chr1_egr	1432180	1432486	-	"rnd-5_family-718" 2399 2710
chr1_egr	1432421	1432513	-	"DF0000917" 86 162
chr1_egr	1432479	1432582	+	"rnd-5_family-273" 10921 11020
chr1_egr	1432588	1432718	+	"rnd-4_family-116" 17829 17958
chr1_egr	1432721	1432842	+	"rnd-5_family-1944" 1 122
chr1_egr	1432862	1433148	+	"rnd-4_family-34" 714 994
chr1_egr	1434460	1434481	+	"(GT)n" 1 22
chr1_egr	1435481	1435548	+	"rnd-5_family-4355" 5957 6024
chr1_egr	1435713	1436029	+	"rnd-5_family-855" 280 597
chr1_egr	1436033	1436769	+	"rnd-5_family-273" 8654 9394
chr1_egr	1436930	1437734	-	"rnd-5_family-273" 6954 7807
chr1_egr	1437748	1438615	+	"rnd-4_family-132" 6653 7561
chr1_egr	1440015	1440512	+	"rnd-4_family-858" 1347 1862
chr1_egr	1440502	1441750	-	"rnd-5_family-1841" 910 1903
chr1_egr	1441871	1442017	-	"rnd-3_family-202" 10233 10398
chr1_egr	1442018	1442073	-	"Sagan-7_MLP" 2699 2752
chr1_egr	1442074	1442138	-	"rnd-3_family-202" 10157 10232
chr1_egr	1442423	1442650	+	"rnd-3_family-144" 4130 4369
chr1_egr	1442987	1443175	-	"rnd-3_family-202" 3348 3530
chr1_egr	1443162	1443310	-	"rnd-5_family-319" 530 688
chr1_egr	1443311	1443356	-	"Gypsy-49_CQ-I" 6461 6507
chr1_egr	1443357	1443848	-	"rnd-5_family-319" 1 529
chr1_egr	1443720	1443928	+	"rnd-5_family-1239" 3760 3970
chr1_egr	1444138	1444677	+	"rnd-5_family-1239" 4250 4776
chr1_egr	1445046	1445081	-	"rnd-5_family-865" 320 368
chr1_egr	1445082	1445128	+	"(TCTA)n" 1 47
chr1_egr	1445129	1445140	-	"EnSpm-22_HMa" 2632 2691
chr1_egr	1445141	1445281	-	"rnd-5_family-865" 122 319
chr1_egr	1445289	1445396	+	"rnd-3_family-144" 25 134
chr1_egr	1445406	1445551	-	"rnd-5_family-427" 3946 4090
chr1_egr	1445501	1446204	+	"rnd-5_family-1303" 2019 2715
chr1_egr	1445600	1446211	-	"rnd-5_family-318" 2350 2962
chr1_egr	1446209	1446443	-	"rnd-5_family-427" 1702 1935
chr1_egr	1446750	1446881	+	"rnd-3_family-12" 2 130
chr1_egr	1447118	1447209	-	"rnd-4_family-379" 9446 9537
chr1_egr	1447200	1447371	-	"rnd-5_family-1539" 1065 1238
chr1_egr	1447432	1448220	+	"rnd-4_family-133" 13882 14686
chr1_egr	1448179	1448437	-	"rnd-5_family-1125" 701 958
chr1_egr	1448434	1448709	-	"rnd-5_family-1125" 271 542
chr1_egr	1448603	1448847	+	"rnd-2_family-43" 3 260
chr1_egr	1448972	1449310	-	"rnd-4_family-936" 6754 7084
chr1_egr	1449309	1449715	-	"rnd-5_family-1597" 635 1065
chr1_egr	1450392	1450429	+	"(GGCAGGA)n" 1 37
chr1_egr	1451291	1451343	+	"rnd-5_family-104" 2213 2265
chr1_egr	1452567	1452737	+	"rnd-3_family-274" 3709 3904
chr1_egr	1452705	1452836	-	"rnd-5_family-278" 225 379
chr1_egr	1452865	1453229	+	"rnd-3_family-274" 4116 4454
chr1_egr	1453311	1453400	+	"rnd-3_family-274" 4703 4789
chr1_egr	1453529	1453741	-	"rnd-4_family-379" 14286 14462
chr1_egr	1454145	1456444	+	"rnd-5_family-2729" 3870 6218
chr1_egr	1455058	1456701	-	"rnd-5_family-2770" 353 2019
chr1_egr	1456740	1456950	-	"rnd-5_family-2770" 74 353
chr1_egr	1456951	1457048	-	"EnSpm-8_ALy" 3868 3963
chr1_egr	1457049	1457100	-	"rnd-5_family-2770" 3 73
chr1_egr	1457109	1457652	-	"rnd-4_family-469" 5439 5980
chr1_egr	1457658	1458719	-	"rnd-4_family-469" 4154 5254
chr1_egr	1458720	1458781	+	"BEL-234_AA-I" 2821 2878
chr1_egr	1458782	1459587	-	"rnd-4_family-469" 3317 4153
chr1_egr	1459571	1459970	+	"rnd-4_family-470" 11562 11960
chr1_egr	1460066	1461034	+	"rnd-4_family-470" 12062 13019
chr1_egr	1461065	1461260	-	"rnd-5_family-1077" 1511 1704
chr1_egr	1461326	1461550	+	"rnd-5_family-1332" 3928 4136
chr1_egr	1461549	1461598	+	"rnd-5_family-2729" 6218 6267
chr1_egr	1461651	1462308	-	"rnd-4_family-567" 1779 2452
chr1_egr	1462331	1462452	+	"rnd-5_family-5132" 609 735
chr1_egr	1462478	1462882	-	"rnd-4_family-567" 2221 2620
chr1_egr	1462901	1463758	-	"rnd-4_family-239" 299 1228
chr1_egr	1463748	1464133	+	"rnd-4_family-133" 14300 14676
chr1_egr	1464107	1464247	-	"rnd-5_family-1125" 801 953
chr1_egr	1464246	1464706	-	"rnd-4_family-49" 1667 2130
chr1_egr	1464704	1464823	-	"rnd-5_family-1944" 5 122
chr1_egr	1464869	1465394	-	"rnd-4_family-116" 15580 16087
chr1_egr	1465411	1465625	+	"rnd-5_family-2770" 2331 2546
chr1_egr	1465626	1465654	-	"rnd-5_family-30" 426 669
chr1_egr	1465757	1466226	+	"rnd-5_family-1018" 6424 6927
chr1_egr	1466227	1466278	+	"I_Ele4D_AAe" 2451 2502
chr1_egr	1466279	1466627	+	"rnd-5_family-1018" 6928 7303
chr1_egr	1466623	1466735	+	"rnd-4_family-470" 1530 1642
chr1_egr	1467288	1467431	-	"rnd-5_family-13" 822 961
chr1_egr	1467432	1467448	+	"rnd-3_family-202" 10800 10953
chr1_egr	1467715	1467759	+	"(CATT)n" 1 44
chr1_egr	1467724	1467845	+	"rnd-4_family-573" 8222 8362
chr1_egr	1467846	1467887	+	"(TTGCTG)n" 1 43
chr1_egr	1467888	1468105	+	"rnd-4_family-573" 8363 8614
chr1_egr	1468106	1468160	-	"tRNAGlnTTG_CB" 5 59
chr1_egr	1468161	1468210	+	"rnd-4_family-573" 8615 8676
chr1_egr	1468193	1468406	+	"rnd-5_family-7110" 4 229
chr1_egr	1468433	1468505	+	"tRNA-Arg-CGA_" 1 73
chr1_egr	1468532	1468801	+	"rnd-5_family-7110" 400 768
chr1_egr	1468802	1468835	+	"(CATGA)n" 1 34
chr1_egr	1468836	1468926	+	"rnd-5_family-7110" 769 892
chr1_egr	1468927	1468998	+	"tRNA-1_LSal" 2 72
chr1_egr	1468999	1469228	+	"rnd-5_family-7110" 893 1206
chr1_egr	1469229	1469255	+	"GA-rich" 1 27
chr1_egr	1469256	1469305	+	"rnd-5_family-7110" 1207 1282
chr1_egr	1469623	1469749	-	"rnd-4_family-723" 1106 1231
chr1_egr	1469808	1470077	+	"rnd-4_family-469" 4434 4694
chr1_egr	1470220	1470540	+	"rnd-4_family-936" 20190 20515
chr1_egr	1470559	1471115	+	"rnd-4_family-936" 6750 7304
chr1_egr	1472623	1472721	-	"Copia-58_PI-I" 2292 2383
chr1_egr	1473078	1473121	+	"rnd-4_family-116" 15307 15350
chr1_egr	1473320	1473875	-	"rnd-4_family-183" 1489 1991
chr1_egr	1474194	1474288	+	"rnd-4_family-183" 1671 1771
chr1_egr	1474968	1475037	-	"DF0000681" 1 71
chr1_egr	1475029	1475104	-	"LTR149C_MD" 520 594
chr1_egr	1475372	1475528	-	"rnd-4_family-567" 3709 3868
chr1_egr	1475619	1475820	+	"rnd-5_family-3143" 831 1039
chr1_egr	1475846	1476009	-	"rnd-5_family-37" 32 194
chr1_egr	1476057	1476389	-	"rnd-4_family-567" 3611 3925
chr1_egr	1477484	1477619	-	"rnd-4_family-383" 11813 11949
chr1_egr	1477717	1477820	+	"rnd-4_family-384" 2835 2938
chr1_egr	1477819	1478095	+	"rnd-4_family-384" 3505 3764
chr1_egr	1478123	1478183	+	"A-rich" 1 63
chr1_egr	1478133	1478182	+	"GA-rich" 1 49
chr1_egr	1478544	1478983	-	"rnd-4_family-1591" 4196 4668
chr1_egr	1478961	1479361	+	"rnd-4_family-470" 11553 11960
chr1_egr	1479457	1480421	+	"rnd-4_family-470" 12062 13019
chr1_egr	1480452	1480645	-	"rnd-5_family-1077" 1511 1704
chr1_egr	1480711	1480934	+	"rnd-5_family-1332" 3928 4136
chr1_egr	1480933	1480982	+	"rnd-5_family-2729" 6218 6267
chr1_egr	1481035	1481687	-	"rnd-4_family-567" 1779 2452
chr1_egr	1481710	1481830	+	"rnd-5_family-5132" 609 735
chr1_egr	1481858	1482249	-	"rnd-4_family-567" 2230 2617
chr1_egr	1482276	1483128	-	"rnd-4_family-239" 299 1228
chr1_egr	1483118	1483503	+	"rnd-4_family-133" 14300 14676
chr1_egr	1483477	1483617	-	"rnd-5_family-1125" 801 953
chr1_egr	1483616	1484072	-	"rnd-4_family-49" 1667 2130
chr1_egr	1484070	1484188	-	"rnd-5_family-1944" 5 122
chr1_egr	1484235	1484757	-	"rnd-4_family-116" 15580 16087
chr1_egr	1484774	1484986	+	"rnd-5_family-2770" 2331 2546
chr1_egr	1484987	1485015	-	"rnd-5_family-30" 426 669
chr1_egr	1485116	1485589	+	"rnd-5_family-1018" 6424 6929
chr1_egr	1485590	1485633	+	"I_Ele4D_AAe" 2459 2502
chr1_egr	1485634	1485981	+	"rnd-5_family-1018" 6930 7303
chr1_egr	1485977	1486089	+	"rnd-4_family-470" 1530 1642
chr1_egr	1486640	1486783	-	"rnd-5_family-13" 822 961
chr1_egr	1487065	1487108	+	"(CATT)n" 1 44
chr1_egr	1487109	1487194	+	"rnd-4_family-573" 8210 8321
chr1_egr	1487195	1487236	+	"(TTGCTG)n" 1 43
chr1_egr	1487237	1487454	+	"rnd-4_family-573" 8322 8606
chr1_egr	1487455	1487509	-	"tRNAGlnTTG_CB" 5 59
chr1_egr	1487510	1487559	+	"rnd-4_family-573" 8607 8676
chr1_egr	1487542	1487755	+	"rnd-5_family-7110" 4 229
chr1_egr	1487782	1487854	+	"tRNA-Arg-CGA_" 1 73
chr1_egr	1487881	1488150	+	"rnd-5_family-7110" 400 768
chr1_egr	1488151	1488184	+	"(CATGA)n" 1 34
chr1_egr	1488185	1488275	+	"rnd-5_family-7110" 769 892
chr1_egr	1488276	1488347	+	"tRNA-1_LSal" 2 72
chr1_egr	1488348	1488577	+	"rnd-5_family-7110" 893 1206
chr1_egr	1488578	1488604	+	"GA-rich" 1 27
chr1_egr	1488605	1488654	+	"rnd-5_family-7110" 1207 1282
chr1_egr	1488972	1489098	-	"rnd-4_family-723" 1106 1231
chr1_egr	1489158	1489426	+	"rnd-4_family-469" 4434 4694
chr1_egr	1489569	1489888	+	"rnd-4_family-936" 20190 20515
chr1_egr	1489907	1490396	+	"rnd-4_family-936" 6750 7235
chr1_egr	1491972	1492068	-	"Copia-58_PI-I" 2292 2381
chr1_egr	1492184	1492260	+	"EnSpm-2_AIp" 2599 2675
chr1_egr	1492669	1493077	-	"rnd-4_family-183" 1610 1991
chr1_egr	1493543	1493637	+	"rnd-4_family-183" 1671 1771
chr1_egr	1494319	1494388	-	"DF0000681" 1 71
chr1_egr	1494380	1494455	-	"LTR149C_MD" 520 594
chr1_egr	1494723	1494880	-	"rnd-4_family-567" 3709 3868
chr1_egr	1495019	1495172	+	"rnd-5_family-3143" 884 1039
chr1_egr	1495198	1495361	-	"rnd-5_family-37" 32 194
chr1_egr	1495409	1495742	-	"rnd-4_family-567" 3611 3925
chr1_egr	1496839	1496974	-	"rnd-4_family-383" 11813 11949
chr1_egr	1497072	1497175	+	"rnd-4_family-384" 2835 2938
chr1_egr	1497326	1497450	+	"rnd-4_family-384" 3626 3764
chr1_egr	1497488	1497539	+	"GA-rich" 1 49
chr1_egr	1498651	1499676	-	"rnd-4_family-384" 2636 3614
chr1_egr	1499678	1500770	+	"rnd-4_family-17" 13022 14185
chr1_egr	1500832	1501292	+	"rnd-5_family-348" 174 695
chr1_egr	1501368	1501991	-	"rnd-5_family-2620" 21 646
chr1_egr	1502122	1502806	-	"rnd-4_family-581" 1585 2272
chr1_egr	1502806	1503023	+	"rnd-4_family-42" 3824 4056
chr1_egr	1503587	1503954	-	"rnd-3_family-165" 2048 2404
chr1_egr	1504107	1504157	-	"rnd-5_family-718" 3493 3543
chr1_egr	1504167	1504224	-	"rnd-5_family-235" 91 150
chr1_egr	1504394	1504583	-	"rnd-2_family-23" 852 1043
chr1_egr	1504711	1504766	+	"rnd-4_family-1125" 4811 4866
chr1_egr	1504803	1504942	-	"rnd-5_family-305" 62 201
chr1_egr	1504984	1505202	-	"rnd-4_family-379" 8028 8154
chr1_egr	1505270	1505566	-	"rnd-4_family-379" 7858 8138
chr1_egr	1505595	1505757	-	"rnd-4_family-379" 7891 8053
chr1_egr	1505774	1505839	-	"rnd-4_family-379" 8111 8155
chr1_egr	1505840	1505866	+	"(ATT)n" 1 29
chr1_egr	1505867	1506180	-	"rnd-4_family-379" 7895 8110
chr1_egr	1506177	1506254	-	"rnd-4_family-379" 7897 7975
chr1_egr	1506252	1506528	+	"rnd-4_family-379" 7887 8155
chr1_egr	1506482	1506759	-	"rnd-5_family-3973" 2342 2620
chr1_egr	1506758	1507507	-	"rnd-5_family-3973" 7217 7961
chr1_egr	1507492	1507888	+	"rnd-5_family-434" 2615 3008
chr1_egr	1507891	1508287	+	"rnd-5_family-3973" 5623 5990
chr1_egr	1508414	1508659	+	"rnd-5_family-3973" 5989 6216
chr1_egr	1508709	1508789	-	"rnd-4_family-59" 275 351
chr1_egr	1508872	1509605	+	"rnd-5_family-3973" 6378 7110
chr1_egr	1511801	1512888	+	"rnd-4_family-1125" 7351 8489
chr1_egr	1512963	1513552	+	"rnd-4_family-1125" 6275 6805
chr1_egr	1513523	1514109	+	"rnd-4_family-1125" 6799 7360
chr1_egr	1514686	1515175	-	"rnd-5_family-954" 5250 5736
chr1_egr	1515396	1515510	+	"rnd-4_family-179" 3 117
chr1_egr	1515792	1515988	-	"rnd-3_family-83" 1674 1869
chr1_egr	1515825	1516023	+	"rnd-3_family-53" 2251 2449
chr1_egr	1516269	1517097	+	"rnd-5_family-1468" 1 787
chr1_egr	1517098	1517164	+	"GA-rich" 1 65
chr1_egr	1517165	1519943	+	"rnd-5_family-1468" 788 3425
chr1_egr	1519944	1520009	+	"(CATT)n" 1 66
chr1_egr	1520010	1521763	+	"rnd-5_family-1468" 3426 5092
chr1_egr	1521759	1521826	-	"rnd-5_family-488" 40 106
chr1_egr	1522208	1524435	-	"rnd-5_family-3973" 3433 5774
chr1_egr	1525213	1525562	+	"rnd-4_family-710" 553 901
chr1_egr	1525748	1526231	+	"rnd-4_family-710" 1121 1637
chr1_egr	1526252	1526839	-	"rnd-3_family-272" 5687 6315
chr1_egr	1526932	1527578	-	"rnd-3_family-272" 5136 5681
chr1_egr	1528985	1529578	-	"rnd-3_family-272" 4528 5102
chr1_egr	1529769	1529848	-	"Penelope-5_AAe" 3223 3308
chr1_egr	1530522	1530925	+	"rnd-5_family-42" 2 434
chr1_egr	1532224	1532508	-	"rnd-4_family-198" 2450 2714
chr1_egr	1532526	1532753	+	"rnd-4_family-1253" 1936 2169
chr1_egr	1532771	1538074	+	"rnd-5_family-273" 1 5352
chr1_egr	1538075	1538102	+	"(TTCAA)n" 1 27
chr1_egr	1538103	1543899	+	"rnd-5_family-273" 5353 11201
chr1_egr	1543900	1543951	+	"Helitron-7_CGi" 11220 11269
chr1_egr	1543952	1547076	+	"rnd-5_family-273" 11202 14358
chr1_egr	1547135	1547302	+	"rnd-4_family-204" 274 441
chr1_egr	1547303	1547518	+	"rnd-5_family-273" 14585 14818
chr1_egr	1547519	1547574	-	"BEL-81_AA-I" 4280 4340
chr1_egr	1547575	1547992	+	"rnd-5_family-273" 14819 15274
chr1_egr	1547850	1548217	-	"rnd-5_family-1125" 287 665
chr1_egr	1548124	1548448	+	"rnd-2_family-43" 1 311
chr1_egr	1548466	1548577	-	"rnd-5_family-853" 210 323
chr1_egr	1548675	1548738	+	"rnd-5_family-593" 1235 1298
chr1_egr	1549250	1549348	+	"rnd-5_family-3256" 6511 6606
chr1_egr	1550146	1550176	+	"(CTC)n" 1 31
chr1_egr	1550248	1550319	+	"rnd-4_family-379" 14286 14361
chr1_egr	1550542	1550693	-	"rnd-3_family-274" 4612 4789
chr1_egr	1550694	1550722	+	"(GAC)n" 1 30
chr1_egr	1550723	1550995	-	"rnd-3_family-274" 4289 4611
chr1_egr	1551113	1552665	+	"rnd-5_family-1772" 1062 2609
chr1_egr	1555487	1555577	-	"rnd-3_family-272" 2007 2097
chr1_egr	1555586	1555922	+	"rnd-5_family-273" 425 752
chr1_egr	1556137	1556330	-	"rnd-5_family-958" 6401 6567
chr1_egr	1556360	1556593	-	"rnd-5_family-87" 1317 1549
chr1_egr	1556720	1557125	+	"rnd-4_family-133" 299 703
chr1_egr	1561877	1561991	-	"rnd-5_family-2075" 507 649
chr1_egr	1561992	1562038	+	"DF0002987" 7574 7620
chr1_egr	1562039	1562108	-	"rnd-5_family-2075" 417 506
chr1_egr	1562640	1562939	-	"rnd-5_family-1399" 2094 2396
chr1_egr	1563980	1564011	-	"rnd-3_family-274" 2025 2058
chr1_egr	1564012	1564075	+	"(AGATAA)n" 1 60
chr1_egr	1564076	1564352	-	"rnd-3_family-274" 1729 2024
chr1_egr	1564353	1564373	+	"(AGG)n" 1 21
chr1_egr	1564374	1565086	-	"rnd-3_family-274" 967 1728
chr1_egr	1565087	1565147	+	"GA-rich" 1 63
chr1_egr	1565148	1566024	-	"rnd-3_family-274" 30 966
chr1_egr	1566025	1566094	+	"GA-rich" 1 71
chr1_egr	1566095	1566116	-	"rnd-3_family-274" 1 29
chr1_egr	1567213	1567412	+	"rnd-5_family-1079" 445 647
chr1_egr	1567416	1569754	-	"rnd-4_family-1591" 4700 6658
chr1_egr	1569755	1569909	-	"rnd-5_family-2770" 2 158
chr1_egr	1569917	1571253	-	"rnd-4_family-469" 4672 5980
chr1_egr	1571223	1572895	-	"rnd-4_family-469" 2865 4577
chr1_egr	1572896	1572943	+	"RTE_Ele5" 25 73
chr1_egr	1572944	1575354	-	"rnd-4_family-469" 396 2864
chr1_egr	1575355	1575408	+	"Helitron-N1_LHu" 1135 1189
chr1_egr	1575409	1575788	-	"rnd-4_family-469" 3 395
chr1_egr	1575769	1576267	-	"rnd-4_family-242" 1971 2101
chr1_egr	1576261	1577127	-	"rnd-5_family-1375" 76 944
chr1_egr	1577109	1577327	-	"rnd-5_family-5434" 492 694
chr1_egr	1577126	1577356	+	"rnd-3_family-192" 10630 10827
chr1_egr	1577369	1577516	-	"rnd-5_family-1077" 7957 8084
chr1_egr	1577520	1577731	+	"rnd-4_family-1591" 570 745
chr1_egr	1577734	1578577	-	"rnd-5_family-1079" 1072 1919
chr1_egr	1578578	1578629	-	"Vandal12" 8858 8911
chr1_egr	1578630	1579657	-	"rnd-5_family-1079" 37 1071
chr1_egr	1579880	1580008	-	"rnd-5_family-49" 677 806
chr1_egr	1580217	1580342	+	"rnd-5_family-50" 520 645
chr1_egr	1580892	1580984	-	"rnd-4_family-1125" 3951 4043
chr1_egr	1580925	1581109	+	"rnd-4_family-179" 1433 1615
chr1_egr	1581081	1581215	-	"rnd-5_family-1124" 2983 3119
chr1_egr	1581216	1581298	+	"rnd-5_family-1674" 537 619
chr1_egr	1581456	1581517	+	"rnd-3_family-192" 10523 10690
chr1_egr	1581518	1581817	-	"rnd-5_family-5434" 488 789
chr1_egr	1581818	1581871	+	"rnd-3_family-192" 10691 10843
chr1_egr	1581835	1582883	-	"rnd-5_family-1077" 7203 8198
chr1_egr	1582884	1582939	+	"(TTCTA)n" 1 56
chr1_egr	1582940	1583360	-	"rnd-5_family-1077" 6802 7202
chr1_egr	1583450	1583509	+	"rnd-3_family-202" 11635 11697
chr1_egr	1583510	1583564	+	"Copia-45_ALY-I" 2015 2073
chr1_egr	1583565	1583596	+	"rnd-3_family-202" 11698 11732
chr1_egr	1583937	1584176	-	"rnd-5_family-1077" 6636 6799
chr1_egr	1584171	1585219	+	"rnd-4_family-132" 5847 6896
chr1_egr	1585226	1585390	+	"rnd-4_family-266" 4423 4591
chr1_egr	1585384	1585866	-	"rnd-5_family-2994" 1463 1973
chr1_egr	1585956	1586418	+	"rnd-4_family-132" 4748 5147
chr1_egr	1586669	1588348	+	"rnd-4_family-132" 8183 9908
chr1_egr	1588350	1592064	+	"rnd-5_family-1398" 1 3731
chr1_egr	1592072	1592385	+	"rnd-5_family-2620" 277 548
chr1_egr	1592538	1592851	+	"rnd-4_family-132" 4428 4742
chr1_egr	1593028	1593087	+	"rnd-5_family-853" 265 324
chr1_egr	1595432	1595688	-	"rnd-4_family-470" 6216 6480
chr1_egr	1595724	1596327	-	"rnd-4_family-470" 5648 6242
chr1_egr	1597061	1597089	+	"(CAA)n" 1 29
chr1_egr	1597592	1597620	+	"(CAA)n" 1 29
chr1_egr	1598796	1599036	-	"rnd-5_family-427" 7 253
chr1_egr	1599416	1599489	-	"rnd-4_family-1253" 7452 7524
chr1_egr	1599650	1600416	-	"rnd-4_family-384" 5624 6408
chr1_egr	1600407	1600464	+	"rnd-4_family-383" 8905 8991
chr1_egr	1600465	1600653	-	"U2_sat" 1 190
chr1_egr	1600654	1600952	+	"rnd-4_family-383" 8992 9447
chr1_egr	1600952	1601142	+	"rnd-4_family-384" 4827 5016
chr1_egr	1601144	1601729	-	"rnd-5_family-1059" 449 1083
chr1_egr	1601730	1601817	-	"Copia-20_DPu-I" 1020 1099
chr1_egr	1601818	1602228	-	"rnd-5_family-1059" 1 448
chr1_egr	1602236	1602315	-	"rnd-4_family-384" 4831 4910
chr1_egr	1602319	1602527	-	"rnd-4_family-383" 9245 9447
chr1_egr	1602526	1602633	+	"rnd-4_family-384" 6849 6956
chr1_egr	1602642	1605493	+	"rnd-5_family-2174" 1 2271
chr1_egr	1605495	1605956	+	"rnd-5_family-998" 1 477
chr1_egr	1605957	1605987	+	"(CTAGA)n" 1 31
chr1_egr	1605988	1606502	+	"rnd-5_family-998" 478 1010
chr1_egr	1606488	1607698	+	"rnd-5_family-1332" 2094 3321
chr1_egr	1607699	1607745	-	"Copia-8_BRa-I" 2176 2221
chr1_egr	1607746	1609088	+	"rnd-5_family-1332" 3322 4686
chr1_egr	1609090	1609181	-	"rnd-4_family-470" 11967 12062
chr1_egr	1609246	1609501	-	"rnd-4_family-470" 11702 11954
chr1_egr	1609590	1609734	+	"rnd-5_family-754" 758 905
chr1_egr	1609634	1610098	-	"rnd-5_family-597" 511 894
chr1_egr	1610328	1610475	-	"rnd-4_family-470" 11090 11239
chr1_egr	1610533	1611521	-	"rnd-5_family-1336" 1389 2443
chr1_egr	1612077	1612211	+	"rnd-5_family-49" 2495 2630
chr1_egr	1613758	1613888	-	"rnd-4_family-18" 3330 3458
chr1_egr	1613957	1614012	+	"rnd-4_family-267" 9555 9615
chr1_egr	1614009	1614086	+	"rnd-4_family-267" 6727 6795
chr1_egr	1614087	1614125	+	"(TGAC)n" 1 39
chr1_egr	1614126	1614223	+	"rnd-4_family-267" 6796 6883
chr1_egr	1614632	1614857	+	"rnd-5_family-814" 3978 4197
chr1_egr	1614934	1615185	-	"rnd-5_family-5434" 113 374
chr1_egr	1615268	1616130	+	"rnd-5_family-2179" 1 892
chr1_egr	1616430	1616584	-	"rnd-5_family-593" 2684 2840
chr1_egr	1616581	1616765	-	"rnd-4_family-42" 3005 3192
chr1_egr	1616743	1616806	-	"Gypsy10-I_Dya" 48 110
chr1_egr	1616760	1616855	+	"rnd-4_family-267" 2918 3014
chr1_egr	1616857	1617407	+	"rnd-4_family-267" 9288 9781
chr1_egr	1617410	1618027	-	"rnd-5_family-1843" 5263 5879
chr1_egr	1618023	1618827	-	"rnd-4_family-49" 2547 3419
chr1_egr	1618829	1619007	+	"rnd-5_family-42" 1 179
chr1_egr	1620243	1620289	+	"(ACTC)n" 1 45
chr1_egr	1620393	1620432	+	"(CCTCC)n" 1 40
chr1_egr	1620886	1621066	-	"rnd-5_family-389" 932 1110
chr1_egr	1621069	1621361	-	"rnd-5_family-655" 17358 17655
chr1_egr	1621362	1621412	+	"TTAA12_AP" 463 515
chr1_egr	1621413	1625375	-	"rnd-5_family-655" 13326 17357
chr1_egr	1623295	1625219	+	"rnd-5_family-655" 4401 6359
chr1_egr	1625220	1625253	+	"(AGG)n" 1 34
chr1_egr	1625254	1626269	+	"rnd-5_family-655" 6360 7393
chr1_egr	1626270	1626333	-	"CryptonH-5_HM" 4437 4498
chr1_egr	1626283	1626333	+	"REP-4_PBa" 573 624
chr1_egr	1626286	1626356	+	"Helitron-2_CRe" 13467 13539
chr1_egr	1626299	1626333	+	"(TG)n" 1 35
chr1_egr	1626334	1626371	+	"DF0003464" 810 878
chr1_egr	1626372	1630294	+	"rnd-5_family-655" 7394 11386
chr1_egr	1630295	1630322	+	"(ATGAT)n" 1 28
chr1_egr	1630323	1632341	+	"rnd-5_family-655" 11387 13441
chr1_egr	1632342	1632375	+	"(TCC)n" 1 34
chr1_egr	1632376	1635652	+	"rnd-5_family-655" 13442 16782
chr1_egr	1635653	1636261	+	"rnd-5_family-655" 17906 18552
chr1_egr	1636262	1636310	+	"(GGAGG)n" 1 49
chr1_egr	1636311	1636679	+	"rnd-5_family-655" 18553 18946
chr1_egr	1636677	1636724	-	"rnd-5_family-2174" 1 48
chr1_egr	1636733	1637056	-	"rnd-4_family-384" 6636 6956
chr1_egr	1637058	1637160	+	"rnd-5_family-1567" 1 103
chr1_egr	1637162	1638260	+	"rnd-4_family-383" 7828 9098
chr1_egr	1638261	1638449	-	"U2_sat" 1 190
chr1_egr	1638450	1638749	+	"rnd-4_family-383" 9099 9447
chr1_egr	1638749	1638939	+	"rnd-4_family-384" 4827 5016
chr1_egr	1638941	1640003	-	"rnd-5_family-1059" 1 1083
chr1_egr	1640011	1640094	-	"rnd-4_family-384" 4827 4910
chr1_egr	1640094	1640302	-	"rnd-4_family-383" 9245 9447
chr1_egr	1640301	1640408	-	"rnd-4_family-383" 7518 7625
chr1_egr	1640417	1645447	+	"rnd-5_family-2174" 1 5036
chr1_egr	1644068	1646549	-	"rnd-5_family-2174" 28745 31236
chr1_egr	1646381	1648375	+	"rnd-5_family-2174" 6509 8505
chr1_egr	1648372	1650014	+	"rnd-5_family-655" 23097 24758
chr1_egr	1650015	1650051	+	"(AGG)n" 1 37
chr1_egr	1650052	1651240	+	"rnd-5_family-655" 24759 25962
chr1_egr	1650178	1653968	-	"rnd-5_family-655" 26811 30613
chr1_egr	1653969	1653996	+	"(ATGAT)n" 1 28
chr1_egr	1653997	1655901	-	"rnd-5_family-655" 24898 26810
chr1_egr	1656068	1656104	+	"(AC)n" 1 37
chr1_egr	1657178	1657207	+	"(TCC)n" 1 31
chr1_egr	1659680	1660475	+	"rnd-5_family-655" 15430 16203
chr1_egr	1666203	1666232	+	"(GGAGG)n" 1 30
chr1_egr	1672484	1672513	+	"GA-rich" 1 31
chr1_egr	1673587	1673617	+	"(TG)n" 1 31
chr1_egr	1677563	1677590	+	"(ATGAT)n" 1 28
chr1_egr	1678422	1679631	+	"rnd-5_family-655" 29551 30782
chr1_egr	1679641	1679663	+	"(AC)n" 1 23
chr1_egr	1679664	1679704	+	"Mariner-N41_DR" 403 464
chr1_egr	1679705	1680736	+	"rnd-5_family-655" 30783 31833
chr1_egr	1680737	1680766	+	"(TCC)n" 1 31
chr1_egr	1680767	1686030	+	"rnd-5_family-655" 31834 37197
chr1_egr	1686871	1686917	+	"(ACTC)n" 1 45
chr1_egr	1687021	1687075	+	"(CCTCC)n" 1 55
chr1_egr	1689021	1689343	+	"rnd-3_family-272" 5141 5408
chr1_egr	1689386	1689671	+	"rnd-3_family-272" 5410 5682
chr1_egr	1689758	1690439	+	"rnd-3_family-272" 5682 6351
chr1_egr	1690441	1691942	-	"rnd-4_family-710" 87 1637
chr1_egr	1692587	1692952	-	"rnd-4_family-179" 2 390
chr1_egr	1692955	1693510	+	"rnd-3_family-34" 1 608
chr1_egr	1694146	1694398	+	"rnd-5_family-1547" 807 1059
chr1_egr	1694621	1697114	-	"rnd-5_family-1797" 2445 4836
chr1_egr	1697115	1697155	-	"L1-3_TC" 4604 4647
chr1_egr	1697156	1697872	-	"rnd-5_family-1797" 1756 2444
chr1_egr	1697869	1698070	-	"rnd-5_family-1797" 1281 1482
chr1_egr	1698061	1698916	-	"rnd-5_family-1797" 1 890
chr1_egr	1700565	1701073	-	"rnd-5_family-14" 102 618
chr1_egr	1701085	1701509	+	"rnd-4_family-616" 2218 2648
chr1_egr	1701571	1701632	+	"EnSpm-30_SBi" 526 588
chr1_egr	1701670	1702289	+	"rnd-3_family-193" 3562 4142
chr1_egr	1702024	1703085	-	"rnd-5_family-12" 2378 3458
chr1_egr	1703085	1703325	+	"rnd-4_family-266" 6316 6556
chr1_egr	1703328	1704542	+	"rnd-3_family-165" 6250 7468
chr1_egr	1704578	1705657	+	"rnd-3_family-165" 388 1463
chr1_egr	1705624	1707811	+	"rnd-3_family-165" 8361 10598
chr1_egr	1707798	1707976	+	"rnd-3_family-165" 9873 10050
chr1_egr	1707974	1708170	+	"rnd-3_family-165" 10284 10478
chr1_egr	1708177	1708255	+	"rnd-4_family-239" 3 81
chr1_egr	1708258	1708458	+	"rnd-3_family-165" 10469 10667
chr1_egr	1708460	1709443	+	"rnd-4_family-239" 287 1261
chr1_egr	1709436	1709832	+	"rnd-5_family-12" 2558 2967
chr1_egr	1709829	1711167	+	"rnd-4_family-242" 5 1426
chr1_egr	1711168	1711229	-	"Copia-34_Mad-I" 2388 2446
chr1_egr	1711230	1711864	+	"rnd-4_family-242" 1427 2102
chr1_egr	1711874	1712620	-	"rnd-4_family-470" 6242 7009
chr1_egr	1712671	1713646	-	"rnd-4_family-470" 5241 6245
chr1_egr	1713647	1713713	-	"DF0003606" 1802 1871
chr1_egr	1713714	1716484	-	"rnd-4_family-470" 2383 5240
chr1_egr	1716485	1717283	-	"rnd-4_family-470" 1531 2331
chr1_egr	1717280	1717628	-	"rnd-5_family-1018" 6930 7303
chr1_egr	1717629	1717680	-	"I_Ele4D_AAe" 2451 2502
chr1_egr	1717681	1718150	-	"rnd-5_family-1018" 6424 6929
chr1_egr	1718602	1719110	-	"rnd-5_family-1018" 5900 6425
chr1_egr	1719106	1719954	+	"rnd-5_family-2729" 3616 4500
chr1_egr	1719383	1720739	-	"rnd-5_family-1395" 712 2151
chr1_egr	1720769	1720897	-	"rnd-4_family-267" 1079 1219
chr1_egr	1720898	1720926	+	"(TCAG)n" 1 30
chr1_egr	1720927	1721289	-	"rnd-4_family-267" 680 1078
chr1_egr	1721486	1722987	+	"rnd-4_family-710" 87 1637
chr1_egr	1722989	1723670	-	"rnd-3_family-272" 5682 6351
chr1_egr	1723757	1724042	-	"rnd-3_family-272" 5410 5682
chr1_egr	1724085	1724407	-	"rnd-3_family-272" 5141 5408
chr1_egr	1725033	1725189	+	"rnd-4_family-1253" 3017 3173
chr1_egr	1725966	1726063	-	"rnd-3_family-272" 2952 3049
chr1_egr	1726437	1726497	-	"rnd-5_family-318" 204 265
chr1_egr	1727507	1727655	-	"rnd-3_family-35" 2279 2427
chr1_egr	1727803	1727884	+	"rnd-4_family-131" 3101 3184
chr1_egr	1727823	1728043	-	"rnd-2_family-43" 3855 4089
chr1_egr	1728325	1728725	-	"rnd-5_family-1018" 5032 5448
chr1_egr	1728724	1729043	-	"rnd-5_family-1018" 3705 4025
chr1_egr	1728726	1729087	+	"rnd-5_family-28" 598 947
chr1_egr	1729088	1729158	+	"RTEX-11_CGi" 3844 3914
chr1_egr	1729159	1729236	+	"rnd-5_family-28" 948 1024
chr1_egr	1729490	1730376	+	"rnd-5_family-30" 320 1027
chr1_egr	1730365	1730891	-	"rnd-4_family-242" 1602 2102
chr1_egr	1730892	1730950	-	"EnSpm-N62_DR" 1373 1430
chr1_egr	1730951	1731262	-	"rnd-4_family-242" 1304 1601
chr1_egr	1731389	1731969	+	"rnd-5_family-306" 3 547
chr1_egr	1731956	1732264	+	"rnd-5_family-306" 882 1201
chr1_egr	1732308	1732520	+	"rnd-5_family-852" 3501 3709
chr1_egr	1737878	1739088	-	"rnd-5_family-1597" 1810 3010
chr1_egr	1739093	1739587	+	"rnd-3_family-165" 4411 4915
chr1_egr	1739603	1739660	+	"GA-rich" 1 59
chr1_egr	1739649	1740146	+	"rnd-3_family-165" 4911 5394
chr1_egr	1740500	1741018	-	"rnd-5_family-720" 2171 2690
chr1_egr	1741005	1741090	-	"rnd-5_family-720" 1975 2060
chr1_egr	1741472	1741496	+	"(AATG)n" 1 25
chr1_egr	1742238	1742287	-	"Gypsy-22_Ano-I" 2801 2850
chr1_egr	1742339	1742389	-	"rnd-4_family-7" 966 1013
chr1_egr	1742388	1742611	-	"rnd-2_family-23" 558 769
chr1_egr	1742424	1742866	+	"rnd-5_family-3040" 1035 1486
chr1_egr	1743019	1743111	+	"rnd-5_family-818" 326 425
chr1_egr	1743322	1743885	+	"rnd-3_family-34" 4486 5054
chr1_egr	1743949	1744243	+	"rnd-5_family-1694" 1338 1609
chr1_egr	1744606	1744969	+	"rnd-5_family-3143" 576 989
chr1_egr	1745951	1746293	-	"rnd-5_family-1077" 4117 4453
chr1_egr	1746719	1746908	-	"rnd-5_family-1077" 3466 3660
chr1_egr	1748712	1748837	-	"rnd-5_family-2047" 3145 3274
chr1_egr	1748956	1749456	-	"rnd-5_family-1539" 3598 4096
chr1_egr	1749459	1749587	-	"rnd-5_family-1125" 817 947
chr1_egr	1750474	1750870	+	"rnd-2_family-23" 642 1039
chr1_egr	1750955	1751049	-	"Harbinger-1_XT" 4824 4918
chr1_egr	1750963	1751118	+	"EnSpm-17_OS" 9841 10006
chr1_egr	1750964	1751003	-	"DF0003815" 4056 4110
chr1_egr	1751004	1751072	+	"HeT-A3_DVi" 3331 3396
chr1_egr	1751073	1751209	-	"DF0003815" 3861 4055
chr1_egr	1752400	1752875	-	"rnd-5_family-958" 1898 2424
chr1_egr	1752876	1752972	-	"rnd-5_family-956" 1573 1663
chr1_egr	1753014	1754623	+	"rnd-5_family-227" 5184 6705
chr1_egr	1754644	1755501	+	"rnd-5_family-958" 1236 2105
chr1_egr	1755494	1755770	+	"rnd-4_family-470" 13297 13576
chr1_egr	1755753	1755810	-	"rnd-4_family-42" 9 67
chr1_egr	1755808	1756303	+	"rnd-3_family-165" 1505 1983
chr1_egr	1756294	1758002	+	"rnd-3_family-165" 2496 4190
chr1_egr	1758000	1758354	+	"rnd-3_family-165" 4577 4918
chr1_egr	1758413	1758874	+	"rnd-3_family-165" 4912 5394
chr1_egr	1759035	1759288	+	"rnd-3_family-165" 5472 5725
chr1_egr	1759266	1759289	-	"rnd-5_family-720" 2674 2709
chr1_egr	1759290	1759427	+	"rnd-5_family-1005" 1 139
chr1_egr	1759428	1759565	-	"rnd-5_family-720" 2461 2673
chr1_egr	1759430	1759947	+	"rnd-3_family-165" 5728 6247
chr1_egr	1759966	1760624	+	"rnd-5_family-1006" 1 634
chr1_egr	1760641	1760915	-	"rnd-4_family-183" 2285 2593
chr1_egr	1760942	1761482	+	"rnd-4_family-116" 15566 16087
chr1_egr	1761528	1761657	+	"rnd-5_family-1944" 5 122
chr1_egr	1761655	1762115	+	"rnd-4_family-49" 1667 2130
chr1_egr	1762114	1762254	+	"rnd-5_family-1125" 801 953
chr1_egr	1762223	1762614	-	"rnd-4_family-133" 14300 14676
chr1_egr	1762604	1762695	+	"rnd-4_family-239" 299 401
chr1_egr	1762696	1762729	+	"Gypsy-8_GM-I" 3333 3366
chr1_egr	1762730	1763462	+	"rnd-4_family-239" 402 1228
chr1_egr	1763481	1763885	+	"rnd-4_family-567" 2221 2620
chr1_egr	1763911	1764032	-	"rnd-5_family-5132" 609 735
chr1_egr	1764055	1764714	+	"rnd-4_family-567" 1779 2454
chr1_egr	1764765	1764814	-	"rnd-5_family-2729" 6218 6267
chr1_egr	1764808	1765037	-	"rnd-5_family-1332" 3928 4140
chr1_egr	1765103	1765278	+	"rnd-5_family-1077" 1511 1704
chr1_egr	1765309	1766279	-	"rnd-4_family-470" 12062 13019
chr1_egr	1766375	1767476	-	"rnd-4_family-470" 10863 11960
chr1_egr	1767471	1769252	-	"rnd-4_family-470" 6677 8514
chr1_egr	1769270	1769552	-	"rnd-5_family-718" 3632 3949
chr1_egr	1769600	1769766	+	"rnd-4_family-616" 5461 5623
chr1_egr	1769803	1770112	+	"rnd-4_family-581" 839 1139
chr1_egr	1769957	1770209	-	"rnd-4_family-470" 7064 7316
chr1_egr	1770249	1770845	+	"rnd-5_family-217" 143 738
chr1_egr	1770890	1771184	-	"rnd-4_family-470" 6241 6532
chr1_egr	1771234	1772197	-	"rnd-4_family-470" 5238 6245
chr1_egr	1772198	1772259	-	"DF0003606" 1802 1864
chr1_egr	1772260	1772685	-	"rnd-4_family-470" 4790 5237
chr1_egr	1772724	1773014	-	"rnd-4_family-240" 1193 1486
chr1_egr	1773026	1773325	-	"rnd-2_family-43" 1 308
chr1_egr	1773326	1775639	+	"rnd-5_family-958" 1 2590
chr1_egr	1775640	1775672	+	"(AAGGTA)n" 1 32
chr1_egr	1775673	1776197	+	"rnd-5_family-958" 2591 3180
chr1_egr	1776306	1777170	+	"rnd-4_family-18" 2515 3413
chr1_egr	1777262	1778818	+	"rnd-3_family-165" 6388 7908
chr1_egr	1778819	1778869	-	"hAT-5_SM" 1102 1151
chr1_egr	1778870	1780316	+	"rnd-3_family-165" 7909 9323
chr1_egr	1780318	1780414	+	"rnd-5_family-2657" 3015 3108
chr1_egr	1780383	1780442	+	"rnd-4_family-17" 29 87
chr1_egr	1780467	1780965	+	"rnd-5_family-1917" 1671 2198
chr1_egr	1780948	1781820	-	"rnd-4_family-10" 4084 4981
chr1_egr	1781820	1782193	+	"rnd-4_family-379" 11855 12264
chr1_egr	1782210	1782345	+	"rnd-5_family-593" 820 955
chr1_egr	1782349	1783294	+	"rnd-5_family-2559" 1 1003
chr1_egr	1783295	1783358	+	"GA-rich" 1 66
chr1_egr	1783359	1783452	+	"rnd-5_family-2559" 1004 1102
chr1_egr	1783453	1783486	+	"(TCTCCT)n" 1 34
chr1_egr	1783487	1784467	+	"rnd-5_family-2559" 1103 2146
chr1_egr	1784473	1784679	+	"rnd-3_family-53" 2457 2996
chr1_egr	1784680	1785120	-	"rnd-3_family-83" 1146 1599
chr1_egr	1785121	1785188	+	"rnd-3_family-53" 2997 3179
chr1_egr	1785554	1785622	+	"DF0002817" 6709 6780
chr1_egr	1785596	1785698	+	"rnd-5_family-856" 1612 1716
chr1_egr	1785815	1786325	-	"rnd-4_family-131" 2486 3015
chr1_egr	1787961	1788028	-	"rnd-5_family-1077" 4117 4184
chr1_egr	1788454	1788643	-	"rnd-5_family-1077" 3466 3660
chr1_egr	1788977	1789233	-	"rnd-5_family-632" 2142 2388
chr1_egr	1790689	1791205	-	"rnd-5_family-1539" 3598 4096
chr1_egr	1791208	1791439	-	"rnd-5_family-1125" 690 947
chr1_egr	1792051	1792100	-	"rnd-4_family-470" 10863 10912
chr1_egr	1792095	1793857	-	"rnd-4_family-470" 6698 8514
chr1_egr	1793878	1794160	-	"rnd-5_family-718" 3632 3949
chr1_egr	1794208	1794374	+	"rnd-4_family-616" 5461 5623
chr1_egr	1794411	1794720	+	"rnd-4_family-581" 839 1139
chr1_egr	1794565	1794817	-	"rnd-4_family-470" 7064 7316
chr1_egr	1794857	1795140	+	"rnd-5_family-217" 143 470
chr1_egr	1795141	1795223	-	"BEL-13_Adi-I" 995 1075
chr1_egr	1795224	1795453	+	"rnd-5_family-217" 471 738
chr1_egr	1795498	1795792	-	"rnd-4_family-470" 6241 6532
chr1_egr	1795842	1796806	-	"rnd-4_family-470" 5237 6245
chr1_egr	1796807	1796868	-	"DF0003606" 1802 1864
chr1_egr	1796869	1797294	-	"rnd-4_family-470" 4790 5236
chr1_egr	1797392	1797883	-	"rnd-4_family-240" 933 1427
chr1_egr	1798021	1798440	-	"rnd-4_family-240" 291 712
[truncated: 171,442 more rows]

## Sheet: S Data 3
Supplementary Data 3. Custom repeat families in the Echinococcus granulosus genome (Eg-G1s)
>rnd-2_family-43 ( Recon Family Size = 38, Final Multiple Alignment Size = 34 )
TAAGCACCGTTCCCGGTGCTCCCTTGTGAGCTGCGCCCANANNTGCCAACAGCGGTGGTCTCCTGTCCTCCGTCGGCATGCAAACTTCATCTTCATATCCGACCGGTGGTNNNCCTTTGTANGGNCGCATCCTGTTGTGATGAATGGTNATTGGTTGAGTACGCAGTTGTGCGTTACGAACGAAGTAGTTTGTTGGTGGGAGCGCTTTCATCGCTCGGAACGNNTCNTCGCTCCGTGGGTGATGGAACTTGCGGTGTACTCCAGGTGGCGGGATCGGTCTGTATAGCTGCACTAAGCCTCCTTCTCGGTAGNAGTTTGTNCGGCTGTGTCGNTCATAATNTTTCTTCTGCCTGATGTAAAGCAGCCGTAAATGCTTGTTTGCGAGGTTAAAAGTTCTTT…
>rnd-2_family-172 ( Recon Family Size = 35, Final Multiple Alignment Size = 33 )
ACCTATTGAAAGAAGAATTAGACAACGTGCGAAATGGATCTCCTTCCCATCTGTGTGCATATCCGAAGAATCACAGTGGGCCTTCACGTAAGGAGTCCATTCAATGGCTGGAAGATATGTTTTCAGCCAACGAAATCGCCGTTGTTGACTTCGCCATCTCCCTTCGCATTATAATGAATTGCGAAGATGAGAAGATCAACACCCTGGTGCTGTACGGCCCGACGAATACGGGCAAGTCTCTTATTTGTAGACTAACGACATCCTTCCTGGAGCACGGCAGTGTCATGCGCAGGCAGGAGGCGTCAGCCTTCGCCTATGAAAACCTTCTTAACAGGAAGGTTGCCTTAATGGAGGAGCCGAAGATCTGCGCTGCTAATCAGCAGGATCTCAAGCAGATCC…
>rnd-2_family-5 ( Recon Family Size = 25, Final Multiple Alignment Size = 24 )
TAAGAGTCNAAACTTNNAAAATGCTTTCAANTCGTTTTGTTNNCTGGGATAATTGCNACTACANTCNACGATCCTTTCCGAGCGAGATACAAGNTNGCTGTGAATCCCCTGTTATACCTCTCTTTTATCTCCCGAGCCGTCCATTTNACGCGCGATTGTCCAATGCCAAGAAAAGGTGACGACATCACTCGGAGAAACATCGCCAGGGGAATACGGAGGGTGAGGATGAAGTGGCAGCATCCTTTCCTCCCCCCTCCATCCTCAGTACGAATCTCACGGGTAAGTTTGCGAAGGCATGAGGTCTTGCGTCGTCTTGTAAGAGGGATAGATCTTCCGACTGACTGATCGGCCTTGNCTGTTTCTCGAAAGAAGTTTTCTCGCACGCCCTCGAGTTGTATC…
>rnd-2_family-23 ( Recon Family Size = 24, Final Multiple Alignment Size = 21 )
NNNNNNNNNNNNNNNNNNNNNNNNNNNNNNNNNNNNNNNNNNNNNATTAAAANNGAGGTGCTATTGTAATACGATAGTTGTTTANCTCTCGGTTTTGGTGAGGGGCCACTTTTGACTTCGGTTGCCCTTGTACCTCGCCGGGTGGGCTGGCCTCTCGGGCCATGCCAGTAGCCCAGACCCTTCTCCGCGCCGGCAATACATATTCTGCCCNAGTATTATGTCTTCTTTCGTCTTCAGGAAGTCTCGGGGCGCTACATTGGTGGCAGCGGAAGGCGAACCCGATCCTAAAGGACANCTATCCTGATTTTCTACTGCCGGGTGNTAAGCCTTAGCGNGGCGGAAGAAGTGCATATGCTGCGGATGGGAGAATCGGTGATGACCCCTAACAGAAGGGCTGAA…
>rnd-2_family-300 ( Recon Family Size = 16, Final Multiple Alignment Size = 16 )
AGAGCTAAAGTGGGAGACGACATTCCAATGGAGAAATTACAAGCATCTACCTCCGAATATGTCCATCCCTCAAAAATACCAAAACATCTACCAACAGCTGTGAAAGCTCGTTTACGCAGGTTGGAATACGAGGTGACCATGACCAGGCGTAACTATGAGACTATGAAAAAACACATTTTCACAGAATACGAGCAAAAATTTAAAATTCATCGCAACAGCATGAATAACGATCCCATCAAATATACGGAGGATATTCTACACAGGAGGCATTGGACACCCGAGGAAATAGTGGCCTTCGAAAAATTTGATTATAATTGGCCTATCAGACAGCGTGACTGGTGGAATATGAAGGGCGATTTGGAACTTATGGTTGAATTGTACAAAAAATACGAACATTCA…
>rnd-3_family-17 ( Recon Family Size = 176, Final Multiple Alignment Size = 156 )
NNNNNNNNNNNNNNNCGCTCTGGAAGCTGTAGTCAATGTAATGCTTTGATTATTTGTTTAACTCTTCGTTTTGGTTNCGNGGGCACTTAAGGCTCCGCCATTGTACCTCCGCCGGGCGGCATGGCCTTCGGGCCATGCCAGTAGCCCCCCAGCCCTTCTGTACGTCGGCAATACATATTCTGCCCGAGTATTATGNCTTCTTTCGTCTTCAGGGAAGNCTCGGAACGGGAANGGAACCCGATCCTAAAGGACAACTACCCCGATTTCTATTGCTGAATGCTAAACCTGTGACGACCCCTAACAGAAGGGCTGAAATGACGTCTACCTTCGGCAACTACCCCAGTCCCGTGTTCTGCAGGAATGCTATTAACAACTGAAGCGACACTAGCCGTGAACCAT…
>rnd-3_family-167 ( Recon Family Size = 69, Final Multiple Alignment Size = 55 )
AGTGCACCAGCATCGAAGACCTCGCTTTCTGATGTTCATTTCCTCAATACCCTGTTTGGAAACTCGATAGAACCCAGGCCAATCCATTTACACAGTCGCAAAAACATGGCGTTATGTAAAAGTGTAGTTTGCAGCAACCCTGTGCCTTAAGGAAAGTATGCTGCAAGCATCGTCACCCGAATAATGCAGAAACATNTGGAGACATCTGCAGATCCTCATTTCTCTTAGCTACGGCAGAATTCATATTGTCATTTCATAAATGCTTCCAACTAGCGTTTGTTTAACAAAAAGTAGATNCACAAAATGTAGAAATAATTTTTTTTATTTTGTCNTATTTATTTTAATGTCCGATTTTGCCTTATTCATATTGAAGTTATCAATTAACAGATAATGACCCCG…
>rnd-3_family-102 ( Recon Family Size = 50, Final Multiple Alignment Size = 50 )
GGCGCAAGAGGTGAAGAAAGGCGCAGTAAGTGGGGCACCCGGGCATCGANCCCGGNACCTCTCGCATGCTGCAGTCGAGCGCTCTACCATCTGAGCTAGTACCCCCCGAACCCTCCTCTCACGCGTCCACACCCACCCA
>rnd-3_family-202 ( Recon Family Size = 45, Final Multiple Alignment Size = 41 )
AAAATGGGATACGATAAACCGATGAAAGGAGCCTGAGTATGAAACTGGTCAAAGTGCTATTCTCCAACAGTGGTGGTGTTGGGTGATAGCGATGGCAGCAGACGTATCACCATTGGCCATAGACGAAAAGGAAGAAGACGGCAGACTGGAGCAGATCCTCAGCACCATCGCAGAACCGTGTCTCTCCGGTTCGCTACCTCCATCTGGTCCAAGGAGGAGGCATATAACTCGTGGACGTCCTGCAGCGACATGTATGAAACTTGCACCTTTAATTTAGCAGTTTTAACACCGCCTACCTTTATTCTTTTACGGCTAGCACTCCCTTTTCACTATTCTTTGCACCTCGTTCAATTAAAACTAACAGCAGGTTTTATTTATCAAGTCAACTGGTTAGAATGG…
>rnd-3_family-88 ( Recon Family Size = 31, Final Multiple Alignment Size = 31 )
GAATATGCTTCTTGAATGTATACGTTCCCCCTAGGCCCATTGTCTTCACTACCGGCCATTGTAAGAGGTCACTGTTGGCTATTCTCCAGCCGCCGTTAGTAATCCCCTCCATATTTTTAATCTTTTGATCCAATTCACAAGGAATAAGGCTGTTGTGCCTATTCTTATTACTGATACATATCAGCATATATGGCGAGACCTGGAATTGCACCTGGTCGTTTACAACTGCTGTCGTGGTAGTGGTCTTCATCAACGGCACGAACCGTGAGATGTGTATGCTTAAATCCCCGAACATCATGTAGGGAAACGATAAAGCACTGGGCCACAGTGAAGATAGCTTGGGCTCCTTCTTCTCGTTTAAGTAGTATATGAAGGGCTCTAGGAAGAAGGTGTTGAGGA…
>rnd-3_family-11 ( Recon Family Size = 33, Final Multiple Alignment Size = 31 )
NTCAGATTAGATGAATACCCCACTTTGGGCTTAGAGAGGTATTCTTTTCCTTGTCTACCTGTAAACTTTCATGTCATGAGGTGTCGGCTGAGTTTGGTCCCCATCTGCTTCAAAGTTGTCTAAGTTTTCCTCTGAAGTAATGGGAAAAGTTGCTCCTACTTTGACTTCCCTTGCGATACGGCCAAGCAACCCAGTTGCGACTCACACCACTCTTCAAAACACCGCTTCGAGATTGTGTGGGCGCACTGCGAAAGTAAGTACCTACCTCGACGTTTCGATCTGCTAAATGGCAAATATATTTGACTGTATCGAAATGACACACGGAGTGTCTTTTCCCTCGAAAGAGGTCACGACGTTCGGGATTTGTTAGATGATGGAAAGGAGGTCATAAAATTCCCA…
>rnd-3_family-12 ( Recon Family Size = 31, Final Multiple Alignment Size = 30 )
TGGGAGGGGAGAGATGCTGCCTCACCTCATCTCCTCCTCCGTATTCCTCCGATGATATTTCTCCACACCGAAAGTGATTATCACCCTTCTTGACATTAGCATTGGACAATCACATGCGAAATAGAATAGACGGTTGGGAAATAAAAGTGAGGTAGAAACGGAGGTGGACTAGAGCTGGGTTGTTTGCCTTCAGAGACCGACGTTGCACGAAAGTGGAATTTGCAGCAGGCTTGTGTCTCGTTGGGGAAGGATTGAATGAGATTGTAATGGCGATTACTTCAACGAATGAAGCATAGTTTNNGAAGCCTTTCTGCAGCTGTTT
>rnd-3_family-762 ( Recon Family Size = 29, Final Multiple Alignment Size = 29 )
ATAAAGAAAGTATTTTCGTTTCAACATAATGATTTATTAACGGGAGTATGAATATTGGTTAATAGATGACAGATCGGCTTTAACGAGGGGTATAGTCTTTTCCAGGTGTTCATGACCGACGGGTTTAGTCAAGAACGTAACGTCCAACGACAGTTCTACGAGGCAGTTGCCGTAGATATTGGTTTTATTGGACGATTCTCCGAGGGCACCCACATCCGGCATCGTTAGGGCAAGGAAAACATCATCTTGAGCTGGAGGTGCGAAGTTCGTGAAAGGCTCCAAATACGACCTTTCGTCTGTGTCGTGTGGGAGGTAATGATTGGTATTTGGATCAAGTGCCGTTGTGTTTGCGTAGTAG
>rnd-3_family-34 ( Recon Family Size = 35, Final Multiple Alignment Size = 26 )
CTTCGCCATGTCGACATCGTAGTTCACGTTCTCGTGAACATGGCCCGCTCTGCGATCCGACGCCTTTGTCACCTCACACTGACTTCCATCTTCCCACCGTCTACCCTCCGACACTTCACCACAACAACCTCTCGTCGCATACTCAAGGATGCGACTCAACCAGTTGGTTGTTGTCATCGTCGTCGCCGATCCAAGACCAGTACATGTTGTCTTTAATTATATCAGCTTTTCTAATGGCTAAGACTTCAAACTGGTGCAGCTTCAAGCAGAAACCACAGCATTTGTTGAACTAGCGTGATGGTGATGGGCTGGCCATATTTTACTCTACGTGGTGGTGATTGATGCTGCTTCCTGTTTCTCTGGAGGCTGGATCAAGTGCAGCCGACTTGCATCGACTCA…
>rnd-3_family-24 ( Recon Family Size = 31, Final Multiple Alignment Size = 25 )
ACAAGTTCAGCGTTTCTCTCTTCCACCTCCGCCTTCGCACCCTTGGAACGAGCGGANCGGTTAGANGAGGACATCTTTTTTTGGTAGNTATTGNAAAAGTGTACCAGGATCGGAGGTTACGTGGGNTCGGNGTTCGTTTCCTCCTCGGGGGTCGATGGCGTCCGCTCAGTCACGAGGTTCGCGTANNCTGACCGCTTCTCGCCTAAAAGGTACATTCAAACAAACGCGT
>rnd-3_family-13 ( Recon Family Size = 25, Final Multiple Alignment Size = 25 )
NNNNNNNNNNNNNNNNNNNNNNNNNNNNNNNNNNNNNNNNNNNNNNAGTATTATACCTANTAGATAAAACTTAGGCGTAATTGCTTACCCCTCAGCAAGACATTCACAGTGAACAGCCGCGCTCCAGTATCGCAACGCACACGCACACAAAGCAAGCACGGCCTTCTGGGATGAAGTGGTGCGCGCCTTAGAAGTGTGGAGTGGCGAGTGGGTCGTTTGGGAGTAACNAATGATGTGTTCGTTCGCTTAACGAACGTTGCAATACAAAAGCCATTTCTCGTCACAAGTCAGTCGATCGGCCGGTCAGTCAGCCAGTCGGTCAGGCAGCCAGGCAGCAGTGTCTAAAATGGACGTCGCGTTGATATGAAGTGGAAGAAGTGAAGAAGAAATTGGCAGTAT…
>rnd-3_family-53 ( Recon Family Size = 23, Final Multiple Alignment Size = 23 )
NAAAACCACGCAGCAAATGCCAATTTCTTCTCGAATGATTGGGAGGTAAGATGGCTTTTGCCTTGTAACGCTCAGTAATCACTCGAGGTCAAAAGCGAATCGGTCTCTAAATAGCTGTGAATGCACCTAATGGACGATAAAAATAGACGCGTGACTTGNTGCAGGCGGCGTGTGCTCTCAGCGCGCGCTCAGTAGCTGACTCATCGGCGTTAATCGATAGACCGATCGATCGGTAGGAACATTCGCTTCGCAATTTTCGCGTATTGGTTGGCTGCATGGGCAGCGGATGTGATGCAGGGCACACACCAGCGCACATTATATGGAAGTGCGCAAGGCCGACATTACCGGCGGTGGCGGCGGCGACGGCAAGGCAAACCAATCCAAAGGGACAATTTTTCT…
>rnd-3_family-274 ( Recon Family Size = 24, Final Multiple Alignment Size = 23 )
ATCTCCTTACTCTCGTTCATATTCTTTCTCCTCCTTCTCCATCCCTCGCTCATTTTTCTCGTCATTTCCGTTTNCCTTCCTTCACCTTCTCTTTTTTTTCATTATTCTCATCTNTAGGCATTCACTCTTCATATTTNCCTTCAGTTCACATTCCTATCAGCCACTTACTAGCCCACCAATAAGATCGGCTGTGTCGGTCAAGCAACTCCACATACCAACGCTCCCTCACCTTGCGCAGCGCTGCTCTCTCCCTTTATCACTNTTACAGTCATCGACAGAGGCCAAGCACTTCGCTTTTGCTTTTTCTATCCACATATATCGATAATTTTTCCATCAGTAATTCACTACTTTACTTACCTTCTTCCTTCATTATTCCTCCTTAAAACGAGNATTCACNAT…
>rnd-3_family-35 ( Recon Family Size = 24, Final Multiple Alignment Size = 22 )
NTCTGCTGAGCATGAGAGAGAAATGGCCAAAGCCGGAGTTTGTCCCTGCGCCACTGTGGACACGGGGACAACTCCCATTTACCAGTTCCATGCTCTTCGTCAGTTTAATCAGTCCACGCCAGAGAGGACTAAATTCGTTCAAGCGCAAAAAATAATCAGCGTTTGACTAGAATCTAAAAGTGCTAACATTCGAGAAATGATCTGCCAAGCATATATAAGCCGCCTTGTCAACATCAATTCCGTCTTCACGAATCTACGCATCTCTGCTTGCCACCCATACACAATGACAAAATCCCTTGGCATTCAAGCGATTCAATCCCAATTTATCTGCCACATGCATAAGGAAGTACAGTTATNNNNNNNNNNNNNNNNNNNNNNNNNNNNNNNNNNNNNNNNNNN…
>rnd-3_family-144 ( Recon Family Size = 23, Final Multiple Alignment Size = 22 )
ATNTGAAATGAAGCAGCTAAGNGTAGGACGNGGCTCGCAGATCTCCTNTCCCCTGGTCCTCATGCNCTTNGAACANCCAGGCTGACTCGGCTTCGNCATGCTTATCGGGATAAGTAGATGGGGGAAGCAAGTACGGTGTTCAGGGGNTGTGGACACGAAAACGCTCCCGGGGTTGCAGGACGTTGACTCCTCAGTCACGAGGTTCNANTNNTATCCTCGCCTCCTCTCTGAAAGGNACATTNAAACAACATAAGTATTGCGTAGTACGCTCGTTTTTCANCACCGTNNCCGNTGNTNTCACNTATGGTGGGGTGACCTCTTCCANANCTGCCATTGCCGGTGGTCTTCTTTCTCTCGTTACNACGTAGACCTCNTCCTCGCGTCCAACCGGTGGTGCGC…
>rnd-3_family-103 ( Recon Family Size = 25, Final Multiple Alignment Size = 22 )
GACGCGGGAGGTCGATCAAGGGGAGCGCCGGGGGACGACGCTCAAAAGAGGNGGGNGGCTGTGTAATACGTTGGCTGTTTGNTTATCTCGGTTTTGGTAAAGGGGCCACTTAGGNNCTCCGCCATTGTACCTTCGCCGGGCGGGCTGGCCTCCGGGTCATGCCGGTAGCCCAAGCCCTNCTGCGCGTCGAATACATTTTCTGCCCGAGTATTGTGTCTTCTCGTCTTCAGGGAAGTCTCGGGGCGTTTCATAAACGCAACAAAAAGAGAGGTGTATGCTGCGGATGGGAGAATCCGTGACGACTCCTAACAGANGGGCTGNAAATGACGTCTACATTCGNCAANTGCCCCGGTCCCTCGTATCTNCAGGAAAGCTATCAACAACCGAANCGACACCAGC…
>rnd-3_family-165 ( Recon Family Size = 22, Final Multiple Alignment Size = 21 )
GATTTTTCAAAGTATTTTTGGAGTTCTTTCCCTTGAGGAANATGGGACTNCAGCAACTGGCGTTAAGTCGTNAGTTTGTCTCACGTTTTCATGTAGTACNTTTTATGCAACTTAACCTTGTCTCTATGCAAATCAGTTTGTTCTAGAATTACAGTGGTTTTTAAAACGTTCCTTTTTGTGCCCCCGGAACCTAATAGACTCCTCTTTCATTCTCAGTAGTGCGCTTTTCTCACCTTCACTTGCACATTAGGCCTTCAAATAGTCAAATAATCCTGAAATCGTGGTCTGTTTGAGAAATCCAAATCATCGGCAGACGTGGACGAACATTTAAAGATGCTTTGGGGGTAAGCACTTTCTACTATCCCATGCAGCTGNTGTGGACGCCGTCTGTTAATGAGG…
>rnd-3_family-193 ( Recon Family Size = 26, Final Multiple Alignment Size = 21 )
TCAAATAAAACCGACAANTAAAGGGCCATGGCATGCNATANACNAATTCCTTGGACGCGCGCATTTGATAAGAGAGTGCTTTACNTGTTTATGAAACACCCGACATCATCCAGCAGTAGAGGCCCCNCAGAATGCTTCGCTCTTCTTGCCCACTCAAAACTTATTAGCATTGACGTGCAGACTGATCCATAGCTGACCGCACCTAGACTGGTGGAAAGAGCTGAGATGAGGGTAAGAATTCAAACCGGTTGGGAAGGTAATTGGCTCCGGTAGTGGACGCATCCAAAGAGATATCACTCCAGTGCCAATTTTCAGGTTACTGACAGACATCCCCCGCCCTTGGCATCCGTAATCCAACAGTGATGTTGGTGAAGGCCAATTGCCAACTAACAATGCTGT…
>rnd-3_family-5 ( Recon Family Size = 28, Final Multiple Alignment Size = 20 )
CACGACTTCCTTCCGGCTGATGCGAGTGCAGACGAGATTCGTTCCGTCACTCGCGCCTTAAACACNACCGAAAGTTGCTCCTGACGCNCCAGTCTCCGATTATTCAGCCATAGCGACACGTAATTCCTCATTTAAGANTAGAGGACCTTCCTGAACGTGATGCACCTATCTTCGGGTGATTCGTCACCAGAATTCCAACCCATGTTCGAACCACTTCTGCGCGGTACGCTCGCTACCGCACCATACTNCTTTCAAATGCATGCAACANATTTGGTGAGAAGTTTCTGCAGCNCTGGAGGTAGCGGAATCGCGTCAATGTGAAGCAGACGGGCTCGAGTTACATGGGTTNGGTTCAGTCGGCGTTGATGGGNTGGCGAGNTGGGAACGAGGGGAAGGTAG…
>rnd-3_family-14 ( Recon Family Size = 18, Final Multiple Alignment Size = 18 )
TTATAAACTGGTGTTTATGTGCGTGAGCCTGGATCCTGTCGAGNTTCCAACCGGAGTAATCAGCGGACAAGACTTCGATACGGACGTCTTTATTCGCCGACGCGTATGAGTAAGCGCGGGNGTGCGCCGCGCGCGATGGCNCGCTAGCCGGCTAGCTAACGGAGCGTGCCGGAGACCNGGTGGCTCCAGCCTCGCGTATTTATGCTTTGATTGGCCTTGGCTTACATGGTGANTATAGCGCGCTTAAGGTNCGCCCGCACGTGATATCGGCCAATCAGGAGGGANTGGACGAGGGCGCGACGTCTAGAATGTTCGGGAATCAGCCACGAAAATGAAANCTTCTAGAAATCGAAACAGGAACGTCTTCGGGGGTTGCG
>rnd-3_family-192 ( Recon Family Size = 24, Final Multiple Alignment Size = 17 )
AAACAAAACTTGATAGTTTTAATTCAGCGCGATGCAAAGAATAGTGGAAGCGGAGGTGCTAGTGACGAAAGAATAAAGGTAGGCAGTTGACCTTGAGTTAGGCTAGTGACTAGTTTTTTGACTACCATGGGCACAGTTGAGTAGATATAACGAAATTCGTTCGCAGGCTTGCAAATCGCACACGAATGTGAGTTTTGAAGGACCGCGATGGGGCCTTTTCCTGTTTGATATTGGTTTGATTGAGCAGGTCTCATTGACGTCGCCCCGAATGTCTGTTGACCTTGAATTAGGCTTGTGAGTCATTGCCGANCTCCGTTGACACAATTGAGTAGATTTAACTAAACTTTTTCATGCTGGTAAATTGCACTCGCATTTGAGGTTCGAAGCATCGTTTTGCGG…
>rnd-3_family-38 ( Recon Family Size = 21, Final Multiple Alignment Size = 17 )
NTAAATGTTTCACGGTGGAAACAACTCAGTCTCCACAGCCTCTGCTTCGCTTCCGCATAGGGGCTCCCACGGCACGCCCCCACCGCCCATTGACTGTGCGCCTCCATAACAAGTCTTCCTCTGTAGNGGTACGATCTATCACGGCTTCAGGCGAGAATCACCAAGAAAGGAATTGCGCCACGTCAAGGCGAAATTCAGCCAATATTTCAAAACAAAATACGCAATTGGAAAACATACACAAGAAACACCGATANANGAAACAAGCATCCTCTANCTGACAAGCACGATGATGCGGAAGCAAACACATGATAAGAGGAATTCCCCCTTCACTAAGTTTACCAACACCTGATACCTTATGCTCCTATGCAAAGGCCAAGACATGGAACAGCAAGCACAAAC…
>rnd-3_family-83 ( Recon Family Size = 17, Final Multiple Alignment Size = 17 )
NNNNNNNNNNNNNNNNNNNNNNNNNNNNNNNNNNNNNNNNNNNNNNNNNNNNNNNNNNNNNNNNNNNNNNNNNNNNNNNNNNNNNNNNNNNNNNNNNNNNNNNNNNNNNNNNNNNNNNNNNNNNNNNNNNNNNNNNNNNNNNNNNNNNNNNNNNNNNNNNNNNNNNACCCCCTCAAATGTCCTCCAAAATGATCAATCAGATCACGTCCTTATTGCGTCACAGCTGTCACTGCGACGAGTACTCATTTCACAGCCTAATCAAGCACTACCGTCCCCCCAACCNCATAGTTCAGGGCCTGCTTCTCAGCTCTATGATCACAACTGTCATTTACTCAGGGGTCGCATAAACATGCTCTGCGTGACAGTGACGGCAAATCCTGCCACTCATGCGCTTTTCAC…
>rnd-3_family-91 ( Recon Family Size = 16, Final Multiple Alignment Size = 16 )
NNNNNNNNNNNNNNNNNNNNNNNNNNNNNNNNNNNNNNNNNNNNNNNNNNNNNNNNNNTAAAGTTTTCCTGAAGTCAAGGAAGCCATAGTACAGGGGCGAAAAATGCATTGCCGAAGTACAGAAGAGCTGAGNGACCATTGGCGTGGTCCGGAGGCCATAGCCTAGCGGAAGCGCAAGGGCGGTGAATTTAGTACCAGCAAAGCAGAATGAGGTGGCCTATATAAATATTCAGTGTTATCTAGCACTTCGCATCCTTTNGGTAGCNGTCGCTCTAGAGCTCCCCTTGGCCANTATCTTTGTCGGCCGTCGCAACGTAGTCAGAGCTGCGTGAAGGCCACCCATAAACCAACTGCGCCAGTCCTCAAAATCCATCGGCGGGAAGGTATTTGACCCCAATG…
>rnd-3_family-272 ( Recon Family Size = 18, Final Multiple Alignment Size = 16 )
CATTAAACTTGGAGATTGGTTGCGTTCTCCTCGCCATCTTCACCCACTACGTGGTAGCGATGGAAGAACTCGTTGACAAGTGTCTTCCTTCTGGTCAGCGACGAGTTGGTTAAAGGTAGCACGGTATTCAACCAACGTGGTGTTTAGGTTACCGCGATCTCTACGGTAAGCGAGAAATGGTAATGAAAATTGGCGTGCAGAGTTATTGTAAGACCCCTTTTGAAGTTCATGATATACTTAAGGGGAAGTAGTTCCACTGGGACTGCCACCAAAGGGATAGGTTTGCCACTTCTTTCTTTCATTTTGACTTCGTTCTCATAAAATCAAGCAGTCAGATTCTAAGAAGACCTACTTTCCATCAGCCTCCCATTGTGAATGCCTATCATTAGTTATTGGTCA…
>rnd-3_family-119 ( Recon Family Size = 18, Final Multiple Alignment Size = 16 )
TCACATATTGCTAGCCGTGTTTACGCTCACCCACAGTTACCAACTTCAACGCATACGGGCTTGGCCAACACCCGAATCCCATTTCCTNTGCGGTCTACTTGCTTTAGGTGATACTGACTTGTGTGCCGAGTTGTGTCGCCTTTTATACAGTACTCACCACCTCCATCCGTTCCACGTGATGCACGTGCTACTGTACTTTTAGCTAGGCATTCGTACTTGCCGTCCTCCATCATCACTCTCGTGATTCGCGCATCATGATGTGGATAGAGACCCGAAGAGACGATGCTGATTAACGCCATGTTGATGTGAAGGCGGATGTCGTTGTCAGCGTCAACGATCGCAATGAATTAACCGCTATTTCCACCGGTGACGATAGCTTGCAGTAATGCATGGGTCGAA…
>rnd-3_family-208 ( Recon Family Size = 16, Final Multiple Alignment Size = 16 )
NNNNNNNNNNNNNNNNNNNNNNNNNNATCATACAGGATTGAGAAGTATGGGTAAATCAGTGATATAATGTATGAGGTTATGAAGTTTTAGAGGGATCAAGGCCTATTTTATTTCCACTCAGCGTTTAAGGCACCTTATACATCACGTGGTTAACGTGAACTGATGACTTCCAAGGTTAGGCATCCAAGCAGATCTTCCCAGGAATCGAATCTGAGCCNCTTTGGAGTTCAGTATACCCTCAAACACGAATTTGTAATAAAGCACACCATATTAGCTCTACTATCATTTAACATTAAAGTCTATGACACCAAAAATGACGCAGAGCTTTTCTATCGTTTTTAACAAGTAGCAGTCTGAGGAGCGAGGATATTCGTTAATTCCCATTATGGATTTCGAAAA…
>rnd-3_family-137 ( Recon Family Size = 19, Final Multiple Alignment Size = 16 )
ACATTCCTACCACTGCCGNGNTTGCTTGATCGCTTCCAATTTGGTTNTAGGGCAGGAGCACANGAGGCGNGCATTANCTGGGAAGGGCGGATTGTNGNGGNTAGTANGCNGTTCTTCATTAGATCAACCCGCNTGGTTGTTGGACATGATGCATTGTTAAGGTTTCAAAAGTAGTTGAAGAAANNNTGCCAGGCGTANCGTNGTCCGCCTGTGATGTCGCCTTTTCTGTAAAACAGCGCGACTGGAAAATGACATTTTCTTGGTCACATTATCTGAAAACTATACCGAAGTGCAAATATTCTCTTTTTGGATGTATTAGTTCCATTTTTTATTCGATTTCGTCCTTTTAATCGAGCGAATGCGGCCGCATTTACTCAGACTACACGAAAGTTAGTGCTA…
>rnd-4_family-17 ( Recon Family Size = 237, Final Multiple Alignment Size = 115 )
AGTTCAATCGAAGCGATAGCTTTCATGTGTCATCGAAATGTGCGTCAATGATTTCAAGGTCGCTCTCAGCTTCGCGCTAAACTCATCCACCTTGAGGTGAGTTTTGGCAGGTGGACNCGTTAAATGCAAAAAAACACATGTCACACTGGTGTGTGTGTGTGTATGCGCTCCTACTCCTTGCGTTTTTAATTTGTTGTCCCAGATAATTGAGAAATTGTTATGTGCAACAAATGTTAGTGTGTATTTGCGTAGCATTTTTAATAACCACGATTGGGAGCAGTTGTTGGAGTGTGTATTTTATTACATGCGGGAGATACTGTCACCGATGGATGAAGCATAGTGGACGTTGATGTAGTGTGACAGCAATCTGCATCACAACCCGCGTGACTCTCTACAGTG…
>rnd-4_family-770 ( Recon Family Size = 53, Final Multiple Alignment Size = 53 )
GTCTATGTTAGGTAGCAATAGATTGCCCATGCTGGACGAAACGAGCTAAAANTNTGGCGTATTTCATATTATCATTACATCGTTATTAATATTTTTCGCAGGAGAAACGCTTTANTAATAAACAAGTCTCNTTTCAGCTGNGGGATATTAAGCGCAGGTTAATCCTCTACCCACGTATATTNAAGTAGCAATTATTTTGGCGCCTCACTGTCGCCTGCTTAGGGCACCTTCGAAGCGAAATCAATGGGCACGGTCTCGGTCAGGGGCTTCGTCATTTGGTTTTCCGTGGAGTTTTCATGACGGTGATGTGCTCCCTACCTCACCCCATAAGGCGTACGTCCTGATCATGGTCATTCGATCCACTTCAAATTAGGCGAGAACTTAAATTTANATGAGAAC…
>rnd-4_family-18 ( Recon Family Size = 54, Final Multiple Alignment Size = 46 )
CAGACTCATTAAATAATAAATTAACAAGAATTTTACCAACCAAGAACAAGGACCATTGAAGGCATTACTGCCAGCAAAACCACCTGCCCCTAATATTTAAAATGTTTGCTGTCTTACAAATTCAGGGGTTAATGGTTAAATGACCCTGACTAAAGAATCAGCGATAGGNGGGGGAATGCAGCTAGTATATTGCGCTGAATTAATAAGTGCATCTAGTTTACGTGTTGTCAATCAAAATAGGCTGGACGATTCCACGTACTTCGATTACAGAAATAGAGGGAGAATAAGTTTGCTGGAGTATACTAACCTCAAGAGCATTAGTTGGTAGTAGGACGTAAGGTGACAAATGTTATATTCTGTGGTTTCCCACAGCGATATCTAGCCAGTGCAAAAGGCTTA…
>rnd-4_family-42 ( Recon Family Size = 64, Final Multiple Alignment Size = 43 )
TTTTCTAGTTATTTGGAAATGCAGTAGATATACACAAGCTTGGAGACCTCTTCCTCCACCATCATCTTCTCGCCTCTTACTCCTCTTCAACATTCACATTAGTGAAACCAGGTACAAACTGCAAATCGCGCGTAGTCTACTACCCACCCAATGCCCCACTTCTAAGCATCGACTCGTCTTTGTCAGCATCAACCAGCCAAATGCTCTGACATTCGACTGCTTCAACCTTCGCATAAAGTCGCTGAAATGACATTGGCGACAAGGCATCAGAAAAGTGTAAATGCAGAGAAATGGTTAAGTCTGATTATATTTATTCAACTTTGTCGTCAGTAGATGCATTCCTCAACCCGATAACGACTTGAACACTTCCTCCGTGTCTATTACTCGCACTGTGCAAGT…
>rnd-4_family-59 ( Recon Family Size = 44, Final Multiple Alignment Size = 37 )
NNNNNNNNNNNNNNNNNNNNNNNNNNNNNNNNNNNNNNNNNNNNNNGGAGCTCGCTGCAATGACCTGTTGTAACTTGTGGGGACTTGTCAAATGCGCGCGATTGTTTATGCGCATGCATTATAAAAGGGATGTGTGTTGGCATAGCCGAGTGACACTATTGTGCTCTCCACTACTTNCCTCCTACCTTCAACCTCCTGCCATATCGAAGTGCCGGTTGAGCCCGATGGGTGTGATTCGAGCTTGTCTGCTTTACGAACCGAATCGAACTCGGTTCCAAAGCTGCAGAAGCTTCTCGCCAACTTCGTCGCGTAGCATTTGGAGAAGGTGTGGTATGCGGTAGCAGAANGTACCGC
>rnd-4_family-21 ( Recon Family Size = 38, Final Multiple Alignment Size = 37 )
AGACAAATTTAGTCAAGTAGATCACTAAACATGGACTAGCTCCTGTTTAAATCGTTGGCAGAGAAAA
>rnd-4_family-373 ( Recon Family Size = 49, Final Multiple Alignment Size = 35 )
NCTTATCCTTGCAATGGAGTTTGCAGCTTGCTCGAGTTGCAGGGGCACCGCGGACCCTCTCGCCCATTCGTACGCATCGATGACATCCACTGAGTCGCGGAGGCTGGTGCATTCCANCCGCTTCTCGCCAAAATGTCATTTGCCCTCCGCATCAATTAATTTCTAAAAAGCAGTTTTCCTACGAATAACCGATTAACTAGTAAATCTTGGTTATTAAGGCAAATGGTAGGTGGGTTTTAGAAATGGGTTTCTGCTTCACTTTTTACTTTCCCTGATANATTAACGATCTGCCCGAGCAAGCCAACAAATCTACTGCATTCCACATACAAACTAGTTTGATAAATAAGTTCTTTCACGTAAAATCATTACAATTGTCCNTTTTAGCAAAACACTTTCCAC…
>rnd-4_family-511 ( Recon Family Size = 35, Final Multiple Alignment Size = 34 )
TAACCGAAAATAATTTACAATAAATATGCATGAATATATATGTAAGATAATACAGACAATAATTAGTTACTTGTGTTAGCTTGAAGGGATTTTCAGATGNNNNNNNNNNNNNNNNNNNNNNNNNNNNNNNNNNNNNNNNNNNNNNNNNNNNNNNNNNNNNNNNNNNNNNNNNNNNNNNNNNNNNNNNNNNNNNNNNNNNNNNNNNNNNNNNNNNTTTTTAGATGTGGAAAATTTTGTTTCTTAGTGCCCACAGCTTTTTCGAGTCAGCCG
>rnd-4_family-239 ( Recon Family Size = 35, Final Multiple Alignment Size = 34 )
TGAATTTAATCATCCCCGTCCTCCACATCTCTTCTACATACGGCACAACTGCTATTAGTCAGACGACATGCAACGGGTACCNNNNNNNNNNNNNNNNNNNNNNNNNNNNNNNNNNNNNNNNNNNNNNNNNNNNNNNNNNNNNNNNNNNNNNNNNNNNNNNNNNNNNNNNNNNNNNNNNNNNNNNNNNNNNNNNNNNNNNNNNNNNNNNNNNNNNNNNNNNNNNNNNNNNNNNNNNNNNNNNNNNNNNNNNNNNNNNNNNNNNNNNNNNNNNNNNNNNNNNNNNNNGTCAAATTGCAACGTCGTATTTTCCTCTCAAACTGGAATAAATTGACCCCAAGGTAGACAACATCATACCACCTCTATATTGCTGTTTCAATGTACTACGTATCTACAATATAA…
>rnd-4_family-289 ( Recon Family Size = 38, Final Multiple Alignment Size = 33 )
ACAACTTAGACGATGATGGGGCCGGGTGAAGGGATAGATTGATTATTCTGATTCTGTTCATGCTCTACACGGTTTCTATCATCGGCCTCTCATTNTACCAACCTGCTTCCTCTGCCTATGTAGCTCAACTACCNAAATGCTTGTATAAGTGAATGAAACCTTCTCACATGCGATGAACGTGTTCCATTTACCTCAGTCATTAGCATGAATGATTTACTGCCATTGCTTACGCCTAGTTTCTCACTCTTCACTGTTTCATCCACATANCTAACTCCCCAATCCTCATTTCATGGGTNAACGACAAATCCGCAGAACAGACGTCGCATTGCCTCATGTGCTCCGCGGAGGACTCAGCTTCCCTACCGCGATCGCTAAAAGTGAGGGAGGAGATGAAGTGAG…
>rnd-4_family-242 ( Recon Family Size = 33, Final Multiple Alignment Size = 32 )
TCCCCAAACAATTTGCAGACGTTGAACTTGAGCTCCTCGGCCATCTGACTGCANGTTTTCTGTTTGTCTGTGTGTAATTTCTAAGTCAAAGTCAGCAAATATGGCAAACCCGGTCATCCATGAGGATTGTTTCGCCGCTTAGTTCATTGTTCTGTCTTTATCGTGAGCTTAAACCAGTTAGGATGTTTCCGCTGTGATTCATGAGATCTNATGGGCAGCGGTAAAGGCTCCTTAACGTACTAGCAATATGATGGACCTTAATGACGCCCAGTTTTTCANTATTTAAAGGAATTATGGAAGATGGTGCAAAACGATGTAATCCGATTTTACTTGATCATGGCTTGCATTTACTTGGTAAAATTGCGGCTGCCGTTACTGTACTGATCATAGCAGTCGATT…
>rnd-4_family-34 ( Recon Family Size = 35, Final Multiple Alignment Size = 32 )
NNNNNNNNNNNNNATGGACGGCATTNTAACACCGTCGATTTGTTTAACTCTCGGTTTTGGTNACGCGGNCGCTTAAGGCTCCGCCNTTGTACTTCCGCGCGCCGCATGGCCTCCGGGCCATGCCAGTAGCCCCNCGGCCCTTCTGTACGTCGGCAATACATATTCTGCCCGAGTATTATGNCTTCTTTCGTCTTCAGGGAAGNCTCGGGGCGCTACATTGGTGGCAGCGGAAAGCGAACCCGATCCTAAAGGACAACTATCCTGATTTCTACTACTGAGTGCTAAGCCTTAACGTGACGGAATGAGGCATATGCTGCGGATGGGAGAATCCGTGACGACCCCTAACAGAAGGGTTGAAAATGACGTCTACCTTCGGCAANTGCCCCAGTCCCGTGTTCT…
>rnd-4_family-43 ( Recon Family Size = 32, Final Multiple Alignment Size = 32 )
CAGGCAGCCATTTCAGGGGTTGCATATTCGGTCGAAAGCATTCTTTGAGGGCCGTTATTTGACAGTTCCGGTGTATTTCCTTGATCTACGATTCCGAACAAAACTGCCTTAAATGTAGTGCATGTTTGCAAAGTGTTGGAGAAAATTTCATAAGCACAGGGTGGTGCTACCGAAATGAGTAAAGTGGACAGAGTCCAAAGTGTTTTCTTTGTCAAGTGTGCGGGTTACATAGATATCGTTCCTTTTCACAACTTTCCATTTTCAGCGTCGCTCTCGCCACACCCTGCAGCATCCCTCTGTCTTTGCTTCAAAATCACCAACAAGCCAGAAGCAAATATCCTTTTTAGTATCTAACAATCAGCGAGACTACTATAAGTAACATTGTCCCACAATTTAGGC…
>rnd-4_family-97 ( Recon Family Size = 47, Final Multiple Alignment Size = 31 )
ATTCATTCCCTTCAAACAAGTCAACTGAGTAGATGGGAGCATTCATTCATTCACGTAGCTATTCATCCACGACATCCTTGAGTACTCTGGGCTTCAGCGACACCTTCTCCTACTTCCATCTTTCTCCTCACGCTCACTTTGCCTTAACAAACGTCCGCATCTACACTTCGTCCCTCTCCAACTCACCCTGTTTTTATTCATGCTCGATGCAGCTCCCTCTCAACAACGTAAATGTCTAACTATAAATTTGCTTAGAAGAACATTAATTTTTCTTTTGCATTGAACAAGTCCCATGTATCTTGAAAATTGATTCGCATGGCTTGCTGCCATTTTCACCCCTACTTTGTTACTCCTCTCCGTTAGGTCATCACTGCTATCACCTCAATCCATGTTCCCTGG…
>rnd-4_family-771 ( Recon Family Size = 32, Final Multiple Alignment Size = 30 )
TATTGTTAAATAGCCTTCAGTTAGGCAGAGGTATGAATAGCTGTAGTGCAATGTGCGTATTAATTTTTAGGCCATATTTATGGCGAAGTGAGGTTTCTTGGAGATTTTAAAGTGCCCATTTTTTAAGGTCGCCATAAGTTCACTTATGATTTGCTAAATGTTACAACCGAGGCAATAATAATTTTATTTAGAAGCAGTTGCAGCCTCTTTTTTCTCTTTAGCTAAGCAGGATTTTTGATGGTTCGAGTAGGAAGGAAGGAAAAGGGGTGCTTTTNGGATCATTNAATGCAGATATTTGCACTTTCTTTTCAACGCACNGAAGNGTTACATCGTCANCTTTCCCCTTTTGCATTNATGAAAATCCCCCCTGAACATTGCAGAAGAGTAAACCACGGCTAA…
>rnd-4_family-10 ( Recon Family Size = 29, Final Multiple Alignment Size = 29 )
NTCTAGGAAGCCTCGGGGAGCTACGGTTTTGACCATAATGACATCCATCTAAGCATTAGGTGAATTGGTAGCAAAAGAGCGCAGATGATACGATTAGGATATGCTGAGTTTAAATGTTAACAAGAGTAAGCTGGTATTGGGGTTGTTGCCTATTTCTGGTTTACAGCAAAAATTTATAAACGCTTTTTGAGTTTCAAAATCCTCATTGCTTTATGTGTAGTTTAAAAGGATTAAAAAATTTAAGGAAGCTAAAATTAAACATATTGATAGCCAAATTAATTAGCAACAGAAAGGTTCACATCTAGGGTNCTGTAATTTTTGATTATTAATGGGATGATGATAACGAAACAAAAGGCCTATCGAAATGTTAACACTTATAGTGAATATCATTTAAAATTT…
>rnd-4_family-204 ( Recon Family Size = 30, Final Multiple Alignment Size = 28 )
NNNNNAAAGTACATTGGCTANCTGTTACAAACTGGGTTGCCGATTTTATGACTTGGAGTTTCTATGCCCGAGNTCCTGGATCCTATCGAGGCCTCCAACCGGATAANCGATAGGTAANGACTTCAGGGCGGATGTCTTTATGACCGACGTAATGAGTGNGCGAAGGNGGTACGGTCGGCGTGTACGCGCCTGGTGGCTACGGAGCGGAGACTGCCGGAGACTGAGTCTGCTCCGAGTGTNNTTCGCTTTTAGTTACACAAGCTGATTGACCTTGGCCTTCGAGCGGTTATCAGTACANTTAGAGTACACCTCTGCTNGATATGGNTCGATCAGGCAGGAGTGAGCGAGAGCACGACTCTCTAGAATGTTCGGAGATTAGCCGTCAATTGGAACTTCTAG…
>rnd-4_family-616 ( Recon Family Size = 27, Final Multiple Alignment Size = 27 )
TCTATGTANCTCAGTGCCATGATGAATTGGATGCAAAAACGCGTCACATATTCGTGACAGTCGGTCTAGAAGTCGCACACGTGTGGTACCCATACGGAATGTACTAAATGTAGGCCTGCTACCAATAGTTTAGCAAGCCCCAAACAATTGTGATGCAAAAGCCTAACAAATTGTCCATTGCAGTCAAAAAAGAAAACCACACCATGGCATAAATAAGGACAACTTAAAGTGGAAGCACAGAAAGCTGTACTTGAAAGACAAAATGGCTACAAAATGCTTGTGCTGTTTAAATGCACTTTCTCATCCCGTCACTTCTCATCGTATTTCACCTAACCTCATCCCATCCCTCCAGGATGAGTAACGGTTGGCTGGGTGGACCTGTGGACGGATAGGCCGGTA…
>rnd-4_family-131 ( Recon Family Size = 34, Final Multiple Alignment Size = 27 )
TGCGTTCAGCGGAAGGAAGGGAGATGCTAGTTGAAGGAGAGACGTCGTTAAANGTCAGTATAGGNAAGGAAACCTAAACGGTGAAATTCANTATGTGCCCAGAACTGTCTTGGGACGTGATTCTTGGNGNCGGTTTCCTACGTAGCACCAAAGCCGTCCTAAATTTTGCGGAAGGNACCTTCTCCACCNACNAAGACACCGNGACCAACGCAGAGCCTCGCCACCGAAAGAAGCGTCGATGACATTTGCGATGCCCTNTTTGAAGCTGCACCTATGCCCATGAACAATCTGGATGGCCTTTGTGCGAACAGCATGGCTCACGTNNCCGACNACGGGANGAGAGANCTCCGNNAGCTNCTGNNTAAGTATGNNGACATNTTCCCATNGCAAGGGTNTAAG…
>rnd-4_family-470 ( Recon Family Size = 29, Final Multiple Alignment Size = 27 )
NNNTTTAAGCAGAACACGATAATTACTGCCTGAAAAAAGTTAATGTGATGCAGCAAACTTTAGAGCCGGTAAATCGGTANAGGGAATATNGNGGTTTTCCCNNGAAATGCAGAGCGATTGCACTCTCTNTGAANTAGGGTAAAGTAAAAAAGNAATGAAATGTTCGTAGCACGNGTTNGAAAGAATTTGTTTGCAACTTCCGTATTTGCAACGTNTTTGCCAAATACTCGGCGTGGTAGAATTTGCAAGCGTGACAGACTGAATAGCGGTTTCATGNGTGGCACGTAAAAGTGCTTTCGCCTAGAAAGCATTAACATAAAGTCTGACTCTGTAAACTGNGTGCAAGACACCGGATAACTGCATTGCATTTTACANTATTTTACGTCGGTTAATCCCACT…
>rnd-4_family-858 ( Recon Family Size = 26, Final Multiple Alignment Size = 26 )
NNNNNNNNNNNNNNNNNNNNNNNNNNNNNNNNNNNNNNNNNNNNNNNNNNNNNNNNNNNNNNNNNNNNNNNNNNNNNNNNNNNNNNNNNNNNNNNNNNNNNNNNNNNNNNNNNNNNNNNNNNNNNNNNNNNNNNNNNNGTTTATTTCGCCAGTAGTAAGATGTTCTTTGCATGCTCCCGGTCGTCTTTGCCCAATTTTCGCTGTTGATGGAATACTTTCTGGTTGCTGCCTGTTCTTTCTTTCCGATGACATGTTGAACAAAGGTAGTAAAACATTCTACCAACTCGGTGTTTGAGGCTAAACCTACCCCTACGCTGTTCAAGAATAGGTTTTAAAGGAGGCCACTTCGAATCTGAGGTGGTTTTTTGCTTTGGGCGCAGGATTAGAGGTCACATCTGA…
>rnd-4_family-581 ( Recon Family Size = 38, Final Multiple Alignment Size = 26 )
AGGCTGCAAAAAGTAGCTCCCGTCTCCACTTTTGGATAACCTACCAAGACGTCGCCCCTAGGATTTGCAGGGGAACTGCCTTACACATGCCTCTCAGTTGTGGCACCGAAGAAATGGAATAGAGAACTTCCACAGTTTTATCTTTCGTTTAGCAGTCAAACGCCATCGCCTTAAAGGCATAGAGGAATCCACGTCCAGCCAAACAAACCACGTCTCTGAATTAAAAATAAAGTACTGATGTAAGGAAGCAATGTGAAATTTAGACTAAACGGCTGAAGGAAACATCTCAGAATACGCACTTCACTGCCACATGCGTAAAGGAAGCACTGCTTTACGCATCCACCGAGAAGGAGAGAGTTCAGGCAAAATGACGACACACATTAAAAATAGTGGGGTGGA…
>rnd-4_family-349 ( Recon Family Size = 25, Final Multiple Alignment Size = 25 )
AGGCGTAAATCTGTTAAGTACCATAAGGCATCTTAAGCATTTATTCATTCCTGTCCTTCTCCTTCCTCGGTGGACACTCCCTGCAGATCACTTGGCCGCATTGGCGAAGCGATAGTCCTCTGTCAATTTGGANCCGACAGGATTCCACTGATTACCACAGCTATTCAAATCATCGAGTCTTTTCGCTGCAAGGAAAATCTCGCGCTGCCATACACTTTCTACTCGTNGAATGGCATCACNGCATTTCCCAGGAATTTTGACCTATTGGAGGCCCTGGCCAACCTCCAGTTTTCCAATTTTCCTAAGTCTAAAAGGACAGCTTCTTTGCTTGAGTGGGGCTGATGACAACCCCATTCCTCCATTTGTAGGTCAATAAAGGCCGCAATGTAAAGTGTAACC…
>rnd-4_family-24 ( Recon Family Size = 33, Final Multiple Alignment Size = 25 )
TTTTAGACTACAATAANTTTCAAGGCAATAACAGATGCTAAATTGAAGTTATTGAAGTTATTTTGGCAAATTTTCCTCAAATTTAACCAAGCTAACGCTCAAGGTCTTCGGTTGATTACTACGATGCAGTAGATCTGAACTGTTAGTTATTCGTCACCTCCCGCAGTAAAGTGGGTGAATGTGGCTTCCACGGGGAGCCACGAGTAAAGACAGTGAGGCATGTCACATGTCTACTGCCAGTGCCAGTCGCCTCTCTTTGATGAGGGTCACACTGTGTTGCAACATACTCCTAAGTAAAGCAATTTCTACAAAGCGTTGCCAACGAGGCCTAACACAATCGCTAGTGCTTTGACTGATTCACCAATGGAGATTTTCCTCGTGATGAAGTACATGTGATGG…
>rnd-4_family-379 ( Recon Family Size = 28, Final Multiple Alignment Size = 23 )
GGTCCGACGCTCCAGCGCCATCCATTTTCAGGGCTGGTCAATTCGGCAGGTGAGTTGTTACACACTCCTTAGCGGATGCCGACTTCCATGGCCACCGTCCTGCTGTCTATATTAACCAACACCTTTTGTGGTATCTCATGAGCGTCAGCGTTAGGCACCTTAACCGGGCGTTTGGTTCATCCCACAGCGCCAGTTCTGCTTACCAAAAATGGCCCACTTGGCACTCGCACATTCAACGCCCAACTCCACCCGCAGCAATGCACGCGTATGAAGCGAGTTGGACATCTCACCCATTTAAAGTTTGACAATAGGTTGAGCTCGTTTCGAGCCCAGCACCTCTAATCATTCGCTTTACCGGATAAAACTGATTATGCTAATGAGTGCCAGCTATCCTGAGGG…
>rnd-4_family-266 ( Recon Family Size = 22, Final Multiple Alignment Size = 22 )
NNNNNNNNNNNNNNNNNNNNNNNNNNNNNNNNNNNNNNNNNNNNNNNNNNNNNNNNNNNNNNNNNNNNNNNNNNNNNNNNNNNNNNNNNNNNNNNNNNNNNNNNNNNNNNNNNNNNNNNNNNNNNNNNNNNNNNNNNNNNNNNNNNNNNNNNNNNNNNNNNNNNNNNNNNNNNNNNNNNNNNNNNNNNNNNNNNNNNNNNNNNNNNNNNNNNNNNNNNNNNNNNNNNNNNNNNNNNNNNNNNNNNNNNNNNNNNNNNNNNNNNNNNNNNNNNNNNNNNNNNNNNNNNNNNNNNNNNNNNNNNNNNNNNNNNNNNNNNNNNNNNNNNNNNNNNNNNNNNNNNNNNNNNNNNNNNNNNNNNNNNNNNNNNNNNNNNNNNNNNNNNNNNNNNNNNNNNNNNN…
>rnd-4_family-936 ( Recon Family Size = 22, Final Multiple Alignment Size = 22 )
TACTTTGCTCCCACTTAATTTTTTTACAGAAGCGAATATTTTCACACACATCTTTTACCACCTATTTCGATCTGCTTTCCTCTGTTTGGGTCCCACTCGATTTGAAGCAGTGAGATCTGGAAACAAATCGCCCTGAACAAAATTACTGATACATTGTTTAGGAATGCGGCGGAAATTTAAAGAAGAGTTCTTTTCGCGTTTTGGTATTGTTTGGAATACTTGTAGAACTAGGGATTTGCATGGATATGGGCAAATCCCAGTAGCAACCTCCGTTGCGTTAAGTTAGTTATTCCCATAAATAGGCTAAAGACTCGAATCAAATCAGTAGTGGCTGATCTCGGTGGTAAATTTAGCCAAACTAATGATTTCCACCATAACTTATGTCTTTAACCTCACATT…
>rnd-4_family-206 ( Recon Family Size = 27, Final Multiple Alignment Size = 22 )
AATCCGTAGTTAAGCCTCCAAAGCATTCCAAATTTTATTTAAAAATGCTAAAATGTGTGAATGATATTTTATGGTAAAATTAATTGCATCTATTCGTGAATGCGCGCAGGTGTGGATGCACTACTTACTTGTAGTACCGATTGTCTATATGGCTGCGTGAGCGTGTGCAACCGTGAATGATTTTATAGCATTTTTGCATTTTATTTTACGCAGACTTGCAAGATTTTAAGTCATATANAGCGGATGTCATGGTAAGTTTTGCANGATTGTTAAAAGGTCAAATGCTGNATACCCTCCTCGGTGGCCAATGCGATGAGCAAAGCGCATGAAGGATTAATTAACCACCCACCATTAAGGCTTCATTGGCGTTTGAAAGTCCGTTTTTTGCCCTCCTGCATA…
>rnd-4_family-49 ( Recon Family Size = 25, Final Multiple Alignment Size = 21 )
CCAAAACTGCACGAACTNCTTCAATCATCTGGTGGATTTTAGGTCCACCTGCGATTCGGTAACATCAAGTGTAGAAATAACAGGCGAGGAGACATTGTTGGGCATTAGCAATCCAAACGAAGAGGGATGGTCTGCATGCCTTGGACAAACTGCATTCGGCGATTTTTAGAAANACAGACTATTATNACCGCGACCGAGGACCAAAACNACTGTAGCCCAAAGAGTATTCAGTCGAGAACTGCAAAGTCCGGACAATTAATCCGAGGATTAAAAGTTCCCTGAATCACCCCATTGGGTTGTTTAAACACACACTCGACGTAGACTATAAATACCGCCCATTCGACGTTGAGGCAGCAGTCNCGATATTTTAAAGTCTTGGTAAATAAGAATCACCAATGT…
>rnd-4_family-384 ( Recon Family Size = 21, Final Multiple Alignment Size = 21 )
NNNNNNCACTTATGACGTTATGCGGTCGCATGTCTTAGCAGCTAAATGGTCCGTTTTTGTGAAGGGTCGCGACCTGCATCTGTGGATAAGTGGTGCAATCCCTCNATGAGGATAGATNTTGCTGCAAATTTGACCGATTGGCAAATCATAAAGACTTCTTACTGGCAAGTCGTGGAGAGATCGATTCCTTCATGTGTTTGCTCTTTAAGGTACTCGAGGTGTTTGCATTTCATTTTTTCTCAAGTTAAGAAAACATTTACCACCATAACGCCCTTTCATGCCCTGCAGTTATTTTGAGTAGGGAACTTTGTCATCCTATCTTTCCGTTAGACTGCACTGCTGCCGGCTCTTCCGGAATGCCAGTTTACCCACCTCGCGGATGCCCTAATATTCTTTCAA…
>rnd-4_family-567 ( Recon Family Size = 22, Final Multiple Alignment Size = 21 )
CTCCTCCTCCTCCTCTATATGTTGGCAATCATTGTCCTGCCTTATACGTAGACCGCATCCTCCTAAAAAGGCGCCTTCGTCTTCTCTGCTTCGCTTCTGCCTTTTTATAAGCATTAACCTCGTCCNTGTTTGTTGCCGCCTCCACTGGAATCGGCAGGCAGAGAATCGTCTCCACTCGTTCCTTGTATTGAACCTGTCGAACGAAAGACAGAACATGGTTTGTTAAATCAGGATGGATGGTTGAAAGGATGAAGGAACGGCATGGTTCAGTGGGTATTTACANGGATCAAAGGGGAGGGAGGATGCGAGAGTTTGATGGGTGGAAAGCAGATTGGATAGGTGAATGGCTAGGANAACCAGACATACAGTTGGATGGAATGGTTGAAAGGATGGAAGGAA…
>rnd-4_family-240 ( Recon Family Size = 21, Final Multiple Alignment Size = 21 )
TTCGTGCTGTCTGTTGCACTGGTTCCTCTTCCCCTTGCCCAGATGTAGAGGGTTGAGGTGACTCCTCTTCATTAAGTACAGTTGTTGGTGCTTCCTCCTGTACGCGGTTAACCAGTTCCTCCAGCTCTATTTCCTCCAAGGGCTGATAGCTTGCTCCACCATTGACTGTCCGTAATGCCGAAATAGCGTCCATTATGGCACTAACTATTTGGCTTTGCGACAGGCCGGAGGTCATCCCAGTTACTAGAAGTCCAACTATTGCACCAAGGCCAGATCCAACTCCCAAAGCTATTCCGAACTCCTCCCACACACGGTCTTGTGGTGTACCGTAGCTATTTTTTTCATTATACCGCAGGATCTGCATTATATTTGCTCTTATAGCATCGTTCATATCGACAG…
>rnd-4_family-355 ( Recon Family Size = 20, Final Multiple Alignment Size = 20 )
NNNNNTATTTCGGCGTCTACCCGATGCCCGNAATAGCCCTAGCACGGAAAGGCTTGTCGGCGTGNCTGAGCCATCCTAGGGTANCCTGNTCCGCTTCGTCATCGGTGCTGAANTGCTAACCTTCGCGTGCTCCCGCCGCTTTGATGCCCGATTCGTATGGATGTAATAATGTGATCCAGAGAACCCCGGCCTTCCTTGTCGAAGCGCCCCTTCAANTCGGCGCAGCATCCAACTCTTCTGCGCTGGTCAAAAGCGGAAAGCTGTCTTGGTACCCAGCGTGCGCCAACTTCTCAAAATTGTANATGTTTTGNAACGATTGATTGTGCTCGCCGTTNTCACAGAAAGATTCTTCCCTTGTNCGATTTCACGACAGGTTAGCTTCGATCGGGCGTTCCGNGG…
>rnd-4_family-8 ( Recon Family Size = 21, Final Multiple Alignment Size = 20 )
NNNNNNNNNNNNNNNNNNNNNNNNNNNNNNNNNNNNNNNNNNNNNNNNAGATTTGCTCGATACTCGCATCCTTGAATCATCCATTTCAATCCGTCCATCCCGTATCCATCCATTCATCCATCCATCTCCCATCCATTCCGTATCCATCCATCCTGTATCCATCCATCCACGTATCCATCCATCCATCCACCCATCCATCTATCCATCCATCCCGTATCCATCCATCCATCCCGTATCCATCCATCCATTCCGTATCCGTCCATCCGTTTATCCGTCCATCCATCCCGCATCCATCCATCCATCCATCCATCCATC
>rnd-4_family-1752 ( Recon Family Size = 20, Final Multiple Alignment Size = 20 )
ATTGACGTGCTGCTTATTTTGTAATCCACTCCACTTAACCGTAATAAGGAACGCGGGTGTGCTTTTGCGTAGGGCGCTTTATTGTAACNTTGTGACCTGCATCGCTCATCGTGGCCAGGGCCNACGGACTGCACTCACTGAAGTCTATTNTCTTGACCCAATCAAATAAGCACCGGAGGATTGCGTATATAAAGGGGAGGCCGCCTTNACACAAGGCCAGTTGATCACACCACCGGNTCGCGATGACCAAGCTCGTTCTTCTGGCTCTCATGCTACTCTGTGTCGTCNGCCTCAGTCAAGGTAAGCGAACAGCTTTTCTTGTGTCCCGTCCGTCGTTTCGTTCCTCTTCACCGCACCTCCATCGAGTGTCGTGTCCATTGCACTCACCAATCACCACTC…
>rnd-4_family-141 ( Recon Family Size = 21, Final Multiple Alignment Size = 20 )
ACGCAAATGTCCCCCCTCAACAAAAGTCAGCTAAACTGATCTTTCTCATGGCAAGAACCCACAGCATTTCAAACTACCATGTCCACCAGTCAGTTGGCCATCCTCTGGCCCTGTAATATTTGTCTCTCTTTCTGTCCGTCTTTTTTTATTCATCAGTTTTTATTATTCTTTTACATTTTGCCGTGCAATACTTGACTCTAGACAGACACACCTGACGAGGGAAGCCATTGAAACACTGACGATTCCACAGTTCCTAGGTCTAGCCACCCATCTTACGGTTCATCCTACAAGGTGGACAATGTTCGACCTCAAAACTTGCATGTAGACCTGCACCTCCAAGTACTTAAAAGTTGGACTTTCCATAAAATGACAACGATTCGTAGTTGGTCAGAATTAGGG…
>rnd-4_family-1219 ( Recon Family Size = 20, Final Multiple Alignment Size = 19 )
GTGGCAGTTGCATATGCAGTTGTAGAGGTAAGTGCATGTGTGTGCACGAAGTGTAGGTGTAGGATGTNGAGNNNNNNNNGNANGNNNNNNNNNNNNNNNNNNNNNNNAATGTGTTGGTGGTGCTGTTGTTGGTGCAGAGATGTGGGTGATGTGGCGAGTGAATGGAGGAATGGAGGAATGGGTAAGTGGTGGATGGGAGGAAGGGTGGAAGAGGGGAATGGGTGCAAGAGTGAAAGGAATGGTGGAGGGAGTGAGGGTTATTGATATGTTGTGAGGTGGCATGTGGCGTGTGGCGTGTGTGGTGTGTCGTGTGGCAGGTGGGCGTGTGGGCTGATGGGAGGAGGNNNNNNNNNNNNNNNNNNNNNNNNNNNNNNNNNNNNNNNNNNNNNNNNNNNNNNN…
>rnd-4_family-7 ( Recon Family Size = 24, Final Multiple Alignment Size = 19 )
NNNNNNNNNNNNNNNNNNNNNNNNNNNNNNNNNNNTAAAATTAACGGCAGTTAAAACATATCGGAAAATCGTGCAATACGTTGACTGTTTGTTTAACTCTCGGTTTTGGTAACGGGCCACTTAGGAGCTCCGTCATTGTACCTTCGCCGGGTGGNCTGGCNTCCGGGCCATGCCAGTAGCCCCGCTTCTNTACCCAATACATATTCTGCCCGAGTATTATGNCNTCTTTCGTCTTCAGGGAAGTCTCGGGGCGCTACATTGCTGGCAGCGGGAAGCGAACCCGATCCTAAAGAGACAACTATCCCGATTTCTGTCGCTNGATGGTAAACCTTAGCGTGACGGAAGAAGGCATATGCTGCGGATGGGNGAATNTGTGGCGACCNCCAACAGAAGGGCTGA…
>rnd-4_family-469 ( Recon Family Size = 32, Final Multiple Alignment Size = 19 )
NTTCAGAGCAAAGTTTTGCAGGTTTTGCATCCTGAGTGACGTTGCATATATCAAAGCGATTTCTCCAAACCATTCTCTTCAACTGACGCCTTTTGACTGCAACCTGAAGCAGATCAAATCGCATTAACCGGCATAATGCTTTAAGTCATCCATAGCCCCTTCTCACGGCATCTGATTCTCAGTAGAATCTGGATGGCTTTGCTGATTTGCAAAAAATGCACTTGGGCTGGAAGATCCCGAGAATCAAAAATTTGTAATGATATTAGGTCTCAGGTCAGTACCATTCACACTATATATAATACCTGACTAAAGTCGTCAGACGGATGCCGTAAATGTGACGGAGTTAGACGCGACTGAAACAGATGAGTNGTTAATAATCCTTGATTCGTGGTAAATGGT…
>rnd-4_family-267 ( Recon Family Size = 46, Final Multiple Alignment Size = 19 )
AATGAACCAAAACTATAACATTGCAGCTAACTGCATATGTATACTGACGGAGCCATCCACTATTCACCAGGTATTTAGATAGGGGTCGAAGTGCAAGCAAGACAGATTGCTAGTGCACACTTGGGAAGGCGGNTGNGTGAGTGGTGTTTGGNAAGAGCACGNAANTGCTTGAATGNNAAGNGTTACAGCACGCAGGTNACATCAACAACAATGTGCAACTNANCTGGCGGTGAGGATAGNTCAGCCTGGNNTGAGTCGAAGGCGAACACNTCAAGGCTTCTTCCAGGCGAGATGCGGTCAGGTCAGTTGCAGTCGTCGGCGTGAAACGAGAGATGAGGAGGTAACTGTCAGAGCCAATAGCAGGCGACGATGGCGGTGACGAGGCAATGAGATGTGCAA…
>rnd-4_family-383 ( Recon Family Size = 21, Final Multiple Alignment Size = 19 )
TCAATTGCAAGTGCAACGCAGCAACAGGTCTCTAAATCAGGACTCCTTTGCCTATCCACTAAAGTTGACAGCGATGAAGAATGGGTAATCAAGAGGGCTCCAAACGACCAATTTCATGTCAGTATTTATGCTTTAGCATCGCTTTCACAACAGTGACCTGTACAGTAGGACTTTGTAAGCTCTGGTCTCTCTGCCGTTGTGCAAATCTCTTAACTCGCAATAATCCGTGACAGTGGATTAGGTGATGTTTCGTTTAAGCACAAAAATAATGAAACGTGGTTTCTGGAAAGAAGTGAGGATTGAACAAATCTGAAACGACTGTACACTGAATGAGCAAGGCGGGGGCATCAAAAGTGCAATCTGTTGGAGAAATTCAGTACAACTGCAAAATAGCTGACA…
>rnd-4_family-806 ( Recon Family Size = 30, Final Multiple Alignment Size = 19 )
CTTCGTTTGCGACGTTAAGGGCCAGAATAAAGAAAACAAACCAGGAACTAGCTACATATTTTTGTCTAATATTACTTACAGTACATTATTGTGACCTCACGAAGAATTTTACTGGATAATAAATGTCATTTTCTGCGTTTTCATTTGCTGTACATTTTATTTGTTAGCATATCGGCATGCAAAAGCATCCTTTTTTAAAAGATGAATTCTTATTATAAAATACATGTAAAAACACCTTTACAGTTATTTCTAGCAAATGTTAGTCTGCGAAATTGAGAAAATTCTGACATTGTAATGCGTTTTTTATGTGAATGACTTTGCACAACAGTCGCCTTCACAAAGCCTTGTACCCACGATTTGGCGCTAAAACAGCCCAATTGTTGGTGGACTTGGAATGCG…
>rnd-4_family-772 ( Recon Family Size = 31, Final Multiple Alignment Size = 19 )
TTGGCTCCTTAAAGTTNGNCGCCACGTTTGGTGAAGCTGCGCCNACACCTTCGAAAACGATGAAAGCGAAGTATTTCAACAAAGTCATCAGGACTATTTTTATACTTCCACGACACATCACGACAATTCTTTAGCCGCTGAAAGAGGTTGGTTTGGTAAAAAGTCGCAGTACCTGTAAAATTCTTTTGGTGCATGACTGACTTTACANAAAAGCAGTTTCTCGTGTTGGGGAAATTNAGCAAGAACCTCCTTGAAACAATTAGACGCTNCTTAATTTGGACCAAACCGCTTCCAGGCAAACGATAGGAATTACCAAAAAATCCAGGCAAAGTNTTCAGTGTCNAAATCCACTTNTCCGCGANAAATGATTCTCAGTCGACAATATTTTGAAAAATTTAT…
>rnd-4_family-510 ( Recon Family Size = 23, Final Multiple Alignment Size = 18 )
NNNNNNNNNNNNNNNNNNNNNNNNNNNNNNNNNNNNNNNNNNNNNNNNNNNNNNNNNNNNNNNNNNNNNNNNNNNNNNNNNNNNNNNNNNNNNNNNNNNNNNNNNNNNNNNNNNNNNNNNNNNNNNNNNNNNNNNNNNNNNNNNNNNNNNNTTATGGTGCTAATTGACCNTGGCCCTNGAGCGGTTNNCCGTCGACNTGNAGCATACCTCTGCCCNATGCNAGCCAATGAGGAGGGNCNANANAGGAGCANAANTCCNNNNNNNNNNNNNNNNNNNNNNNNNNNNNNNNNNNNNNNNNNNNNNNNNNNNNNNNNNNNNNNNNNNNNNNNNNNNNNNNNNNNNNNNNNNNNNNNNNNNNNNNNNNNNNNNNNNNNNNNNNNNNNNNNNNNNNNNNNNNNN…
>rnd-4_family-573 ( Recon Family Size = 18, Final Multiple Alignment Size = 18 )
ATTGGCTTTGACATATAGACAGAGGCGAAGCTGGAAAATATGAAGTGAATGCTGGGCTCTTCCAACACGTATCCATACACTCATCCTGCTCATTAGCTAGCGTATCACCCAGACAATCCGAACGACACATGTCCTCTAGGCTGTGTCGGCCAAGACGATGGATTGTTTAGGAAGGCTACGAATCCAACACATCCTTGTCTCCACTACAAAGTATCTCGTCCATTGGACCTAACCATTCTGTTCTGCTTTTTGGGTGCCTCCGTTTTGCAATAGGCAATGAATTTTGCACGCTTTGCCTACAATCAAGCAGAATTCGACGCCAAAACCGAAATTCCATGTTACTAGCAGTATTTAAGCCTGACGCAAGCAAATATCGTGGACACTCCACATTAATTCTCA…
>rnd-4_family-971 ( Recon Family Size = 19, Final Multiple Alignment Size = 18 )
TCTCTGGATCACTTCTCAGTTGAGAGGCTAATTTTGTCATTGGAATTGATGCAGTTGGCCTCCATTTCTCTTACTTATGCCTTTACTGGCTAGCCCACACCATTCTCGCATCTTGTTTCATCCAAGTGGGTGGAAGCACACATTCTCGCATCCAGTGAATCACACCACATAGCTTCGCAGCCTCGGGTATCGAGGGACCGAATGAGAAAGTGGAGTCTAATTTGCATTCCTCAACATGCAGNNNNNNNNNNNNNNNNNNNNNNNNNNNNNNNNNNNNNNNNNNNNNNNNNNNNNNNNNNNNNNNNNNNNNNNNNNNNNNNNNNNNNNNNNNNNNNNNNNNNNNNNNNNNNNNNNNNNNNNNNNNNNNNNNNNNNNNNNNNNNNNNNNNNNNNNNNNNNN…
>rnd-4_family-198 ( Recon Family Size = 20, Final Multiple Alignment Size = 18 )
TAGCTGGATTGTCTGTCCATTCAATTTCTTGCAAAGCTTGCGTAATATTTGCACCAACGTACTCTGATAAAANACACGCCAATAAAATGACCAAGTTGTGTGGGTCTGATCGCCGATTCATGAAANAAAGTACACGAACCTCCATGCAGCCTTGCAGCCAGTCATCTCGTGAAGACTCGGAATTGCTCTCTGCAGACTGGTGGAAACCAAGCAAGCGGAGGGAGTAGAACAGAATTAAAGTACATCTATGCCGAGGGACAGGATTAGGGATTAACTGACAGTCGTAGTGTGCCGAATACCAATAGGTAGCTGATCCAATGGATGCCCCCCTGATATCTGCCCTTGAAGTCGGAGTCTCTCGTGCGGACCACTTTGCCTGTATACATTTATGTACCTGAG…
>rnd-4_family-115 ( Recon Family Size = 22, Final Multiple Alignment Size = 18 )
TGCTGGAGATGCCTGCGACCCCAGANAACGTCCCTGTTTCGATGCTCTAGAAGTTTTACTTTCCGCGGCTATTCCCGAACGTTCTAGAACGCCGCGCCATCGGCCGGTCCCCCCTGNTTGGCCGATATCACGTGCAGACGNACTTTAAGTGTGCTAATANTCACCGCGAGGTCAAGGCCAANCAAATGCCATAAATANGCGGGANTGGGCNAACGACCCCGGAATCAGTCGGCCGTCATCCAGGCCCCCCTCNCCTCTGCTTACCCGTACCCGCCGGTGAATAAAGACGTCTGTATCGAAGCCATNCCCGTTGAT
>rnd-4_family-322 ( Recon Family Size = 20, Final Multiple Alignment Size = 17 )
TGACTGCCTTCTTCCTTGAATATGAGGGCAGCTCCTTCACGAAATCCGGCACGGATAACCATTGTTAAGTCTTTCCCTTAACNTCACTTGTTTGACAATCCTTGCCAAGATGCCTGGGAATAATTNCANCTTATTTTAAATATTTTATTTNATTTCTGTAAATAAGAGGCTAANCATCCCTAATCTCGTNAGCAACTNCAACGCCTGGGTGTCCGCATACTCAANTTTGNACTTTAGCAGGAGCCGACTAACACACATTTTACTGTCATCTTTTTAATGCATCCTCGTACAGNTGTTCAAGTGTCAACATTAATTTGACTAGCGTCGGTTCTGCCTTCTANTTGTCCACGACCGTCTTTGCTACCAAAGTGGTGCAGAGGGGTGCCTTGATTGTCGCNT…
>rnd-4_family-29 ( Recon Family Size = 22, Final Multiple Alignment Size = 17 )
TTCAGCACATAGTCTTCGAACGCATTGCGGTGGAAGTAGTGATTCCACATCGACAACTCGCCATTACAATCCACTTCAGGTGAGGCACCTACCTGTACACTCGGTTCACGCACCGCGGACTTCTGAAACTTCAAAAGTAAGATAACGAGCTCGCGTTGGAAAAGCCTCATAAAAATGCGAAAAACAATGAAGTCCAAGCAGAACCATTAGTGCTGCGTCAATACAAGGAACCATGATGCAGCACTACCGCACGAAGTAGTGGCCAGCATACGTCGTGCATGGAACAGACCCGGTCTGACACCCTTTATCAAGATTGCGCACATCAGTTATGGCTGGCAATGATGAACGATATTTCTGGTGAAAGAAGGCTTCCACACTTGTAGCTACATTTATCTGCAG…
>rnd-4_family-31 ( Recon Family Size = 19, Final Multiple Alignment Size = 17 )
GGAAGNAGGNCGTGCCCATGGCCTGGAGGGCTATTCTGGCGAGTGATGNGTACANCTCGCAGGAAGTGAGGCGCTCGCGCGACTGAGTGCACAGGTAAAAGTGCCATCAGATTATTGCCCTTATTCATTTCTAGATTATCCTGCACACTAAGATGGCTGCGATCAACTGTGGTCGTGTCAGCTGCCAGTTTCCCATCAAATGGGATAGAATCGTGTGCTGCGAGTGCTCCACCGCCTTCCATCCAGAGTGCTCCGAACTTTGTCCAGAGGACTACGCCACTAAATGTGGTAGGGGTGACTGGTACTGTGCCATCTGTACTGCCACCACGACGCCAATCGGCGACTGTGCGCTTTGTGTTGCCACTGCGAAGCGTACTGACGCCGCCCCTCCTCCCCACT…
>rnd-4_family-116 ( Recon Family Size = 21, Final Multiple Alignment Size = 17 )
GATGCGTGGGTGGGCGTATATGCCAAATGTTGTGACGAGGTGCGTGGGATGAGGTAGTTTGGGGCAGCGGAAAACAACAAACAGGTTATCTAATTGAAGCAGCATAACGGAAATGATGTTTTGAATGCCGAATCACAGCACAGCCTTTTCTAACACCCGAATCATGAATGTGCTCTATCGTGTGATGTCGAATTACAGATAAACAGGGAAAAATGAATGGAAATCATCTAAAAGCACTTGCGCATAATGTCGTAGTAGGAGGATGTAGTGGCAGTTTGGACTGGGACAGGGATGGGTAGTGGAATGAAGATGGTTTTCAGAGTTGTCAATGTTGGGACACCGAAACTGTAGCAGTCAAATGCTACGTACCATCGTCATAATGTAAACGCATGCCATAAA…
>rnd-4_family-723 ( Recon Family Size = 17, Final Multiple Alignment Size = 17 )
ACTGTTCAATTGTGAAGAGACTCACTCNCTCATTAAGACGTTGCACAGGCGGCTGTTTTTTCTGTCAACCATCAGTCGGAGAATAAAGCAGCCTAACTAGATGGGTGGGGAGGCGAGAGAGCCCTGCTCAATTAGGATCAACATCATCCCCACCTTGGCTACTTTTCGCTTGGCATCAGCATAGTTGAATCTTTCGGCGAAGGACGGCAAGGCGAGTAGCGAGGCAGTCTGTTATATATTTTATTAATTAGGAAAGCCTTGGCAGTGTTAAAAGCCCGTCAAACGATGAATTATGAGTAATCACTAAAGNACCGCCTTCTACCCCACTAACGCACATCTTTACGATGGAGATGGATTTATACTCCAAAATTCCGAGCTTACACTGTGCCTAAACATCAA…
>rnd-4_family-765 ( Recon Family Size = 16, Final Multiple Alignment Size = 16 )
GTGGTGTTGCCTTATAATACGAACATGGAGAATACACAGATCTTAGTGAGCCGTGAACGAGCGCGATTCCACAAGATAGATAATGCAGCGGTAATATTACCAGAGTGGTCAATCTGATTCCATCTTGTGACGCCAACTATCCGAACCTCTCTATCTCTGTCACGCAGTCAATCTGTGCTTGCATTTCTTGAACATGATAGGTTCTAAGAGTCCCTGTTTACTTCTCNACTTGCATACTCGCCTAACAACTTGGTCACAAAGTAGCCNAAAATNCGTGAATTCCTCCATGCCTCGGATTTGGTAGATGTCTGGATTGGTATACAATCTGAGATAGAGAGTTATGTTGTTGTCATTATATATGCACCGATGAATGTATCAAGTGCGATGGAGTGTCTTGTG…
>rnd-4_family-1253 ( Recon Family Size = 19, Final Multiple Alignment Size = 16 )
GAGCAACCCATCACGACTTTATGGAGGTTCATTCAGGTGAAACTGGATTCTAGATAATTTAAGAAGNATGTAAAGAACAGGANNGGAGGGGAGACAAGGTGAGAGAAGTAGACGGGCNGTTCTACACTACCGGCTGTTTTTGTGCATGAAAAAAGGCTAATCCATTTAAATACTGATTGAGCGAAGAACAAGAAAAATATGTCGAGCCCACCATGGGACGACACCAACACTGGGTTNNNNNNNNNNNNNNNNNNNNNNNNNNNNNNNNNNNNNNNNNNNNNNNNNNNNNNNNNNNNNNNNNNNNNNNNNNNNNNNNNNNNNNNNNNNNNNNNNNNNNNNNNNNNNNNNNNNNNNNNNNNNNNNNNNNNNNNNNNNNNNNNNNNNNNNNNNNNNNNNNNN…
>rnd-4_family-179 ( Recon Family Size = 24, Final Multiple Alignment Size = 16 )
AGCCCAACTCCTAGGCCGACGCCTGCGTGCGGTTTTACAGGCACACTTCTACTTCTACTACTCTCAGCAATCTAATGGTGTGGGAGTCGGTGGCATCGTCACGTGTTACTCTGTGCTTGCAGCGGGTGATAATGCTCGTGTGTGTGTGTGTAGTGATTGGCGTCGAAATAAAGGTGTGCTTGTACAACCACGCGCATAATAATGCCCAGAAGTTGGTCTACTTCGCATCATTCATGTCTGTCATGTCTCACGCCAACTTGGTCGACCACTTCGCATNCTTACACTAACTTTCCTCCCACACTTTCGAATTCAACATCTTATCAATAGGTGCTGGAGCAGCCTCTCTTCGCCAGCGCGCTCTTACACCAATCCATGGTGTTTGCTCGACAATTCAGTGTA…
>rnd-4_family-183 ( Recon Family Size = 16, Final Multiple Alignment Size = 16 )
NNAAGGTGATGGACGGCTTTAACAGGAGTGCCGATGTACTAGAAGGTCGCGTTGTACGTGCTAGTGGTGCTCTCCTGTGCATTGTAGAGATTGATTACAGCAGAAGTTTGTGCGTCAAGGGAGGAGAAATGCGAATGCATTTCGTGGGAGAGGGTTAAAATTTGTGCGATGCAGGAGGCGTTGTTATCTTGCACAACAAACCACGTGCAGAACTTCAAGTGCCATTTGCAGATATGTCGNTGCTTTCTNCAATTAGTGACCTCTAATAGCCAACTACGCGCCGCCGGGCGTGCGTGTGCGAGATGGACGCGAGGAGTGNAGNGCAGACTGTAGGTGGGTCTGTGAGGGGCGATTAACGGACTGACAGGACGACATTGATGGAAGGTTTGGACCGTGGTG…
>rnd-4_family-132 ( Recon Family Size = 16, Final Multiple Alignment Size = 16 )
TTTACTACTTACATGTTGTGTCATTAAGACGTTTTTTTGGGTTGGATCGCGCCATGAATGGTTTTGAACAAGGATGCTTCTTCCATTTATTCCGTTCCGCTGCACATCAGTTGATTTTGAGTCTAATTATTTTCAGCCCATCAATGCAGACGCTTTTCACAAAAGGATTGAAGATAGCCGATGCAGAAGAGATGCCCGTTAAAGGTCAACGATAAAACTCCGATTTAAAGCTTCTTAATAATTACTTGAACGGTAATGCCAAAGTGGAATTGTTAAAGATGCCACGATAGGCATATTCGCGTGAAATGTCACAAGTATCACAGTCCTCCATATGTTGGTCTGACTTCGTTCAGTAACACTGCCTAGATTCTAATACAAAGATTTAAATTTAAAAGATAA…
>rnd-4_family-335 ( Recon Family Size = 16, Final Multiple Alignment Size = 16 )
NNNNNNACCTCTNCTGGCGGAAGGCCAAGCNTGGCCGTTNCTANCCTCAGCTTNTTTCGGTCNCTACCGCNCCNTCCCCNACCGAGCTCCCGTCTNAANACTCGGTACNGGCNGANNTGGCNGCTTTCCTCCATGCCACNCTATGAAACAGACCCACGGCGGACGGTGTTNGNGNCATTNCGGACATCGAAACNAGAGAAGCGCGTTAGTGACAAGAACAGGTGACCGAGCANGCCATCATCGCCGNGTCANCTGCGTGTGGGGNGTNCCGTGCGGGCGNNTAGNTGTAGCTGTTCGGCTGCTTNNGGGTGTGATCCTCTGCTGANAAGGTGNTGCCTTNGTCACCGCATGCTGNCNGACGGGTGCAGCCGTCACAACTGCCAACACTTGGCACTCCCA…
>rnd-4_family-421 ( Recon Family Size = 16, Final Multiple Alignment Size = 16 )
GAATCAGACACATCCTAAAAACTACTACAAAAAGTAGTCCTAGGACAAATGGTTCTATACTTTATTGCCAAGTGGAACTAGGCAAAGCTGCTTTAGTATTCAACCGAGTGTGAATACGCATGCCGAGNNNNNNNNNNNNNNNNNNNNNNNNNNNNNNNNNNNNNNNNNTGCGTCAACGCTCCATGCACTGACAAGTTCGNGCGCATGTGACCTNCATGACATCCGGCTCTCTTCCAATTTTACANCTTGGAGGCCGACAAGACGAAAGTATGTACGACTTGTCCTTCAACGCATAATTCGTTCTCTGCTGAAATCACCCTAGTAGTTGGCCGTTCTTCAGCTCTGACAGGGTACGAAGGCATGCCATGCTTACAGCAGGTGAGACAACTTCCTAAGGGA…
>rnd-4_family-1591 ( Recon Family Size = 18, Final Multiple Alignment Size = 16 )
AATTAGCAGACGTTGAACTTAAGCTCCTTGGCCATCTGACTGCAAGTTTTCTGTTTGTCTGTGTGTAATTTCTAAGTTAAAGTCAGCAAATATAGCAAATCCGGTCGTCCATGGGGATTGTTGCGCTGCTTAGTTCATTGTCCTGTCTTTATCGTGAGCTTAAACCAGTTAGGATGTTCCCACCGTGATTCATGTGATCTAATGGGCAGCAGTAAAGGCTCCTTAACGTATTAGCAACATGATGGACCCTAATGGCGCCCAGTTTTTCAGTATTTAAAGGAATTATGGAAGACGGTGCAAAACTACGTAGTCCGATTTTACTTGATCATAGCTCGCATTTACTTAATAAAATTGCGGCTGCCATTACTGTACTGATCATAGCAGTCNATTCTCCCCTCA…
>rnd-4_family-281 ( Recon Family Size = 17, Final Multiple Alignment Size = 16 )
CACTACGCCTACGGCCACCGCCACCACCAACTACTCCCACCGTACTCACCANCGCCACCACAACATCTACTCCTNCCACTCGAACTACTCCTGAAACGACTACGCCTACCACCACCACCACAACAACTACATCTACTNCTTCCACTCGAACTACTCCTGGAGACGACTACGCCTACCGCCACTACCACCACCACAACATCTACTCCTTCCACTCGAACTACTCCTNAAGCGACTACGCCTACGGCCACTACCACCGCAACGACCACTCCCACTACCACCTCAACANCTACTCCTNCCACTCGAACTCTACTCCTGAAGCGACTACGCCTACCACCACCACCACCACACTCACCACNACAACANCTACTCCTTCCACTCGAACTACTCCTGAAGCCACTA…
>rnd-4_family-769 ( Recon Family Size = 16, Final Multiple Alignment Size = 16 )
CTGGCTACAAGTTGATAGGTGACAATCACTCCTTCCGACCACCCTATCCTGATCTATGCATATGTTACGAACTCACCCATTAGAATAGCTATCAATTTGATGTGATTAGTGGAAGCTTCTTTCGTCGGTTTTCTAAGGCCTTTGGCGAGATAACAAGAGATAAATTGAGGGGTTGCACCTCAACACAACGATTTTTGGCCACTCAACCAATAGGGACGAATGGTCAACTTCTGTCTAGCACAAATAACTGCATCGATGACTTCACCGGTTCCAGCAGAAGGCTCGAATGGAAGTAAGGTGAAATCCGAATGCCAGTGACTTCACAGTAGTTGGCTCGAAAAGCAATCATAAAGGAGATCAACGTTGCAAAATGAATCTGCAAAGTGAATTGGATCGTTT…
>rnd-4_family-133 ( Recon Family Size = 18, Final Multiple Alignment Size = 16 )
TTCTCCTATCCACCGCACTGCCTAGTTTTGCACACGAAAGTAGGACCCTTAAAAGCAGCGTTGCGGATTTGGTTTAGCAGATGTTACTTTTTCCACTATGTCTTCACCGATAGTGTTCGTGAAACAAATGCAACAGCGAATTGTCCATAGCAAATGCCTGATTTGTCGTCAAGATACGTTTTCCGGTAGTCTGCACCATCATACGCGTGGCGTCCGCTGGTGCTTGGTGTTCCAGCCTTCTTACAACTTCTGCCCTGTAAGTCCTACCGAATCTAATTGCAGTAAAGTCGTGCAGTTACAATAGCTACATCAAAATTAATGCGAGTCGATGGACTTGAAATCGGCACTATTAAATCGCAATAGCACTGTCGTGTATTGTCTTGCAACCGAATTGCATCA…
>rnd-4_family-710 ( Recon Family Size = 16, Final Multiple Alignment Size = 15 )
TGCTTTTGACNCCGACTGCGATCATTTAATTTCCCGCTCACTCTTTGAATGACACTTTTNGTCAATATAACGCGATTANTACGCACTTTGCCCTGTTCACACGAAATGTCTCATCTTCAAAGAACTTCGANCGCATCATAGCCAGCCAGATCTACATTTTTAAATTTCACCCCAGTCCATCCCATTTTTAATATTTAAACGCCGCTTTCTACTATTCAAATAAAAAGAATCAGTAATGCAAAGAAACGTTGGCAAATTCGGAACCTAGAAACGAGGGTTACTTTCAGAATCGAATAATCGGCGAACCATCAAAGCNTGCGAATAGTAGCGATGTTTGACATAGAACACTAATGCGGTNGTTNACCATCAAAAACCAAAGTTTGNCCGGTAAATTAAAGC…
>rnd-4_family-1125 ( Recon Family Size = 16, Final Multiple Alignment Size = 15 )
AAATAAACGCTAACAAGGCATTATTTTGTTAAAAATCATGAACAACTCATGTTTAAATAGAATGATCTGCGAAATAAACCTTAGCCGGAACGGGATCACGGAGAACGACCCTCGTCCACGAAAATAACACAAAATGGATAATAACGCACTCTATCAAAGGCAAAGTGTCCACTTCGGGAGATATCAGAAGCCGAGCTCGTCTTGGCTATTATGTTTGGACCTTGGGAGAAGCCTAGTGATATAAACTTTACCGCCGACCAGGACAGAAGTCGATGGAAAAGTGCATAAAGATGCAAATGAGCTTCCTTTTACACCACCCCAGTAAGATTGTTAGGCAGCTGCAAGGCTGCCATTACCTCAGTTTGGTGCAAAAGTGCTAACGCCTTGTTTATCCCGGGC…
>rnd-4_family-138 ( Recon Family Size = 17, Final Multiple Alignment Size = 15 )
TCTATGCGCTACTTAGGTAGTACTGCACATGGACAATTTTTTTGTGTCATTTTGTCGGAACTCCGTTTGAAGGGCAATATCAAGGAAAATGCGCTGCCAAATGTACTTTCACATTTCAGGGAACTGTATGCAATGTGATTCGTTTGCAACAATAGCGCCTTTTCATTAGCCTAAACTGATGTTTTATTGCCATCTCCATATTTTCACAACACATTTCGATAAACTCGACCAATTTGAGCTCAAAACTATTAACCTAACAAAAGCCGCACTGGTGGTTATGGCTTTTTTGTTGGTGTCGAAATTTCCAAAGGTCATAATTCGCCACCTTATAGTGGATCATGTAAGGTCCAGAGATGTACATGATGGCAAGTTCAAATAAGCAGTAGTTTATAGTTAGGC…
>rnd-4_family-334 ( Recon Family Size = 16, Final Multiple Alignment Size = 15 )
CACTAGTNTCTGGTGGAGAAAAGNCCAAATNTGCTCCAAGTAAGAAGCCGCCACTTGTTAATAACCGACTCAGCAGGGTGAGGAAGTGGCTCTTCAGTGTCTCCAACCACCAAGAAATCATTAATGTGCTATAGTCAGTTAAAACAAAAATAGGGAATGACACAGTCATCACCTACACCTTTCGAGATTGGGCTTCTCCTGCAAATTTCTAGGCATCTCTCACTTCCGNTATGCAATTCCTAATGAGCAGTATATCGNTATTTGGAGTCATCCCAACATTCACACAGGTAGAGGAAAGTTTTGTGAGGGGAACGTAGGGTCCACTTTATTTTTTTTCGTTGGGCTAGAACGGAAATTTGAATTTGGGGTGTTGAGGACATTTGTCGAAGTTCAGACCCG…
>rnd-5_family-45 ( Recon Family Size = 151, Final Multiple Alignment Size = 150 )
TTACTCTGGTAACGGTGACCGCTTACCANAGGTGAATCTNACGACAATACCTAAATTCTAGTTCTTCGCTTTTCTACATAGCGCTCTTCACGATCTGTAGTAAAGCTACGGTGATATCATGCGATCCCTTTCCATCAACATTACGCATTTTTTGCGTCTCGGGTATCGTTTTGAGGTGAAAATGTCTGTAAAAGTAANCACGAACACAAAAGGAGATTGTGAGACTGGNATAAATNANTGTGAATGGAAAAAGGCTCTATTGAAGTCTCTGGTTGGAGTCAAGCATGCTCTAGCCCACTGAACCGTNACGGGGGCAGCCGACTGGTAAAGACGGCGATTCCTAAATCTTCCCGACCCTCTGGATGGAGCAGAATCAGGAATGAGAACACATACCTCCAC…
>rnd-5_family-2171 ( Recon Family Size = 126, Final Multiple Alignment Size = 125 )
GGCGGCGAGTGCCCAATGCCAATTGAGCNNNNNNNNNNNNNNNNNNNNNNNNNNNNNNNNNNNNNNNNNNNNNNNNNNNNNNNNNNNNNNNNNNNNNNNNNNNNNNNNNNNNNNNNNNNNNNNNNNNNNNNNNNNNNNNNNACTCATTTACTCCACACCTGTGTCACACAAGCACCAACTAACACCGACA
>rnd-5_family-44 ( Recon Family Size = 168, Final Multiple Alignment Size = 117 )
AGTTGCTTCACAACATTCACAGAGCTAGCGGTCATTTATTGAAGCCGAGGATGACTAAGCTGTAGGTAGTTAATGAGCACTCTCTCTCCTACATAGCTCTCTTAAAACGGCACGCGAAGTATCCAGGCATCCACGGAGGAACCAACGTTTAAAAAGAGATTGAATGGCGCAAAAACTGTTACAGTTTACAGTAAAAATGGCGTCATAGAAAAAATTGGAACCCTAAACACAAATGAAGGCATAAGTTTAAAGGAGAGACGAGTTACTTCTCCAACGCAAAGTGCAGTTTTTTGGAGTTTTTCGCGTGCAGGTCAAAACTCAGTTATTTTGAAATTACTACTTCAGGGTCCATTGCAATTACAAACAAACAAATCGNAATGCCATAACCAACCACACCTC…
>rnd-5_family-1055 ( Recon Family Size = 110, Final Multiple Alignment Size = 108 )
TGCAGCGCCAAACATGAAGCTACACCCCTAATACCGCTTTACTAAACAGGAAAATATAAGAATTACAAGCAATGGCTGCTCTGGAGAATAGGCAAAGCAAAATAAGCAACGCATCCATCGCCGAGGCTTCGTCCCTTCCTGCCTTGCCACAACCGCATTTACCCACCTGTCCACCTCAATCCGGCTTAATTTCCTAGTTTCCACCACTTAAGGACCTAACTCTCCCCTNCTCGCACCAGCCACTTCAAAGTCCTTTCATTTCTACCATTCCAGNCGTAATTCTCCTGTCTACTTCAGTTCCTCCAACCACTCCGGAACTCAATTCTCCACACGTCTACCTTAGCTACACCCAATTTTCCAGTTGCCATCACTCCTGGACATAGTTCTTTAAATATCCAC…
>rnd-5_family-26 ( Recon Family Size = 128, Final Multiple Alignment Size = 102 )
NTAGCGTGCGTAACCTTCNCGTCATTNTNCAACACGACNTACAACCCTAACCGCCANCGNGCACACAGTTTGGGCNTGCATGGNTTATTCGATTCAAAAATACCGTTGAAGAANNGGAATTGCGGATATGTGCGNGACAANTCGACGACANAANTNNTAGNCTNAAGTGAAAGCACANTGACANTNCTGGTGGCATCGCACCAAATGTTNCCCTNATNTANTNCGCAGAGTGTNGNTTGATTGCGGCTTGGTTGCCACATTTCCGCGTTTTTGGCTTATGAATAAAGAATTCGGCTACTAATTATGCACGGTTTCACTGTGTACTACTAATAGGTCGAAAAATGGTTGGTTGGTTTCATGGTGCTATTGNAAACGGCCAGCGCCAGTGGTGTGCGCCCC…
>rnd-5_family-328 ( Recon Family Size = 122, Final Multiple Alignment Size = 99 )
ACGCGTGACGCCCCGATTTTTTATCCGAGCCCGGCGTCGCAAATGTGCGACGCGTTCTTTATCAGCTCATGATAACTGGTTGCACCAAATCGTGTCGCAACAGATTGAGTGTTAAAAAAAGCAAAAGTTGCAGGATGTTCTTGGTCTGGGAAAAGCAATTGCACTTTCAGTTTTTGAGCAGCAGTTGAATTAGGTCAAGAAAATTAGTGACAGTTGATGTCATATTAGAACAGTAAAACATCTGGGCTGTGGTGGTCGACTTTCCTCTGAGACCCTGGTAGCGAACGTGTTAAC
>rnd-5_family-227 ( Recon Family Size = 104, Final Multiple Alignment Size = 98 )
CTATCTCTAACAATGAAGAAGTGGAACAAACGGCAAAACTTCAGCATTCACAACTTCAGCAAACTCGACCTGATTTGTAGATGACTGTGCTGTCGAAACGCCGAATCCACCTTTCAACACGGTCAAACGACGGGTGCCAATGCGCTGACTCTAGTGCAACCCAGAACAAGAAGTTCCATAGGATTGCATTCAGAATGGCATTTAGATGGCGCTTACACTTTTGATTCCTTGTTCAGCGGGTACGATGAGGCCATCTGGCCTGGATGGACTAGCGCTTATGATGAGCGGAGATTTCGAGTCAATTACCTACAACGGATGCTCTAAAAAACAACCTAATCCTAGCAATGTACAAGGTCATATTCTGTCCTCGTTTCCAAAGTGCCTGAATCGCGAAGAGAA…
>rnd-5_family-597 ( Recon Family Size = 97, Final Multiple Alignment Size = 97 )
TGTGTAAAAAAGGAGGGACAAGTATGCTAAAATGCTGGTTTTATTTGTGCAAATGCAATTAAGCACATTGGATGGCATTCGCTGCTACTGCGCTTCTTCCCCCCACTCGCGGACATCACGCTAAACCCCCTCGACGTAACAGTCAATAGCAAGCCCACATGCGAGCGTTTCGTCNGAGCAACAACTCGTGTGTTTAATTCTTCTCTACTTCATTTAGTACCTTAACCTGCGTTCGAGTTTTCCGAGTGCTAGTCGCTGTGATTTAGTTAATGTCAGTTGAGTTCTGCCTAAGTCAGGGTATGAAAGATCTTGCAGCATCGCTCACAATGACTTGGCTTTAAATCCTCAACCACTTAATCAGCGGGAGNNNNNNNNNNNNNNNNNNNNNNNNNNNNNNNN…
>rnd-5_family-760 ( Recon Family Size = 113, Final Multiple Alignment Size = 90 )
TGTTCGCCACCAGCGTCACATATATGTGACGCCCCGATTTTCTTACCCGAGCCCGCACATATGCGAACATTTTAATTAGAAGAAGATGAATTAGGTTGGAAAGGGGAAAAACAGATTACGATTGGTGTCACATTAGAACAATAAAACATCTGGGCTGTGGCGGTCGATTTCCCCC
>rnd-5_family-752 ( Recon Family Size = 90, Final Multiple Alignment Size = 90 )
AAAGGCGTGGTGCAAGAAAACATGCGGACACGATGTGGTGCAAAATAATTTGCAGCGTCCGTACAAGAGGAGAAGCACAGAATGCTAAAATGCTAGCTACCTTAATCCAAATGGAACGGGAATTTTTATTGGAGATCGCTGAAATAAAGTCACTCTAATTTGAGTGGTGAGTGAGCTTACTGCACCGCTAACAGTGACTAGAAAAATATCCCGCAACCACCTA
>rnd-5_family-313 ( Recon Family Size = 94, Final Multiple Alignment Size = 82 )
TATCGAAAGCGCGACGATCGTGCNCAGAGGAACAGGACGTGCGAATGATCGACCCTCATATACGCAGCTTTCTGCGCAAGGTNGCCAATTCCTTCAGTCAGCCAAACATCATTGTCTTCAAAGTGACCTGAAAAATTGAAGTTCGAGGATCTTTCCTTGAACAGACTATTTCCTCAGACTCAGTTGGTTTTGGTGAAGGAGCCATGGATTTTGCACACCACGGTAATGAGCTTGACCTCAGAGAGGACTGCAGAAACGGTCATTTGGCGCACACGCATGGTGACAAGCACAACGGTTAGAATGCGCTCAGAGGTCTTAAACCAGGGCNAGGGGATCGCGCTCCTCTCGNCCCCTTTAGTCCTCGCTGCCGTCGAGTCGTACGATACCAACACAGATGTG…
>rnd-5_family-593 ( Recon Family Size = 98, Final Multiple Alignment Size = 82 )
GGCAGCGCCGGCAGACCTACCCCCTTTCAAGGAAGATATGAATTTCGAAGAGTGGCTCCTAACTGCCAAATTCAACCTTCNTCTCTATCCCCGNTGCCAAAGAGTACCCCTTATCCTCCGCGCCCTCCCCCATGATTTATTCGCGGCCGCAGTCGGAGCCGGCATCACCCACGACACCGACGTTGACCAATGCTGCGATACATTGGCTCAACTCGTCATCGATCGTGAAGAGCAGACCCTCGCCAGAGACTTCTTTCAGCGTTTCCAAAAAGCTGACGAGGNCGACGAAGAGTACGCCAGGAACCTCCAACTCCTGGCGGAACGCGCNTTCCGCGGCTGNCCTCCAAACAAGATCGCCAACTGGGTAGCAGTCCAGTTTAGACACGGAGTCCGACCTTC…
>rnd-5_family-921 ( Recon Family Size = 86, Final Multiple Alignment Size = 81 )
GGGTGTCGGCAATGAATTTGAGGGTCAACTTTTCGTGAAAGCACTCAATTTGTGCTGCCGGTTGTTGTTAAGATGGATAAAGAAGGTGTGATTCAAACTGCACAAGGTAAGAAGCTGTAAATGCTTGGCATGTTTGAAGTTGGGAGGGGAGTGCCGAGGCCATTAGACGGCGGCTGGAGAGTAAACTGGGAAGGTGTAGGAGAAGGGACTAGGGCAAATTGTGCACAAGAAGGCGAAATCCGACATATCGTCCACCTCTGTGCAAGGACTGCCCCAAAATGTACCAGTGACTGTGCAATTGCTGCCTTCAATCGTCAAGTTGCTCACTGATTACTCATTAGAACGCAATTATTGTGTAGTTTAGCATTTTCACTTTAATTTCTGTTAATACTGGCTAAG…
>rnd-5_family-255 ( Recon Family Size = 136, Final Multiple Alignment Size = 80 )
GTGCTGAAGAAATTAGAAGCGTAACNTGAGATGAGTTGTCTAAATTCACTCGAATCCTCCTTTGCAAACAATGCCTCTTCTGTGGTTTCATCTTGGATTCCCTTTAATACATCCTGATGACAATTTTTGCAAGTATATAGAGCTGGAAAACCTTGTCGGATGCAAAGGGACTGCACACCATCATGTACCTGTGTTTTGTATGGGATGGGTGGATGGATGCACAGTTGATTGTTGGCAAAACGTACGTGCAATTAATCTTAATGTTGATGCGAATGCCTGTACCCTGCCTTGTCTTATCATTGCTTGATTCATGCTAAGTCCATTGATGTTATGAGCTCAGGAAAATGAGATGGATNTATGTAAGTATATGTACTTATGTGAACTAAGAGAGTGTGAATA…
>rnd-5_family-267 ( Recon Family Size = 84, Final Multiple Alignment Size = 80 )
AGCTGATTTTGCAGTTGTAATGCATGTTTGTTTGAATACACCTTTTAGGTGGCAAGCGGGCAGATTGGACCAACCTCGTGACCGAGAAGGCGTCATCGATCCCCGAGGAGGAGGAGGAGGGGAAGAAGGACAAACTCTGATTCCCCATAAAACTTTGATCGTTTGTAAAATCCCACATTACCACAGTACANGATGTCTTCCTCTAACCANTCTTCTCGATCCAAGGGTCTGAAACCGGAGGCGGAAGAAAGNAAC
>rnd-5_family-754 ( Recon Family Size = 81, Final Multiple Alignment Size = 79 )
CTGCCAGTCCAGCTTGTGCTAGTTGTGTGGCTTAGTAACACTGCCATCACTACTGTCACAATCCACACTTGCCGCTAANTTCTCAAAGACCTCGATCCATCAGTGGTATGTGCGTGTCGTGAGCAGCAGTGAGATGCAGTGTCGCGGTGACCGAGGATGAACATCGCCTGGGAGCCGCGCACTTCTCAATAGTAATCCAACACTTGCTTCCATTTGAAGGCTTTGTAGAACTCAAGGCGCCTGATACCACTCAATTCAAAACGCTTGCTGTATCTGCGTCCGGGTCGGGCTCTGAAGAAATACCGTATAGGTGCGTGACGTTATGCAAGGAGCCTATCAAGAACCAACCTGAGCGCAGTTAATTAAGCGCGGTGGCGACTGTACAAGATGCCTCTCCTT…
>rnd-5_family-747 ( Recon Family Size = 110, Final Multiple Alignment Size = 76 )
CAACGTCTTCTCCTACAAGATAGGGGCTTTATGCATCTACCTACCATGGTTGTCACGAGAAAGACACCCCTCTAATGGCTAGTCAAGTGTAAGCGCTGTGAAAGAGAATTTACTGGTAATCTTTTAGGACCTAACGGGAATTCAGGCCTCTTAGCAGAATTTTACTGTCCCTAGGCGCACTGATGTGGGCTAATAACTGAAAACCTTTTAAACGTGTGAAAACATTTAGGTCGTTGGACACTCTACCCAAGCAAAAGATATCCAATCAGCAATACAACAGCGTTGATCATCTCCTAGATGCCCAAGATAGCTAGGTATGTAAAGTGCAAAAAATACAGGCATTTTCCCCANGCCGGATAACAGTGAAGTCAATCANGAATAAATATGCGTTTTATTTAA…
>rnd-5_family-136 ( Recon Family Size = 94, Final Multiple Alignment Size = 75 )
ACTCAGCGAGAGAGGAGAGTGGAAGAGTCATAAAATCAAAAAAATTAAGGAGTCCAGGCCAGTTATCAGGAATCGACATGTGCCTATATTCTGCTCAATAAGTGCAAACAATGCTACAATTTCTCTTCTGATTGTTCGGTGCCGCCGCAAGTATGCCAGTTATTACGAAACCAGTTGACTCACCAGACTCTCAATTTGGTTACATGCGCAAACAATCGAAAAGCTTTGATTTTTCCTCATGAGAATGAATGAGAAAAATGCGTTCAAAGTTACCACCCTGCTGGTTACAATTTAGCGCATTGTGTAATCAGGTAAAAAACTAGATAATTTCATTTAACTCACTAACAATGCAAGCAAAATAAGTGAGTTTAATTGGTTTCCTAACCCAAGACAAACATT…
>rnd-5_family-321 ( Recon Family Size = 82, Final Multiple Alignment Size = 74 )
TTCGTGACAGCCAAGACACAACTGGAGNTGTCGCATCTTACGACTGGTTGCATGCAATATGTGTGCGTGAACATACACGTGAAGGGAAAAGGTGAAACAGGAGACATTTTTCTAGCAAAACACTTTACCGCGTAACGTCGTGTACATCGCACTGCCTTCTCTTACACTCGAAACAGCACAGCACAGGGTAGAACAAATCGGCAGAGAGGAGGAAAGCAGTGCACACGGAACCGCNTTGTACTTCTCCATCCCACCGCATCGCTGGTCTTCGTTAGCCTATTGATCCTGCAGACTGCACACTGACGGGCTGTTAAAAGTCAGCGGCAGAACGCAGTCTCGAGTTTCGCCGCTACTGCTTCTTTTGAGTGAGCTGTTATTTCAGGCANTATGATTCCTGTT…
>rnd-5_family-1060 ( Recon Family Size = 73, Final Multiple Alignment Size = 72 )
ATGTTAGCAGCGTATTCGCACNGCTTTTCATGTAATTGGNGGAAAATNGTGAATTTTATGTTTCATTTATTTGGCATTATATCTCTAAGTCTTGCTTATTCTCATCTGCATTANCAAATTTTTGCGCAAGTTTTATTTTTTCCTCAAATTACCATTCACTTCCGTTTTTGCTCGTTGNATCTAGCTTTCACTAGCNAGCATTTTTCCAATCAGAACTAATATTTAGGAGCATACTCTACATTGGCGGTGTAAACCTTTCAAAGAATAAATCTTAAATTGGCATTTAATTCAGGATATGATCGTTAATATGAACTTACTTTAGTCAGCATTACCATAAATGGTGTAAATTTATTCAATGGAATGTCTTACATTCGCATTCAATTTTGCGGGCTCAAGAAG…
>rnd-5_family-40 ( Recon Family Size = 72, Final Multiple Alignment Size = 72 )
GGTACTCCATCGCTACGCAGTACAATTAAAGATACCTCATTCTCAAATGNGACCAATGCAAATTCTACTCCGATGTGTCCCTCATCACTCGGGGATGAAAAGCGCAAGCTTGCGCCCATGTTTTGTGGTCATAGTTTACTCGGTATCCTGAAGAGAAGTGAAGTTGCTGTGGCATAATGCCTGCCCTGGCCNTTTGGCAANTTGCTCAAACTCCTTGCANCTTACTGANAGCGCTTTGGCCTCACTGCACCCTTAAATTTGAAATTAAAATCTCCTAACATCTACTTTAGCACCTTACGCANAATCGAATTTACCAGTTAGNATCGTACCTTGCCNTATGTACTGACACATCAACTTGGTGAGTTAAAATGGACAAGCCGCNAGTATTAGCCGGCGCGA…
>rnd-5_family-389 ( Recon Family Size = 107, Final Multiple Alignment Size = 72 )
CTNTTCATTTGCATAAAGCGAGTCCAGATATTGCAAAGGCATAAAAAGTAAGGTANCTCGCCAAAAGCCAGTTGACGGACTACAGAATTGCAATTTTTCTAATTTGTTTTAAACCGAATTAAAGGATANGGNACAATACTATGTAATACGATAGTGGTTTATCCCTCGGTTTTGGTGAGGCGCCACTTNNGTGCTTCGAATTAGCCCCCTTGTACCTCGCTGGGCGGGCTGGCCTTCCGGGCCATGCCAGTAGCCCAGACACCTTCTCCGTGCTGAATATATATTCTGCCCGAGTATTGTGTCTTCTTTCGTCTTCAGGGAAGTCTCGGGACGCTACATTGGTGGCAGCGGAAAGCGAACCCGATCTTAAAGGACANCTATCCTGATTTTCCACTNCTG…
>rnd-5_family-1056 ( Recon Family Size = 70, Final Multiple Alignment Size = 70 )
AAACTGCTTCCTTCGTTTGCCTTCCGTTGGTATTCCGTCACCCATGATGTGTGTCGATGCCCATATGTAGTCTTNATTTTCATCGGAAGGCCTGGAGTAGTGTTGAGTAGTTTAGGCTGTTCCAGTTTGNTGTAGCTTAGTTCGNAATAACGCNACTTACCGTACTCTGGCGCAGCGTACCGTAGGGGTGNCGAAGAGAGCGAAATATCCGCNTTCTTCAACTCCTTGGGACGCCACTGACACTCAACGCACGCAAACTTTTCTNATTAGGCAACCAACGAGCCCCCTACCGCTGTTTCACCGCTCAATTGTGCGCGCAAACGCGCGAACCTTACCGCAACACAAAATCATGCTTTCATCTACTTCTGTTCATCTGCTAGCGCCTCACTAGTAACCCGC…
>rnd-5_family-2785 ( Recon Family Size = 70, Final Multiple Alignment Size = 70 )
CGGTTGATATCACNTGCTNTTTGTTTCGCACCAGGNTCAAAAGGCNAATGTCGACTCCCACGCAGCAGGACATGTGACATAANGAGTGGAATAAATGGTGTTTGTGCGAAATCCTACGATGGGATGAACACTAACCAAGTGCTCCCAGCATTCACAGTTTTCAATTGTCAAACACGCAAATGAAGTCCCCAATATTGTCACGGCATCAGCGCACACATCTCGCAGATATTTGGNATTAGAGCTGTCAANGTTTTTCATATTTTGCNTTAGCATCAGCGAATTAAGCATATTCATGCCATCGACTCACGTGTGCAGTGGTAACCACTGCACGAATGACCAACTGTTGTTGGGAATCGGGTCTAGCACCTGACATCACATCAACGGCAACCCTCGGTTTAA…
>rnd-5_family-229 ( Recon Family Size = 69, Final Multiple Alignment Size = 69 )
TACACTGCCGGGTGTTTGATTCNTTCCAGTAGTGCTATCACCTGAAACCGACTTGGTACTCNGCGTTGCCCAACAGCGCTTGAGGCGGTGCTGCGAAATCCACAGCAAATCGTAGTGCCTCAATTCTACTGCTGGTAAAAGAANCTGAAGCAGCATTAATTCCTGTAGCTTGTGCAGCTACCAGCGGTACATGATATAGCATTTCAATTACTGCGGTTTTGATGGTGTGTGTGTGCTAGGTGTCCAGTAATGGGTGAGCATTCGTGGTGTAGACCTCACAACTCGTGTTCATCCGGAAGCGCAGCGGGTCTAGTATGATTAAA
>rnd-5_family-223 ( Recon Family Size = 72, Final Multiple Alignment Size = 69 )
TGGAACTCGTTGCAGTCACTTGTTGGGGCTTGTAAAACGCATGCGTCNGTATNAATGTGATATTCTTCAATGTTCTCGGATTAAGCTCTCATGATTATTAGTTGAAATTAACGATGTGGTTCTAGTCCGTCTACGAACGAGGTTTACTTCTGTTCTAAGGCTGAAATAGAATGTAGTCTTGCCAGGCTTTCTTACGGCATTTGGAAAGGGTGCAGCAGGCAACAGTAAAACGCATTGCTTGTTNACGAACGGTTCGAACAGTTTGTGGTGATGTTNAGTCACTTGAATGACATCGCTTTAAGGNAGGCCCTCTGTTTTGACTAACAAAGAATTGCATGTCCCTTTTGGTCAAGGCCACTGAAGATCANTGTGTCATGGGTAACCAACAGCTATGTCTAG…
>rnd-5_family-315 ( Recon Family Size = 69, Final Multiple Alignment Size = 68 )
ACATGATACTATGCACGAAAGTGCTGACTTCTGTGATGTATTAACTTTCATATGCACTCAGCTAGAGCTTGGATTCTGCGTGGTTGACTGATGAGCTGATGCAATTAAACTGGGTGTCGCACGGTGTATTTTTGGTTTGTNGGCATGNTGAGGGATGATTGCAGCGCAATAGTGGTAAGTGTGGAGATCGAAATTGATGGTTTTGTGCGATTTTCTTCGTATTCGTCAAAATCC
>rnd-5_family-749 ( Recon Family Size = 68, Final Multiple Alignment Size = 67 )
TCATTTAAAGGGTGGCAACCTGTTGGTCTTAATTGCTGCAGCACCATCTCCACCATTAATTTACTCATTGCCAGAAATGACGCGNCCAAATTCAAGGGCTGGCGAGTGCACATGTTGCCAATGGTAAGTACGCCAATGTGAAGTGCCATTCAGTATACATTCGAAGTCCATCCTCCCTTCTCCCTAGTACGCACTGGAATTATTCACAACCGAATAAATGGATTCCTTTTCTCATTTCTCGAGCCCTCAGATAATGGCTTCCTAACANTGGCCGACAGATAGAGGGAAGAACGGACGGAACGAATTTGAAAGGCCTTGAAGACTACTCACGTATTCACGCCATGTTAAGGCAGATTAAATCAGCTTTNCCCGANGCCGAAGTAGATACTTCTCACAAAC…
>rnd-5_family-633 ( Recon Family Size = 68, Final Multiple Alignment Size = 66 )
CACTAGTAAATTTGTCTGCCTCTGGGAATTTNNNNNNNNNNNNNNNNNNNNNNNNNNNNNNNNNNNNNNNNNNNNNNNNNNNNNNNNNNNNNNNNNNNNNNNNNNNNTGCCATGCATACATATTATGAGGTGTTGTGCTTTTTTTGCGGGAAATTATGCGTACGCACACCGCAGCACATTTGCTGTCAGCATGCGTACGCGTGGTATGTGAATACGGCGNCAGCAGCAGCANGAAAGCTGCCGCCGCGCCACTGTGACAATGAATGCGGCTGGCCAGCGGCCGCAAATCATTACGTCAAGCAGGGATAGGACTCAATACCTCGCAGTGTGATAGCTGCTCGAGTACTCACGTCTCCCCGACAAAGTATTAAGTCGTCTACAAACGATTTAGCGCCTGCA…
>rnd-5_family-1257 ( Recon Family Size = 94, Final Multiple Alignment Size = 66 )
TTTTAAAATTACGTTGAAGGTNTTGCGAGTCNTAACTTAATGCTTATGGTTCGTAAAATATACAGAGGANTCTTGGTANTCAGCGCAACCCAGTGAGCATGCCAATTACCGTAATCACGCATTCATTGGCTTATGCTGATCTAACCAGTGGGCGCAGGTATGAAAATCGAAAGGGGATATGATACCGTATAAATGGTGGAAGAGTAATTAAAGGAGTGTTAAGAACTTAATGGGTTAGAGAATCTTCTCTTGATTGAAAAGATATATGCATTGATCTGAATCTTCTCATTCATCCATCCCTCTCTCCACCAATGCATGAGATTTATCTAATCGGCGCCTCCTATATAACCTGACAGGCATCTCATCTCACCTAATATCTCGTCCCGTTTAATGTGTCCC…
>rnd-5_family-48 ( Recon Family Size = 67, Final Multiple Alignment Size = 65 )
AGCATCGTCTGTTGCTAGCAACTCCTTGAACTCGTGTTGGCTGGAGGTTTGGTGCGGTACTTGTAGCAGTCCGGTTGCAGTGGGGTGGAACACGGGCGCTACCGACATTCACATCTGAAAGACATCTACCAAATGGAGGTAGGAGACACTATTAATTGGACTGGAGAAGCAGAGGCAGTGTTGTGGATGCCTGTCCACTGATACTACTACTCAAGGATGAAGGCCAATCAGTTACTGTGAATAATCGCAACAGGAATCACCCAAACCACGTAGACACACATCCAGGCATTTGCCGTTCTCTAATTATCATGCATGCGTCCACTGACCACGGCACATTCACTCACTAACTGGGCAATAATGAATTTTTTTCTGTCAAGTCATTGTTTGTGGATTACACGC…
>rnd-5_family-1977 ( Recon Family Size = 62, Final Multiple Alignment Size = 62 )
TTCCACTAACAAGCAAATGTGGAATCCACATGGCTAGAACAGGTGCCAAATACTGTCTCATCATTGTCTGGCTTTCTTACTTTAGCATCCGCGGGCGTCTTGATCAGGATTTGATATTTAGCTTTAAAGCTATCTACGCACTGCCAATATCACAAGTTCATGGACGAGTGGTGCGTTTAAGCGGACACGGCTGACCCCTCAATTTAAGCGCGATCGTCCTCACTTAGAAAACGAATGTGGAGGCACTTCCGTTTCCTGAATCCAAGGA
>rnd-5_family-6 ( Recon Family Size = 67, Final Multiple Alignment Size = 62 )
TACAAGGGTGACATAAAATTAGCAATATCAGCGANCTAGAAATGAACGTAGATGTTGAGTGTTTGAAGTTTGCGGTTAGCTCCCCTGAGACATATAAGTGGTGTTGCCGTGGGCCGAAACGACCATTTGAAACGGCCATGACTGCTAGTTCTGTGCTTGTACCGTTTTNATGAGCATTAAATCCTATTCCTGATGTGCATCTGCGTTGTTTGTGGGACTGTGTAAGTGGAGGTAGTGTTGTTAATCAGCTTTGGCGTGGCCACAATCCTAGTAAAGGTATGCACCACCATTTGCTTCTGCAATTNTGGCCTGTTCAAAAGGCAAAATTAGACGTGGCACCAATGCAGTCAACTTAAAAATAAACTGCTTNCATATTTGCAACAAGATACGCTAAGCATT…
>rnd-5_family-1005 ( Recon Family Size = 62, Final Multiple Alignment Size = 62 )
GCCCTCAGTCAGGTCCGTATCTTCGCATATCACAAGAAGCTTGAATTCAGTTCACCGTCGAAGCGACTTGAGACAATAATCATTGAGCAGCCGCGATACTTATTTAAAGTGATTTAAATATCTNTACTTCCATAACTTT
>rnd-5_family-923 ( Recon Family Size = 62, Final Multiple Alignment Size = 62 )
GGGCAAGATATGCCCATCTCCAGGCACACTTGTTTACAAGGAAATGTGAATGCATGCCAACTATTGAGTCGATGCTCAATAGCCACCAGAAACAGGCATTCTTCATGAAGCCTTTTACAATACTCTAGTTGCAAACAAGCAGATGAGCAAGTAAAGGAGTGAAATTAGCAAAGTGACTTGTATGCCAACTAATTTCATCACAGAATCTGTTACATGGCACTCACAAGCATGCAGCATGCCACCCTCTCCTCTATTCCTTTGTCGTGCAACTGCATTGTCTCGAGTCTTCCTTGTGGGCGTTATGCCCCCATTTCCCCAAGCACCAAGTTCTTGCCGTAGAACAGGTTTCCCTTTTATGCGTTTGTACTGTGACTCCCTTACTTTCTACCTACATACATA…
>rnd-5_family-815 ( Recon Family Size = 83, Final Multiple Alignment Size = 61 )
AGTACGAGNCTCAACCACGAGATGGCATGGGAGGTAGTGCGATTTACCCGATTTCGTCACGTGGTGAATGCCACTCTCTTCATTGGTGGCAGTGGTTGCTTGTGCGGCGGTTGTGATGGTAAATTCCGTAGTCTGATAATGTCCCGATGACGAAAATAAAGGAATCTTCACAAGTTAGGTATACGTCATTGCTTCCCTTAACATTATCGGCAGTACCCATGAATCGCACTCTAACAAGGTAGNGGAGTGGATAGGGCAATTTGAGACGGGTGTGAATTTTACGAGGGCAACACATTGATGCGCTTTTGCACNTTCGCTCCAACTAACAATGACATGACAGCAGATCTCCCTGTCAGCGGATGGATGGCGCCTTCTCACTCACGCCGTTGGTGCACCTCC…
>rnd-5_family-559 ( Recon Family Size = 60, Final Multiple Alignment Size = 60 )
AGACATTTNTGTCTGTTTGGGTAGAATGTAATTATGGGCCCAGAATGCAGCTTTGGTGCAGCTGTTCGTAGATGATTGTCTCGACTAGAAGAATTGCAGTTTGTTGCTCCTTCTTGTAGCACCATCATCACCGCCGGTGATTTGCTATTGGCCCAAAATGCTGCAGCCCAATTCACGGGCTCAAGTACAAGTNTTACCGATGTGGACACTTCCAATGATAAATGCGGCAAGTAGTGCTAATGNAATGGATCACGCTCCCATCTNCCTAGTACGCAGTAGTTATAATGACTGAAATATCCTAGTAAATGGATTCTCATTCTCATCCCTCGAGCCTTCTGCTGATAGCTTCCTGACAAGGGATTACTGTTGATTCGCTACGCAAGAGGTAAAAAGATGACT…
>rnd-5_family-621 ( Recon Family Size = 68, Final Multiple Alignment Size = 59 )
CTGTTACTTGTAAGATCGTATGGTTCAGCGGCAGCGACTTAGTCTCGCTAGCTTAGACGCACGACGAGGGCAGAACACGGAACCGGGCGGCAAACAACTCAAGCAGGGAACCGCGTTTATTCNATTTGTCGTGNTTAGCCAGGTGAGCAGCCAATCTTACAGGAAAAGCAGTAACAGCAATATCGGCGAAGCGAGTGCCGTTAGTAACTCAAAAACGGAAGCAATGGCGGCCGTATGAGTGCCGCTCAGTAATGGAGGCGACAGCGATTTAAACAACAGCAGCAAAAACTAACAAAAGGANGAAAAGTGGGGCAAAACAACGCAAAGTGGGCAACAATA
>rnd-5_family-716 ( Recon Family Size = 92, Final Multiple Alignment Size = 58 )
GCACGGCTCATTGTATCACTTAGTCTGCTTTCTCACTCGCAGCCAATTCCAGCAGTCGTGGACATTAATTGGGGCGGTATTCCNCCACCTTCTCGACGCTAACTGACCGCTAAGCCATCTCAAATGGATGCACGTCGCCAGTGATTCCTTCCACAAGTGCTGTTGTGGCTNCTGTCCTGCGACGTTCGGTAAGAAAACGGACAAGGAAGTGAATTTGGAGATGTGCATGAAACTCTTGGAAGATTANCTTGGGATCTGAAACTCGGCAACATTTGGCGGATAATTGTTTTCAAGCAGNAAAGTTGGCGGTTATCTTAAACGCAAACACCTTATTAAAGTTGATGCAACAGCGGATATGCTTTGATANTGAATGTCTATGTTAATTTGAGATGTAAAAAT…
>rnd-5_family-1518 ( Recon Family Size = 58, Final Multiple Alignment Size = 58 )
GTGACAGTGTGCTGTCTCTCCCTCTCACATTCATTCCTTCTGCTATTCCCTAACCTAAACTTTTCACCCCTTCTTCTTGGCATTAAACTTCTACATCACTTCTTTCCGATGGAAAAGCCTCCCTCTTAATGAGAAAGCACATGGAAGGCCGAGGGACCGAGACCACGTCAATTTCTGATCAAATAACTAGAAGGCCATTTGAGAGGCTACCGAAGACGATGCTCAAATCGCCTGCGACGATCCAAATGCAGGGATGGCTGGCTTCCGGGTGCTCAGACACTAAGGGTATAGTGCTTGACAGATATTCCCATTGCATTTTCAAAAGCTTAGCAAAAGGGTGTGTCATTTATTTCAATAACAGCACTCCCTTCATNNNNNNNNNNNNNNNNNNNNNNNNNN…
>rnd-5_family-187 ( Recon Family Size = 64, Final Multiple Alignment Size = 57 )
CGTCCAAGTCGTCCTCCCTGAAGACGTTATAAGATGTACGAGTCTGGATAGAACTTTATCGTAAATGTACAGAAGGGCTGGTGGCTGTTAACGGAAATGGCACGAACGGAACGCCATGNCACCAAGATGGTGAAACCCGCGGAGACTGGAGGAGCCCGCGCGGTTAAATGTTAAATTTAGCGNATGTCGTTCAGGTGCG
>rnd-5_family-119 ( Recon Family Size = 66, Final Multiple Alignment Size = 56 )
TGCGTTCGCTACCAGGGTCTCGGAGGAAAATCGACCACCACAGTCCAAATAGATGTTCGCTCTATGGTTATGCTGCTCAAAAACTGNAAAATGTAGTTATCCTCGGACCAAGAACATCCTGCATCTATTTTATTGTTTTAAGCTCAACCAATCTGTTTGCGACGCGATTTGGTGCAACCAGTTATNNCAAACGGANGAACACACGTCGCACATGTGACGCTGGT
>rnd-5_family-2115 ( Recon Family Size = 56, Final Multiple Alignment Size = 56 )
ATGCCACTGCATCATCAGTCAACATCCTCCTTCAATCGTAGATAACTCGCCAAATCGTGCCTAAACGCGTCNGAAAGACATAATAGAGTGNNGGCGATTTTATCTTTTTACCTTTCATGCATCTGTGAGATGATGCAAGTTTTCGCCTGTGTCGAATTTTCCTCAGTCCNTTTCAAATCGCGCCAACGTATCTGTTGGGTTTGTTGATAAGTACGCNTTTGATAAAAAGAATATGGGGGCGTTTTCGTCTTGGAAATGGCTAATTCAGTTGCCTCTCTCGGATCNTAATGGTGTACAATTTAGAACGGCATTTACTTAAATTGGGTCTTGATGGCGATTCCTCGATCTCTGCACCTATTGAGTAACAAGGAGAAGAAGCGAGGCCTCTTTCCTTGGATA…
>rnd-5_family-857 ( Recon Family Size = 59, Final Multiple Alignment Size = 56 )
CACATAAGAAACGAGGAGTAAGAGGCGGAGCCAACGAAGGTACAGTTAGTCTTAGGTCACCCGCGTGCAATTTCCACCCAANCAATCGCTAGTATCTGCTGCANACACAAAAGACTAAATCATAAACATATAATACGTAATGCACTGCAGANGTACATACATATGTAACTGTNTACACTTATAATTTGGCGAGTTCCGCCCTCCCTCCTTCCCTCTTTCCTTCCATGNNNNNNNNNNNNNNNNNNNNNNNNNNNNNNNNNNNNNNNNNNNNNNNNNNNNNNNNNNNNNNNNNNNNNNNNNNNNNNNNNNNNNNNNNNNNNNNNNNNNNNNNNNNNNNNNNNNNNNNNNNNNNNNNNNNNNNNNNNNNNNNNNNNNNNNNNNNNNNNGGGGACATTGAAA…
>rnd-5_family-307 ( Recon Family Size = 56, Final Multiple Alignment Size = 56 )
TGTACCTGGGAACTATTCCCTTCAACACTTTGACGCGGCAGCCTTTCTTCTG
>rnd-5_family-35 ( Recon Family Size = 55, Final Multiple Alignment Size = 55 )
GGAGCAGAAAAGGAGTGCAGGAATCCCAGGCGTCGCAGTCATTAGTGTTTGAAATTACCGTGATTAGGTAAAACCTTCAACCTCCTTTTGAATGCGCTCTATCACTATTCGTCACGTTGTCGTGGCAACCCGGTTTCGCCTTGCACTGCATGTCGAATATGGCATAGAAGCAACAAGACCGTTGCCGCCATGTCTATGGGCATAGAATGGAGCCCATATAGCTTTACTTTATAAAACAGTAAACATAGCACCTAAAATAAAATTTTAGATCTGCTGCTCACAATACGATTGCAACTTTGATGCTTCAGTATACAAATCCGAGTAATCACTTAAAACATGATTTTTATCCCTCATCGGACACTCCGTAGGCCGAAATGCTTTCTGCCATTTCTGACGAGT…
>rnd-5_family-2015 ( Recon Family Size = 59, Final Multiple Alignment Size = 55 )
AAAGAGTCAAGGCTGCCATTGTTCCCCAACCCTCCATCCCCAATGCTTTCCATCCTGAGCATAGGCCAAATCTTTCCATGAAAAGGTTACATATGAGACNACGAATTTGGTGTTTACAGGAGGTAAAGATTTGCATGAGGATGTGTCCGCAGATAGGTTTTATCAANTACGCTAAGCCTCCCTACAAATTCTTGACCAGTGTACTCCAGGCCAGACTAGTCTGTTTGTGCGCATGTCCGAAGGGCATCGACTTCTTGCTGTTCAGTTCAGAGGGTCTTCTTGAAATCAATATGACCAACTTGGAGTGATTCATCTTTAGGATTGCGCCAACACAAACCATTTCTNGATGGTATGTTCACCNACCGTGTCTTTTTTAAACTCTCTGCTACTTCTACGATA…
>rnd-5_family-194 ( Recon Family Size = 69, Final Multiple Alignment Size = 55 )
NNNNGCTTGAGAAGCGCCACGGCCGGGATCGTCACTGACGGACGTACGGCCGTCTTTGAAGCGTTTACACCGTTCAATCAAATGTCTTACTGCGGCTGCGTCCCATCACCGTACTGCGCTTGAAGTCTTCTGCAGGTCGAATATCCGCGGGTTCTNCACGCCTTCGTTCACAAGAAACTTCATCATCACGCCGTTNCATGCACGCACTACCACTGTTGCCTGCCATCTTGATTAACGGTGTCTGGACCGGNCCAAGTGTGCGATGANTATTAGCATTGGGTGAACTTNCCACCTACCACTGCGCGTAGTACCGCCACGGTAGCATCCCTTTTATAGGCGTAAAATTAGAGGTCGCTGGTTTGAACGCTTGTACATTGTTTTTCGCATTGTGT
>rnd-5_family-1327 ( Recon Family Size = 58, Final Multiple Alignment Size = 54 )
AACTGTCGTGCAACATCCAATGCATGATTGATTTTAGGAACAGCCGGTATTGTAGGGCTGTTATTGAGGAGGCTGCGTAGGTGCGCGGGTAGATATTGCTTGGACATACTGTATAGGTAAGTGAATTATCTCCCTTCCGCATTTAGCCTGTCTCTTATCCGATTTCTCCTTTCGCGTAACTCTTTATCAGTAGTTCCGTTTCCAGTACCTCTTCCATTATACAATTCTCCAACTCNACCCGTTTTCGTCTGCGCTCAGCACGAGAAAGTGGGTGGTACTCGTAGGTGTAGCACCCCTTCTCCTCCATCCAACCACTTTCGTCAATTTCTGTCAGGCCACACGTTCCGCAAAATTTGAGGAGGCCCGATGCAGTCTCAGCATCGTCAAAGTCGTACTCCT…
>rnd-5_family-594 ( Recon Family Size = 53, Final Multiple Alignment Size = 53 )
TTGAATCCAACGGTATTCTTCTCTCTCTTCCTCCGTCCAGATTCAGGATCCCCTGGAACAAATCGTACACGAACAGGCGACCGCCATCTTCAAACCGCTGTCCCTTGTCGCCCGAGTGGAGGGCAAGAGTGATGCAGTAGAGCATCTTATTGATCAGGAACTCCTCAACTCTCCCTCCATACATGAGTAAATCCACTCCNGAGACGAGTGATTATTAATTTTACAAATCATCCGTGCCACCTGTCAGGTGGCATGCGTCGAGTAGATTGTAAGGTATTCGTGCACATTTTCTGCCCCTCTTCTGGAGGAGGTGGATGGTGCGAGACGGAGAGATGGAGGAGGTAGACGAAGAAGAATGGTGAATAGGTGGATCGAGAAGGAGTGGGTTACTGGGTTACT…
>rnd-5_family-62 ( Recon Family Size = 60, Final Multiple Alignment Size = 53 )
GCGCTCGAGTCTTCCCTAAGTCGTAACAAGCCAAAGTAGNATGGAAGAACACTTACTAACGACCAATGGAGGAGCTGGGAGGCTATTAGCATGGCCCGAAGGCCATGCCGCAGGGCGGAAGTACAACCTGCGGAGACTGAAGCGCCCGCGTAGTCAACACACAGTTAAACAAAGCATCAAATT
>rnd-5_family-560 ( Recon Family Size = 56, Final Multiple Alignment Size = 53 )
NNNNNNNNNNNNNNNNNNNNNNNNNNNNNNNNNNNNNNNNNNNNNNNNNNNNNNNNNNNNNNNNNNNNNNNNNNNNNNNNNNNNNNNNNNNNNNNNNNNNNNNNNNNNNNNNNNNNNNNNNNNNNNNNNNNNNNNNNNNNNNNNNNNNNNNNNNNNNNNNNNNNNNNNNNNNNNNNNNNNNNNNNNNNNNNNNNNNNNNNNNNNNNNNNNNNNNNNNNNNNNNNNNNNNNNNNNNNNNNNNNNNNNNNNNNNNNNNNNNNNNNNNNNNNNNNNNNNNNNNNNNNNNNNNNNNNNNNNNNNNNNNNNNNNNNNNNNNNNNNNNNNNNNNNNNNNNNNNNNNNNNNNNNNNNNNNNNNNNNNNNNNNNNNNNNNNNNNNNNNNNNNNNATGTCAGTGATAA…
>rnd-5_family-55 ( Recon Family Size = 60, Final Multiple Alignment Size = 53 )
TCTGTTTTCTGCATAGACANCAAGTATCATTCCCTTTGGGGAAGGGGGCGTGGTCGGAGGGGGCAGCAATAGTGGCAGCGGCAGAGCCGGCCGAGTTACAAGGTGTGCTAGGGGAGAGTGGAACGAGAGGCGTCTTCGGTTAGCTGTGGATTCCGCCAAAACGGAGGCGGAGGTCGTGGTGTCCAGCAGCGGATTGGTGGAGAGGTGGGAGAGAAGGTGAAAGCCGAGCACCGCAAGTGCGTGTTGAAGGAGGAGATGAGAGTGATGAATNGAGAAGTGAGTGTGGAGAAGGATGACATGAAGGGAGTNGCAGAGNAGTGTAGGCCTGGCGTCGCAGTGAGTGAAGTGGTACATAGATAGCAAAATGTGTTCACCCATTTGTGCACGTTAGGGATATAT…
>rnd-5_family-643 ( Recon Family Size = 52, Final Multiple Alignment Size = 51 )
ACACATACTAGGAGCTGCGTAGGGACAGCGTTTGCCTGTACTAGTCGCGTAAGAGCATTTCTTGCACGAAATCACGGTAGCGGAAATTTAATAGACGCGTCCAAACGCACCTCTTTAATGACCAGGGAAAAGCAGTCTGGCGGTCGTTCAAATTCCGCCATTCTAGTCCGCATTGAGGCAAGCCCAACCACAGTAATATTGTCCGGTCTAAAGAGAGTAAAACGGTTCATTGCGAATCCTTGTTGGCATCGCTAGAAAATAATAAGCTAATAGTTTGGGCAGAAGAAGACAATTGCCCTGGCGTAAAATCTGGCAACTTAAGCTCAAGGAGAGTGCGTCTTAGGCGAATAGCCTAGGTTGGATGGAACTACAGAGTAAATCCTCTATAGGTAGATGTCA…
>rnd-5_family-561 ( Recon Family Size = 51, Final Multiple Alignment Size = 51 )
TGACACCNTCACANTTATGAAACCTGGCATACCGCGGTTTAATCAACCAAGCNCGCAGNAAGNCACGACGAATATATAACCAACTGTACTGCACGAATTCGCCCATTGACATCAACCACACCACACAGAAGGACGCAAGGTGAAAATAGGAGCAGCATCACGTAAGAAATCACCCTTTGTTGAAANGTAAATGGTATAGAAAGTTTACTACTTATGTGTCTAAGGCATTTTAGATTTAGAAGGTCGACGGCTTGCACGAACTCTCGGGGATCTCACTAAAGTCGTGGGAGAGCACGACGTTGGATGGAGTGAGATGTGCAGTGTTGCCAGCCATATAGTACTGTTGGGTGACCTCTACCTCCTATTCGATGGTTCTGCACGAATTCACATGAATAAATA…
>rnd-5_family-954 ( Recon Family Size = 63, Final Multiple Alignment Size = 49 )
GACCGATATGGATACGATCCATGTCATTACCATCTTCTCACGGCTCCTCTTTTTAGACTCCTTCGAAGCCAAACTTTAAACAAGAGATCGAAGNAACACGCGGAAGAGCACTTTATCATTTTTCCTGCTCTCTTTAAAACANNNNNNNNNNNNNNNNNNNNNNNNNNNNNNNNNNNNNNNNNNNNNNNNNNNNNNNNNNNNNNNNNNNNNNNNNNNNNNNNNNNNNNNNNNNNNNNNNNNNNNNNNNNNNNNNNNNNNNNNNNNNNNNNNNNNNNNNNNNNNNNNNNNNNNNNNNNNNNNNNNNNNNNNNNNNNNNNNNNNNNNNNNNNNNNNNNNNNNNNNNNNNNNNNNNNNNNNNNNNNNNNNNNNNNCGTATTTCGCTTATTCCACCATCAATTA…
>rnd-5_family-28 ( Recon Family Size = 48, Final Multiple Alignment Size = 48 )
CTTATTACTGGTGGCGCATTTGCCTTGGCGAAGTACACAGCCAACTGGTAGATTAACTGCACGTCTCTGGGCGCAGCTGATCCAATTACTTTCTTGCAATCCAAANACAGTGCCAAACATCACATTCGGAAGAACCACGTGTAACCCGGTTTCTAGGATTACAGCAATAAAGCCACGAGCATGCTTACATCTACTAAATAAANCGAGCTGGAGTACGTTTCTAGATTGCGGACACAAAAAATAGCTTTAGAGATATGGGCCAAAATTNTGAGTGGAGGAATGCAGACTAGACCAGTGCACACGTCTACACTTCCAGTTCTCAGCTTTCCGAAAAGCCGTTTCTCCTGATATCTTTCTTGCTTCCTCTCCCTTTTGCCATTTTGCACCCCTCTACAGCTC…
>rnd-5_family-758 ( Recon Family Size = 48, Final Multiple Alignment Size = 48 )
TACGCCATCGAGCATGTGCTTCTTTCCGCTATCAGTCTATGGCACCAGTGAGCACCTCCTCACTCCACTAACATTGGCGTTCTCACTCCCGTACGCCTTCTGCTGCTACCCGCACCTGTCGCCCTGTTCAATTTCGCAGATGCCATTCTTCACTCCCCTCCTCAAAAGCACTTCTTTACAAAACCGCATCTCGCTTCTCTGATTTTCCCTCACCTCAAAACCTTGTGACAGAATATGCACATGACCTTGGCCCTGTCGCTGCNACTAAGCTGAATATGGGCGCATGGGGATGCCCGGTATCTGACCTCAACTCTTTAATCTAGTTGACCTGACTGCTCAATCACACTNCTTTCCTGCTGACTCCACGATTCCTTCTATCGTGGCATGTCTCCTGTTGGA
>rnd-5_family-655 ( Recon Family Size = 52, Final Multiple Alignment Size = 48 )
GAAGACACACCTCAGCACCCTCTGCAACACGCGTCGAAATGCTGAAGACGAGACCGTCTAGACTGAAGGGTGGAGGGTGTTGATGCGATGATACGGAANNNNNNNNNNNNNNNNNNNNNNNNNNNNNNNNNNNNNNNNNNNNNNNNNNTAACACGAGTAAGAGGAGACGTCTACGGCACACTGGGGCCACTAACACGGTAGTGAGACGTCCGTACACGCGCTTCGCACTACGCTTAGTCACCCAATGGCCTTGAGGGAGTGTGGACGCGGGTGAGTGTGTGGGTGCGAGTGACTCAGTCGATTGGCCACTGACAATGGCGTGAAGGGAGAAAGGGGAAGTTAGGGTGTACAAAGAACACTGTCACAACAGCCAAAGGGATGTGCCATGCCTCCTTTTTT…
>rnd-5_family-12 ( Recon Family Size = 72, Final Multiple Alignment Size = 48 )
ATCGTTCTATTTAGACGTTTTTATTACNCGAGCTCGNGCGTCGCATATGTGTGACGCCTTTGTTTAGGAGGAGGTGAAGTAGATCGAATGGGAGGAAATGCACCAATGGTCATTCGTATCGTNACAGTAGAACACAGTGGTTGGTGACTGATCTCTTCTGTTGTTAAATTCACTTGATGCTTGACGGCGGCCATGAGGAGGAAACTATTAGCTCGACGTTTTGTAAGCAGTTGCAGCGACTGTCAACCACGGGGTGCCACAACTGGGTNTCTCCTTGGCACCTTTTTGGTAATATTGGGCGTTGGATCATTGGCCTACTTCTNTTGTCTCCANCGTCGTCGCAGGCAATCGCTATCGGTAGTAGACGTGGTATCGACGAGTGTCGTCTCTAGCGTTCAG…
>rnd-5_family-1044 ( Recon Family Size = 54, Final Multiple Alignment Size = 48 )
CAACGCGTTCGCTACCAGGGTCTCAGAGGAAAATCGACCACCGCAGCCCAGATGTTTTATTGTTCCAATATGACACCAACACTTGCACTACCGAATTGACCAATTCAACCGCTGCTCAAAAACTGGAAAAAAGTAATTATTCTTAGACCAAGAACATCCTACGCCTACTTTATTGTTCTAAACTCAACCAATTACTTGTCAAAAAACGGNAAAAAACGCATGTCACATATNTGTGACGCTAGGCTCAGTTAGGAAAATCGCCACATCCATGATGCCATGCTGCGGAGCAAATGT
>rnd-5_family-616 ( Recon Family Size = 49, Final Multiple Alignment Size = 48 )
ATAAGCCGATGGGCTGACTCTGCTTCAGTAATGAGGATATAAGTAGCTAAGCAAAACCACCCGTCTTGAAACGGTAAACAGACTGCGTGGGCATTTTCATGGTATGCGGACAGCAGTGCTTAACATAGGTAATTTCTTTTTTTAACTTTCCGCTAGCTCGAAGTTTTAATAATCCGATTATTTCGCCGAATTGTGGCTATGGAGGATCTACTACATATTAGCACCATTGTCAAAGGGGAATAAAGTTGAATTCAAATAAATTTACATCTGCCTTATAAGATGCAATCACAAAGCTCTTCGGCGAATTCAAACATCCTCGTCGCATTTATTAAAACTACAATCAAACACCGTTTTTGTTTCCTTTGTTCCTTGTACCGGCATACTTTTAATGGGAGAAAT…
>rnd-5_family-1001 ( Recon Family Size = 51, Final Multiple Alignment Size = 46 )
CATTTTTATTGGCAAATGTTCAAAATTGTTTTCTCAGTGAGGTAGATGATGCTTTCTTTCCACGAAAAATTGACTAAGATGTAAAATACCGGCATCAATTAATGCACGTTCTTGTCTGATTTCTCCCCCTCTATTTGCTACCATTATTTAAATGACTGTTATCGCCATTTCTGGATGACACTTACATCGTCACCGCTACTTCACTTTCAAGTATTTTAAATGCAGAGTTAACACCAAGATTGCTGTTTGTTAGACATTTCTACTTCTCGNGTCCTNCTGATGGTGCACTGGACGCTGAAGGGCATGACTCTCTCCTGCAACAGCTCAAGCCAATAGGAAGGAGCGGCTTTGTCCGATGCTNTACGTTCTACAAGACCATTGGCTGAGGAGTTGGTGTTA…
>rnd-5_family-1843 ( Recon Family Size = 47, Final Multiple Alignment Size = 46 )
AAGCAGCAGTAAACCTAGATCACTTTCTTAAAAGTTAAATATCCAGTCTCCCTTGCTGACATTGTACATTCTTAAAACTCACAAATCATTTGACCATTCCGAGGATGATATTTTCTTAGACAAGATGGATCACAAGCAATTGTCCGACTTAAGGTATTCATCACCAACTCATTTGATAAGCCAGATGCTCCATATTGTGGGTTTAATTAAGTTGTCATCCTTATAACTTTCCATAGTTACGGTGAATTACCAAATGCATTTGTTAAGGGTAATCAACTAACATCAGTCTACTGTCCAATTTAACACAATGCACCGACGTACACGTCTCAAAAAATATAGTTAACCATGTCTATGTTAGGGAATAATAGCCGAATTCGGCAATGCCAAGGCCGACATTAA…
>rnd-5_family-564 ( Recon Family Size = 46, Final Multiple Alignment Size = 46 )
TACCTGCGTCTTTTCATGTACAAGCGTCACCAGCTTGACGATGACCTGTGTGGAA
>rnd-5_family-38 ( Recon Family Size = 46, Final Multiple Alignment Size = 46 )
ACATCGATATGTGATTTTTGATCTCGGTTACTTCTGATAGTCAGAAGAAAAGATCAAAAGCGGCAAGACTTCAAACAATTAATGGAAATGGCAAAATGCCTTTGTGAAGATCCTACTGCATCAATCGAGCCATAAACGTCAAATTCCGGTCTTCAAATCAAAAATGCAAAAATTACTTCAAATATTTGTGCACCGACTTTCGCTTCTTTGAAGCAGCGATGGTGTAGTTNAATCGCCACGGCTCATTCANTCAATCACTCCGCCCTCTCACTCGTAGCCGATTCTAGCAATCGTGGTGATTCAGCAGAGGGGTGTTCTCCCGCCTTCTCCTCGGAGCTACTTGACCGCATAACCGTACCAAATGAATGTGTGATGCTATTTCCTTCGCCATCCAATGAA…
>rnd-5_family-861 ( Recon Family Size = 47, Final Multiple Alignment Size = 46 )
TTGCCTAATTCACTTTATAGGCGAGGGTAGTCAGGGAACAAGAACTGTGTTTGGGGAGGAACATCATCTGTCACGGAAGCAAATTTTCTTAAGTTATATNCAAAGGCCTCAAAAGTGAATAACTTAGCGTGCCCGTGCATGGTTATGTGACCTTAATGTGGTAAAGGCGTGTAAAACTTAAATGATGTAAGCATCATTGCAAAGATTGCTATTATACAAANTGGAAGTCTTTTTTACAGAAGTCACAACTTTAGCGACCNTGCTTGATAAGTCTTGCCCTTAAACCCGTTCATAAGACATTTGTGAATGTATGGTCCCCATTGGGCAATGAGATTAATATGCCACATAACTCACCCTTATATTATTAAAACCAACGATTAATATAAGCCTGACTTTTTG…
>rnd-5_family-1364 ( Recon Family Size = 46, Final Multiple Alignment Size = 45 )
TTCTGGAGCTATGCATGAGAAATTGTACTACGCTTGTTGTTTGTTATTTGTTTGCTGTTTTTTTGGAAAAAAAACCTATGTGCGAAAAAAAATATTCATGTATTAGTTGTTCACTACGATTAGGTGATTATCATGTAGTTGATCAGCCGATATACACCGAGTTCCGATTCGGTCATCTGTGGTCTCACAATCACTTACTTAAAGATTAAGCAAATGTCCGNTATTTTAAAATATGTTCCTCTCACCCATCAAAGTCTAGTCCTGTTTTTTTCAATTAGTTGTTTTTGCTTTCTGCTATTTGGGNCATTCGAAAAAGAATGCGTCGCACTGATAGGGGTGACTAGCAGGGTGATTTTACTTCTAGTCATTACAATTGATGCTGTATTTTCTTACCANGAC…
>rnd-5_family-865 ( Recon Family Size = 47, Final Multiple Alignment Size = 45 )
TTTGAAATTCCAGTAAAATATGTGGTTCATTGGGATAAGTAAGGTATGAGACCACAATGAAGATGAAGGTAAGAAAGAGTCCTAGGTGCTGACAACTAGAGGAGAGCAGGTAGCTACACTGTGCTTGTTTCAATAAATCTGCTGCTTCACAGTTGCAGTGGTTACATTTATATCAAAATCGTTCTGAGAAGAGCCTGTCTCTCCTGGTTTCTCATTACGCAAAACAAACCATCAAGTCCATTTACTGGTTAGACAGGTGCCTTCCCCCACAATAATAGCTAGATGGATGGATANGCCGATACGCTGACAGGTAGGTAGATAGGCAAGGTAGGAAAACATCAGGTTAATTTCGATACAAGTAAATGCGTTTATTTTTTTATTACTCAGCATTTAGAAAAA…
>rnd-5_family-231 ( Recon Family Size = 47, Final Multiple Alignment Size = 44 )
CTTGCTTATCTGTTTGAGGGGTGGAGGATGGAAGGGGGTGGAAGGTGTAGGCGAATGTAGAGGAGGTTAAGGCATGGAGAGTAAGAAGTAAAAGGCAAAGCACCGACCGAACTTCAGGGGAGGTAAACGCAAAATGCACAACCGCGAGAATGTCCCTTCATTCGTGCTAACCGATTCATGTCCGAATTTCGCGTAGAACCCACCAGAGGAGAAGTAATGTGCGACATTTAAGTGCACTNTTATACATAATTGTGGTCACTATTGTAGGGGTTTGTGCCATACTGGAGGAGAATGCCAACGCGCCAACAAATGCAGAAAGGAAGGCAACAATTCTGTCCGCCGAGAAGCGAGCAAAGACCGCCCANCGCAGGCGCGCTGACAATCGCCAAAGTGTGTGCA…
>rnd-5_family-2153 ( Recon Family Size = 58, Final Multiple Alignment Size = 44 )
GCTAAATGCAAATATATCATGCAACTTTGACATCATCGCAGCGTAGAGGTTCGTTATCTGATCGGCACGGTGATTGAGGTAGTCCTGCAAATCTTCAATCGCCTGCCGACACAACAATGGGGTGAGAAATAAGATCAAAGCAACAGTGGAAGACAAAAATGCGCGCGCAGCTCATAACAAACGGTTGAGTCGGATCAGGGGATGGATGAGACATGGTATTAAGCATGACAATGGAGAGGTGAGTGGTCGCGTCTAACAGGGANAGGGATGTATCCACACTCCTTTCCACTACTGACTCTCTTCTCCCACCTCGCCGTCTACCACTAAAAACGCAATATGATGGGACCCCAGACACGTGGAGAGGTCACACACCGTTGCTCCGACAATCGCCACCAACCA…
>rnd-5_family-1978 ( Recon Family Size = 44, Final Multiple Alignment Size = 44 )
TCTACGCGTCGTTGCGCATTCTATCTGTTGCCTTCCAAAAGAAGGCAGAAAGCATAGATGAACCAACTGGCAATTCTACACTCTAGAAAATGGCATTAACAGTGGCCAGCATTTTGTTTCACCACTATGCGGTCGACAGGAAGGAAAGTTTTTAATGAATTTAGTGCCTTATTTTTTAACACAATCAATCTTCTAGCTTAAACTCGGACGTTTTAGCCCTTTCCGTTAACTCTCGTCAGTCAAAACAATGTCTGCTATGCGAGCGATCTTTGTTCTCGGTTAATAGCACAGCACACAATTGCACAAATTTCGACCACTACAGCTATGGAGACTGCTGCCGCGTCATACATCAAGAACAAGAGAACCAAAGTCACCAGTTNTACGAGTGTTAAAGCTGTG…
>rnd-5_family-1785 ( Recon Family Size = 54, Final Multiple Alignment Size = 44 )
NNNNGATGTTTACTATGTTAGCGATGAACGAANTGGTTTTCGCNCTACATCGGTTGGGAGGGGGAAGTCGCGGAAGGCAGCTAAGCAAATGGGTTTCACCACATTCACGCATTAACGGGTGACGATAAGCTTGAAAGGCTTATNAATTTGATCTCCCTGTATTTCCANATGCCTTCGACAAACGCGTGGTGCTTTGCAGATTGTTTGATNACTTGCAAACTGACTGGCTCGTGATGAGAAACGACNTCCGTATTGCAGTACCCGTTAAGCGAACGAANATGTCGTTGGTTATCTCCGAACGGTCTGGCATCCCACTACCCACNCCACACCTCTAAGGCACGCACCGCTTCACCTCCACGAGATTGTGTGCTTGTGCGTGTGGTGGACTGCGGACGCAAT…
>rnd-5_family-753 ( Recon Family Size = 43, Final Multiple Alignment Size = 43 )
NNNNNNNNATTCTGTGCGCATACCTCGTTAAGCGCACTAGCCCTGGGGTTATTCCTTCANATTTCGGTCTCCAGCGCTTTCTCGTAGATGATGATTCCTCTGCGGTACTTTGGTGACGGCACGAGTCGTCGGNATACAACACCTNTATTTNTTTCANTAATCCCGTGTAAATTTCTTGTTATCTGGGAAGTGGTTGCACTTCTCAGTCAGTACTGCATCCCAAGAATACTGCAAGGGGTAGGGCATTTGCAGAGTACAGGGGGGGATCGGTATAGTAAGAAACCACTTCCGCGTTGATAAATTTTACAAAATGATTAGGCATAGTGCTCCCAAGGAGCATCAAGAAATCTCCGTCTAGAATTTATTTTTCCATGTCTCCGTTATATCCATACCACACCT…
>rnd-5_family-4131 ( Recon Family Size = 48, Final Multiple Alignment Size = 43 )
GCATTGCATAGTAACGGAGAGGAGAGAAGAGGGTGGAGNANGTAGGNGAAATGAAGTGNAGNGNNGNGGNATGGGTATAAAGGAGGCCAGCAACACCGAGTATTCCCAGCCGGTCACCCATGCAAGTACTAACCCGGCCCGACGTAGCTTAACTTCGGTGATCGGACGAGAACCGGTGCTTTCTACGTGGTATGGTCGCTGGCGTCCACGTCTCTTCACTCCTTCACCCTTCACCATTCACCATTCACCTCTCACACAACCCTCTCCGCTTCATCCCTCCACCTACCTTCCCCCTCCTTCCTACCAACACCTCC
>rnd-5_family-1006 ( Recon Family Size = 43, Final Multiple Alignment Size = 43 )
TATTTAATATACATCGCACATAGCCTGAAATAGCTCTGATGAACTTTGACTTAAGTAAGGAACTATACAAATGACGCTCGTTTTCCTATTCATTTTAAAATNAATTATATTTCAAGTTAAAGCTTAATTTACGTGAGGCTTATTATTTTGCCCACCTTAATTTATAAAATTTGTTATTACCATAACTAGTTCAATATCAAGACTTCAATCATTTTTTTCCTTCGTAATTATTATCATTGCAAAACAGAAGTTTACTAAAGCCTACCGATCAGGTAAGTCCTGCTTCACCCACAGATCACTTCAGTAAATCAATCTTCTCCATCTTACTAATTTACTGGTAGATCCGAATATGCCTTTTGGGCACTNCAGGATGCACCTGTCCCCAAAACCTGAACCAGT…
>rnd-5_family-2047 ( Recon Family Size = 44, Final Multiple Alignment Size = 42 )
TTATGCCTTGTAGATGATTGGTCTGTTGGAGAAGATGAAGACACAGGTATGTGCACGTCGGGTATGCGTGGACGAATGCACCTCATTGGTGTGTGTGTGTGTGTGTGTGTTTGTAGATGAGTGCAGCCTTGGTGTGTGGGAGGGGTGGATGATGGAAGGGAGACGAAGGTCAGCAGGATGAGGAGTGAGAGCGCGGAGGCGGAGGTGGAAGAAATAAAGACGGAGGCAGAAGGAAGAGAAGGACGAGGGTGGATGANGCGCTTGCAAGCGCGCGTAAAGAAACGCATCCACCTTTCGAGACTACGCGTATGTGGTCGAAAAGGGGAAGAAGAAGAAGAAGAAGAAGAATAGTAAAAGAGCTGTGAGCGGTAGAGGAAGCAAATTGTACTACGCGAGCGA…
>rnd-5_family-51 ( Recon Family Size = 42, Final Multiple Alignment Size = 42 )
AACAAGCAAGTGATAAGAAAACCGATCCTTTCTGCACTTGACGATGCTCTTGTCGCGCATTTCTATAGTGTAACTACGTATGGCTCTGTGCGACATCGGAGGCTCTCAACAACGATTCTCGTTCAGCCATGTGGGATGTCATCAAAGCTGCAGAGACATCGCTATTTGCAGGTTCCACCCACGCGTCTCAACACGCATTCATCTCCAGATGTAGTGTTTCGATTGTAGACAGGGCCAAGGATGNTTGCACCNCTTCTGGATGGACGAGAATGTGTGCATCTGATAGTTGGTGCTGCTTGAATTTTGGCCATTTGATTTGACCACTTTGCTTACTATGGGTCTCTGCTTTTGCNTGTGGTGAGAAGTGGNCAAGCTGACGATTATGAAGAAGGGAATCTG…
>rnd-5_family-757 ( Recon Family Size = 43, Final Multiple Alignment Size = 42 )
CATGTAAAAATGTTTGAATGTGTGAAAAATATTTTGGCGTGAAGTTAATTATATA
>rnd-5_family-36 ( Recon Family Size = 41, Final Multiple Alignment Size = 41 )
ATACGCTTTCTACACTAAGCAGGAGAGCACCACGGCATTTTGCTTTTACGTATGATTTTGCTTCATTTTTTCCTCGTTTCGTGTGACCTTTGTCTTGCGATGGTGCATTGTTTAATCATGTGGTTTCAACGCATGTGGTAGCACTGGTCTGCCTAGATTCGCATGTGAGTTACTATGATGAAATGTGCTTTGTAAGGTTGAATCGACGAAACATGCTTCACTAAGTGGTTATAATAAAGACTGACGACACGGCCTCTGTGAATTGGCCTCCCCTTAGGGAAGACTTAAGGAGAAATATGTGCATTCCAATTTCGTGTCGCAAGGAATATCTGTCAGTAGGCACTCTCATTTCCGAATTTACGCCTATGCACACACAATATGCATTAGTGCCGAGTGCGC…
>rnd-5_family-1061 ( Recon Family Size = 40, Final Multiple Alignment Size = 40 )
AAATATATTTGCAGGAAGATTTCAGGCCTAATTTTGTTTAACATTCAGTCAGTGTACCATCCATTCTAAACGACTTCACCGCGAGTGCACTGCACATACACGGGGACTCGAGAAAAGAATGCACAGTCGTCTACGTTTGAAATGGTGCGTGATTAGACGGATGAAGTAGTGGGGTAGTGACTGAGCTGAGATAATCATTGAGTTTACATTGGAATGCAAAATCCTCTCATTACTAGTTTGGGAACGCGATACAGGGAATTCTGTGTAGTAGGGAAGAGGAGAGGGCCAACACTTAGATCATACTTGAATTTGGTTGTTGTTGCTTAATGCGAGCGAAAGCCGGTTCTACAATTCCTTCCTCTTCCCCTCTGAGGCAGCTGTAAAAGGATGCTGCATTTC…
>rnd-5_family-270 ( Recon Family Size = 49, Final Multiple Alignment Size = 40 )
GTATCTTTTGCCTTTAATTTGGCAGACATTACAGTGGGATACGGACAGCTGAAATACTTCCGTCCCACCGACTGCAAGTAGCTACTTAAGCAGTCGTCAGAGAGGGGAAAGGCCCTGACTTTCGTTGTGCGCAGACTCTACGAGAACAGTGGTGCAGTCTGCCCGAGTACGAGCTCGAGTACAATCGCACTGCACGCAAGTTCACTCGCGCCAGTCGGGTGGCTCCGTCTACGTATCCTGTTAGTATTTCCTAATCTCATCCACCGCAGNAGCTCCCAGTCTGATTGTGTAGACCTGATACCGATGCGGAGGAGGAGGATAATTGCGATCACAGTCATAGTAAATATCAAAATGCTAATTAGCCTCTTCTCGTGCTTCTCGGGATCCATCTCTCAGGCT…
>rnd-5_family-943 ( Recon Family Size = 41, Final Multiple Alignment Size = 39 )
GATTCCCTAACTCTGGCTGTTTCTTAAAAGGAAGTTCTTCTTNCCCACCTTCGAGTTGCATCGAGTAGATAGATCTCAGCCGTAATTGTTGTTCGGCCTTCAGCAAGCGAACAATTCCGTCTGCAGTCCACCACACACACACACGCACAAAGCGGCATAGTCTTCGGAGGATGAGGTGGTGCGCGCCTTAGAAGTGTGGAGTGGTAGCGAGTGGATCGTTCGGCTACAAACATTTCCTGCCACAAGGTGTCAGTCAGCAAACAACTCGAGTGCACGGNGNNTTGTTCAAGGCGTANGCAAAAGTTAGCGAGGCATGNATNTGCTGTCTCCGAG
>rnd-5_family-1375 ( Recon Family Size = 39, Final Multiple Alignment Size = 39 )
CTGTTGATGACATGTTATCGAACAAACTTCCCCTACTGATGGGCCTGTGATGAACCATGATCCTCAGTTCCTAGGGCACTCTAGAGTACAGTAATAGCGACGATGTGAATAGTAAAGACGCCAATCATTCAACTAAGGATAACATCAAAGGTGGACAAAATCATAGGGGAATGTGTACCAATTTCCACCAATAATTTGTGCCCTTGTTTATATGTGGATAAATGTAGACTAAATGGGTCCTTTAAAGAAATTTTGCATACTTTCATGATTTACTCAAAGTGTGAATGCTACGAGACCGGTTTCTTGAGGGACAGAAAAATTAAGCTGGTTATATGGATTCACGCCATGGGATAGGCAACCTCGAAAGCCATACAGGCATACAGTATCTATAACGAGCAG…
>rnd-5_family-615 ( Recon Family Size = 40, Final Multiple Alignment Size = 39 )
GATGCATGCAATACGAGTTCTCTCCCTTGGATTGTTTGGTATTTGGAGTCTTCTTTGCACTCTAAAGAAGTTATGAGGAGATTCGCTGTCACAGTGCTATTGCACCACGCATTACCTTCCTCCAGCATCCAACGCCTTGGTGCTACGGATATTTGGGGTGGAATACCGTCGGTACTCAAATGATGCCCAGTAGTATTTTTATGGTGTTATCGGTATGCGAGCTAGCATTATTAAAGTTGGGTTAGGGCTAGGGTTTAGTGGCGACATCACCGAAGAANNAGTAGACATTCATTTAACTCTGGGGATAAAGTAATGCAGAAGGGCAGATTAGCCAGGCGTAAGTTAATACAATCTAGATGTATGCGTGCCCGTGGCGTAAAGCAAAGCGAAATCGGACAC…
>rnd-5_family-245 ( Recon Family Size = 40, Final Multiple Alignment Size = 39 )
GATTAGTGTTTCCGAGACTAGACCTTATATAAACCGAACTCTCACGACACAGGGTTGCATACTCCGCACTCATGTCCAACGTAACAACCATGAAAATGTCCAATTTCCCAAATGCCATCGTCCTCGGCATTTGCCAGTATCTTTCACTGCAAGACCTTCACAATATTTGTTGTGTGATTCCCAACTGGCAGCGGGTGTTTTCCTCTCAGGCGATATTTCGACAACAGGCCCGTCGCTGGAATTGGATGGACAAGCAGCTGTGTGAACTGCTACTACGCGGAAAACCCTCGTTTCCCCTTCCCAACACGCGAGACTCCCTATACTACCGTTGGAGTGCATACAACTTCTTCAACAAATGCCTCCGCGAAATAATGTCAAAAGAGATATTTGTGGTTCAGA…
>rnd-5_family-2438 ( Recon Family Size = 51, Final Multiple Alignment Size = 39 )
GTGCGGAAGAAGAGAAGAGCCTAAAAGAAAACCCATCATAGACCAAATGTTTCAGTGTTCGACCAGTGGCACCAACATTGGCGTTGCTGTGTCAATCAACTTTACCGCTGTTTAAAAGCTAGAAAGCTGCACCTATCCTCTCGAGACCAAGGAGACCACACATCCATTTTGCTACACGGTTTAGTTCCAATGGCTGTAAAATAAATAACAAATGGAAAGAGGAAATAAGATCCTTGAGCCTCGATTAAGCAGCAATGGTGATTGCCTCTGAGCCACCTTGGACATTTATCAGTGGTTTGAAAAGGTTAGAATGGATTCGGAGTTTTACCTTCACAAAAACTACAACAACAGGAGAGAGGCCAACATTTACAAATGGCTGATCTCGAGAGATCAAAATAA…
>rnd-5_family-39 ( Recon Family Size = 39, Final Multiple Alignment Size = 39 )
TGCCCAACTCACCAATCTCTGGTTACGCACCAAACAAAGTTTTACCATCTATTTGCACACAGCCTTCACACTACTCTCCTCAGTGAGTGCCCCTCATCACTACGACTTGCAACATTGCGTTCTTGAAGAGATGAGTCCCATTTTTCAGGGCAAACGTCTTACATAG
>rnd-5_family-304 ( Recon Family Size = 43, Final Multiple Alignment Size = 39 )
CGCTCTTCACAGGGGCAGTTGNCAACAGATTCGTTANAACCCACAAATGANTNCTAGANAGATCCTNACAATTNTGGACGTAAANTTCNTTTNCTTCGTATGCCAGCAGAGGGAATTTNANGCAGANTTCCGCCNATAACGCAGGCCTTAAGGAGTCTTGCATTGCCTTTTGNCGGTGNNTGAATATCGTCCAGAAGAATAATAGACCTANTTTCNCANAGCCAAGGGAGAAGTCATCAAAACTTGCACCTGTGCAAATACTTTTTGAAATCAGCGGATCAGCGCATTCATTCAGACGATTTCGTTTGATGGCAATCGTTAGGCCACCGTCGTGAGCACAACTCAAAGAACACTGAAAAGCTCACCGGAAGTGTAAACTCATAGGCATCTAGTTGCTGA…
>rnd-5_family-228 ( Recon Family Size = 39, Final Multiple Alignment Size = 38 )
TGCCACTTATACCAGTTCTAGGCTATGTTGATGTCCAATGTCACATAAACCGCCAAGTTTATTGATCTGACAGAGACCAAGTGACACCACCCAGGGGACTCTTATATCAAATTCATGCCATCCGGATGTCAAGCTAAACAATGCCATGCTTACTTATATAATATTCGGCCTATCAGCAGGGCAGCATAGCCTTGCCAGTTGNTTCCAACAAATCGTTCCCCACCGCTGTGCAATCCGCGCATTTGCCTAGTAGTGGCAGTCGTACGCACGANTAATGTAAAGTTAGTAACCAACTTTTTAATGGGTGGGTGGACGGATGACGAACCAAGTGTTGCCTCTTAAGTTCTCCGATGCTGTCGGACATGCCCATTTGTGGTGTTGCAGTTGCACTTCCACCAT…
>rnd-5_family-896 ( Recon Family Size = 54, Final Multiple Alignment Size = 38 )
GTTATCCCTGAAGACGTTATAAGGCACGCGAGTCTGGAAGCGGCTTTATTATCGACGCACAGAAGGGCTGGNAGTATAGGTGGCATGAGCAGAGCTCCGCGCCAGTCGTGGAGGCCGAATCGCGGGAGACTAGGAAGTCTGCGTAGNCGAATGCATCATTCGGCTATATGAAT
>rnd-5_family-1000 ( Recon Family Size = 38, Final Multiple Alignment Size = 38 )
AATCGTTTTGGCGAAGCGAAAGCTGAGTTAATACTCCATACCGCTCGCCCTAAAGTTTGGCTAATATTAAATGGAGATGGGCAACTGCGAATAAAATTATGGCCACTCGAAGCATGAACTATACGTGAAAATTTGTTACTCTCATCTCGCGAAACTAAAATTAGTGTTTCANGCTCTGGTTCGGACGCAGGCTTGGACCCGGACTCAGGCGGACTACATTAGGCACTCGTTTCGGGCATTTGGAAATACGCAATCAAGGCAGACTTTGCATATGTCAGTCCAAAAAAACAGTCGTCATTGCGATGAATTGCAAAACCGATGGGCTCTATCCGATAGGTATTATCTTATNTAGCTAGCCCTTAATAGCATGCGTCCCAACTTATTTTTCAGCACTTTCTG…
>rnd-5_family-767 ( Recon Family Size = 38, Final Multiple Alignment Size = 38 )
GCTGNAGTAGAACTTGAAGACANTCGTGAGCGTCTTCTTGGGTCACGGATGAATGCAAGTAAGCAAACACTACCGCTAACCTCACTTATTTATGTCTCTATCTGCTCTCAGCATTCAATTCCACCAAACCCGTCTGATACGGAATAGGCAAATTCGACGTTGACGCTTCCATTCCCAAGCCCCACACTTTTATCAGTGCGGCTTACAACTGGGAGCTATAAGCAAGGCAATGAGCAGCGTCATCTACTGGGTTNACTTATTCCTAAAGCTGACNAGTAAANCCATTTCAACTCCACTTTGTACGTCGGCTGGTCCGGCCTTTATTTACGTTGATGAACTGCTTCGCAAAAGCAGTTCTGAG
>rnd-5_family-1077 ( Recon Family Size = 51, Final Multiple Alignment Size = 38 )
TCACTGGTTTACTACGTAAGCGTTGCTAAGGTATACAGCGCGCTAAAGAACCACTTGTAGACGCTATCCAGCAAATGTCTGCCTGCTTGGATGACTTTTAAAGCAAATACTTTGAGAATGCGTAGTATCCAGCAACTTGTTACAGTACTTTGCCTTCCAACGCAAGCACACGTTTCGTAAGATTGCAAAACCATTTGCTTGAAAAGCGTTGGATCCACAGTCTGCAAATTCATGCCCATTTGTCTTTTTTTCTTCTTTATGCTTGCCTCTTTAAAAGTGCCACTGCTACTCTCTAATTTCAGTAGAATAAGTCGCTCCGACTCAATTCGATTAAGTTGAATTGATGCCTTTCCAGCACCGTTGTGATAAGGTGCACTGAGTATGAGCCGTGACGCATTT…
>rnd-5_family-1942 ( Recon Family Size = 40, Final Multiple Alignment Size = 38 )
TCTGANGCATGTGTTTTAGCAGTATTCGGTATACNTTGCAAATAGCCNAACAATAGCTCCGACGAACTTTGACACGAGCGAGGGACTCTTCANTACAGCTGCTATTATTCTGANATCANACAAANGACGCTGTTTTCCTANTTGTTTAAAAAAANTTANANTTAACTTTAAAATTGCGTANAGCNTGTTATTTTGCTCGTGTTAACNAACGCAAAATCTGCTGTTAGGTATAGCTAGCTNAATACCATGGCTTNANTCCNTTTTCTTCTCGCGGGCATTCTCCTNAAAGTACGCAGAAGNTTACAGGAGCCCAACAATCACGNAAGTCCAAATTCACCCAAAGACCGCCTCGGTAAATCATTCCTTTCATCTTACTAAGTAGTCGACCCAACTATGCCT…
>rnd-5_family-2711 ( Recon Family Size = 38, Final Multiple Alignment Size = 38 )
TGTGGTTTAGATTTATGCTCATTCTCTTGAGTTACTTCACTGTGATGAAGTGAATCTTCGAAAAGTTTAACGGCTGCAAATCTTCCCATTTTCC
>rnd-5_family-1944 ( Recon Family Size = 39, Final Multiple Alignment Size = 37 )
CAAAAAGGCACTAAAGTTAGCTATAGAACTTTCTTCGGGCTCATTCNCAACTGGCAGCCGCCTCTAGAANTCTAACCGTTGTNCAGAGGACGCGCCATGCTTCNCAGTTGAATGCACTGCGGTAGTCAATGAATACGGTAACTACACACCTGCGCAACNTCGCATAACTCCCCGTTTCTCACCATGTTGCAAAGCATCAAACGGCGNAAACGGCGAANTCGCGACTTGACGCGTCAATCGAAGAAGATTTAGACCTCAGTTGTATTTGAATCTCCAAAAAGCCCATGCTGGGCACTTCAACCTGGAAAGNTGAAACGAGATGGGGCATTTTCGACTGTCTCCGCTTCGTCGACTACATGAGTGAACTGTANATGAACGCAATGAAGTAAATCAAGCAGG…
>rnd-5_family-853 ( Recon Family Size = 38, Final Multiple Alignment Size = 37 )
CCACGCATCAACTGTAGGGTGAAGTTCATGTAGATATGGTAGAGATTTATTTTGTCGTTTGACTTCGTTACCATGGCTCATCAGACTCCACAGCTTGTGCTTCTCTTCTACACGTCCATTCAGTCCTGCCTATAGACTTCTAACCTTCCTTCACACCAACGCTACGGCCCCTGCGTGATGATGTTGTAGTCGATTCGGTGTCTTTCTCTTCCCTTAATCCTTTCGAACGTGTAGAATGATTAGATAGGGTCGTTCATTTTTAACGGTATTATAAATGGGGCACAGTGAAGAAGATTATGCCTCTTCACAGTANACACCCTCCTCGAGGGCAGATAATGGCCAGTTCTTAACGAAATCCGAATCTGCTTACCGCCTCTCGCCTAAAGTATTCATTAATTC…
>rnd-5_family-30 ( Recon Family Size = 39, Final Multiple Alignment Size = 37 )
CATGTCATCACCTGTCTTAGGCTGGATCTTTTATCGGCCAATATCTGTTGGACTTCTTTTCTACTGCACTTTTAATCCCTTCCTACTTCAGGCATCTACTCGGGTGAGGCGCCCCGTAAGCTGATGCAGGCGAGAAATAATGTGACAGTAGACAGACAACAAACTCCCTAGTGCGCACTTCCCTTCAGCAAATCGTACCGTAGAAAGCATTGGACCAGACAATGAGTATTTCATAACCAAAAAAGCTTTCATTTATATTGAAAATAACTGGGAGCANAAGAAGCACTAGAAAGCGCGAGTGAGTAGCGCAGCAGTGTGGCCATAACTGCTTCATACCCGGCTTGGTGGCTTAGCGGCCGACATTGAGAAAAAATATAGGGATCCTTNCGCNNTTAGCNC…
>rnd-5_family-814 ( Recon Family Size = 43, Final Multiple Alignment Size = 37 )
TACCATTCATTTTCACAATGAAGTTGTCTATTATCCGTACCGAAATCCTCAGCAAATCATTAATTTAAAATGCTTGTGTGACAGCCTCTATCCTCACTCTATTAGCATCTTGCTGAATCGACCACACACTAAGAGAGTGCTCCGGATGTGCCCTACCCCAAAAATGCTTTACCTTTCAAATTTATGGAAATTCTACTCACTTATTGCCGAGCCTTACTGGGAGGTAAGAGCCTTGTTCTTACTTTTCCTCTCCTGGTTAAATGACATCTAACAGGAATCGAAAACTGCAAGTGTGATGACAACTGCTCGAAAGCTGTAGTCCACGGTAAATCAGTAACTTTAATCACGCGCAACAAAAAATCATCGACTTAAGCTCGAATTTAAACTCGGAAATATTTC…
>rnd-5_family-922 ( Recon Family Size = 36, Final Multiple Alignment Size = 36 )
CTCACACAGTGTGCTGTGTCCCAGCAGGACATCTCTGGGCCCACGAATCTCATCATGGCCCACCACGTGTCCCCAATTTGCCACCGA
>rnd-5_family-42 ( Recon Family Size = 38, Final Multiple Alignment Size = 36 )
TGCATCACAAGCAATAAAGTTGCTTTGATGCAAGAGAGGAGTGTTTATTATCCAGTCGGTGGTGTAGTGANTTATCCAGTTAAGAAGATGCGCATAGCTCCTTAANTGCTGCTTTTGGAGTAAAATGGAGATAGATCACCTCTTACACCGTTACTTAAGTGATGCTTCTAGGTGGGCGAATTCCTGCGTTCTTATTAAATCAGTAGACTTGGGTTCGATTAACATTNNTGGGTAGCTCCGTTGATAGATATGAGATCCTACCTGTTAAAGAGGCTCGCNANCTATAAGACATTGAATGAATGTGCATCCATGTATACATAGGAACAGATGTTATTCCTCATTTCGGCATTCTTCAAGTGACCTTTTAAGAAGGCTGAATAAAAGATGGTAACGATGTAC…
>rnd-5_family-998 ( Recon Family Size = 39, Final Multiple Alignment Size = 36 )
TTTGTCACTATGACATCTGTGTACCTCATTTCACTTTAAATCAATCAACTGGCCAAAATTCCAACTTGATGCAGCTGAAATTAACAGTAGCGAAAATAAATATATTTATTGGCTAAAGAAAGCACATATCATTGCAGGCAATAGGAGTAGGAACAGCGATAACGGCAGTGAGTATTTAAGCAAATGCATGGAGCTGAGAAAGGCTATAATGGGAAAGGTTGCTGCAGAAAACGCATGCTGTTGCCGACTAATAAACTGCCTGTCAGCCCATATATTCAAAAACTATTATTCTACCTAATTACTGCCTTCGTTTAATCTATCGGCGCAGTCTACATTATACAATAACTCTTAAAAGTAGTCGTAGATATGAAGGGTTGGCAAGAGGCAAATCACCACTGA…
>rnd-5_family-558 ( Recon Family Size = 35, Final Multiple Alignment Size = 35 )
ATTTTGGAGATAGTACGACTAGATCTGAGTACCTTTTCAGCTAGAAGCAATTCTGTTTATAGCTGGTCCTTTTCCTCCTTTCTTTTAGGACACTGTGACTGCATCAGCTAGGACTGTAAACTATGTATAACATCTATCACCACCACAGCCATTGCTGTGTCACTGCTAGAACGAGCATCTTTCATTGTTGTGTCGCTGAAAAAGGTATATCTGTGGTTGTATGGTGACTTAGTCATTCGCTAAGGTGCGCGTATGAGGAACACGGACACGACCGGTCTACGTACCTGCCTNCATGAATGGCCGTATCAGTCAGTACTTCCCGCTGTAGCTTCATCTATCAGGCAGAGGTGTGAGGATGATAGAGAGAAAGCTAATGNCAACTCAATTAAAGAAGCACAT…
>rnd-5_family-1777 ( Recon Family Size = 35, Final Multiple Alignment Size = 35 )
ATCCACCTTCTCCCTCACCTTCCTTCCCTTGATCCTCTCCACGGCTATCACAGTCAAGGTGACTTCATTCATTCGAATTTAATCCTTATTGTACAAATGTTAGAGTCACCAACCATTGAAGTGCTGGAATGTAGAATGTTGTAAATAGCATTCGATTGTACATTCACTGAGACAATGAATTTTATTCCAGTCCAACCAATTCACATTGCAGACGTTGGCCGGTGGTGATATTTGGATCAGGATGGCNACAGAATGACTGAGATTCGCGACTAAAAACATCGCGTGTAGAAAATTGCACACCTAGAGCTTCTTTCTATTGATAAAAATTTAATTTATTATTAGTGAGAGAAAGATAGGGGCACCATGTGGAGTGAAAAGCTTCCTATAATATTTTGCTCT…
>rnd-5_family-3140 ( Recon Family Size = 35, Final Multiple Alignment Size = 35 )
AGGCACAGAAGTATTTCAACTAGAAGATTAGGCATAACAAATTGTGTGAAGAATCGGCTAATAACGTACATTTAGCAGAAAAGTGGTGTTTGCACTCATTTTGCTCTACTAAAATTTCATGGGATAAATTCCTTTCCTCATGCGGCATTGTGGCTTCCGATGTAAGTACGCTAACAATTTTAGAAACACTGGCATTAGTATAAGGGTACGCTTTATTTAAGGAATGGTTTGACTTTCAACGCCCTTTACACTAAATCCTTGGCGTAATTTTATTTACTTCTGGAGAATAGTAAAAACAGAAATGCCACCAATCACCTAATTCTGGACAGTAAATTTCAAAAAAACCCGTGGAGGATAGAGGACGGACAATTGCCTCTTAAATAAAAT
>rnd-5_family-14 ( Recon Family Size = 36, Final Multiple Alignment Size = 35 )
GCTGGTGGCAGTGACTGTTGTAGAGTAGGGTGAGTGAATCGAAGACCTTGCAGATGGTCAAGTTTGACTAATAAAACGAGGCGAAAATTGTCTTTCTGTCAACTGTCAGCCTAAAATAATCGGGAAATTAGCAGCCACAAAGTCGAATTAACGGAATTCTCCCACTATATTGAGCCGATCAGAATGATTCGGCGCACCTAATAAATGCGTTAAACATGGGTCAACTTCTGAATTTACTATGATAACCGTTCTAGTTTCCTGTGATTAGGCTGCCACGCAACTCTTCTTCCACATACCCTCAGACGTCATCACGTTTTGCTTTCCCAGACCTTTAATTCCTCCAGGGGACTACAGACAGTAATTGCCATACCATGTGTCATCATAGAAAAGTAACAAGTT…
>rnd-5_family-595 ( Recon Family Size = 45, Final Multiple Alignment Size = 35 )
TTTTGGTGTAACTAACCTTATTTTAAAGTGAATGTGAGGAGAAGTATGTAACATTAGCGGGAATTTCGATTAGGAAATTTCAATGCCAATGATTGTTAGCAAACGCTCCTTGCTATCTGCTATGCTTAAACAATCAATGTTCTTAACTAGCAAATAGGTTTTTAAAGCAATCTTTGATGCATCCCATGTCTTCTGTACTTCCTATATTTTCTGCTTATTGGCAATCACATTGCATTCTAGCCAAATGAATGGAATGAGTTATTATAGTTAGTATTGTAAGACTGACCTATTGTTATTTGTTTCCGATAAATTTTTTTTCTAAAGTAAACAGCAACTAACGGCTCACGAATTAATTTCGGCACTGTAAACGAGGATTCCTTTTATTAAAAGCAGTTAAAG…
>rnd-5_family-2770 ( Recon Family Size = 36, Final Multiple Alignment Size = 35 )
CATTTGCGCAGCTCACATCGTCCACTTTGAGGGGTTAAATAAATCACGGCAGAATAATTGGTTTACNACTATTGATGCTTAACGTTTATTTGTGTAACGTACACTAAATTTGGAGGAGATACTCTAAAGTTGCCTCTAAATTGAAAAAAATNGGCTTATCGTTTGTATTTTACAGTTCATTTAATGNACTTAATAAGGAGGCATGGTGCCATCCGCGGACTTTGTGGTTGTTTTGACGGCGTCGAGGTTGAGCACACACCCATTGCCTACAATTCCAATAACACANTAGCTACGAAGCTTTCCTTGCCCTGGATCATCATATTGGGTTTTTAAGGCCAATTTGTGCCATGGTTTGTTTAGTCATTTAAAGGTGAAAACAACAAAGAGTAAAATGCGCCT…
>rnd-5_family-6324 ( Recon Family Size = 37, Final Multiple Alignment Size = 35 )
GTAATAAAGACAAATTTAGTTAAGTAGATCACTAAACGTGAAAAAGAACACGTTTAGTGTTCTTAAACGAGATAAAAATTTTTGAGACTTCAAAGGGTNACCAATCCTTCGTTTCACAT
>rnd-5_family-6642 ( Recon Family Size = 35, Final Multiple Alignment Size = 35 )
NNNNNNNNNNNNNNNNNNNNNNNNNNNNNNNNNNNNNNNNNNNNNNNNNNNNNNNNNNNNNNNNNNNNNNNNNNNNNNNNNNNNNNNNNNNNNNNNNNNNNNNNNNNNNNNNNNNNNNNNNNNNNNNNNNNNNNNNNNNNNNNNNNNNNNNNNNNNNNNNNNNNNNNNNNNNNNNNNNNNNNNNNNNNNNNNNNNNNNNNNNNNNNNNNNNNNNNNNNNNNNNNNNNGTATGAGCAAATTTTGCATCCATGATCGTATCCTTCCAGTAGCTGGAGTTTCTACAATTGAACCGCCACAATTACGCTTCTGGCTTTATGNCAGCGCATGNACATGGACGATTTACCAATCCAGCGTTTGCTTACTCACACGCGTAAGGCGAGCGAATGGGCGGTGGATTGA…
>rnd-5_family-1772 ( Recon Family Size = 35, Final Multiple Alignment Size = 35 )
TTTTTAGGGCGATGGATAGAAGTAGATACTACCTTTTTTTCCTTAAGTAAGTAACCTCGTTCCATGGCTTGATTGATTCACCTTATGCGGCTTATATACCTGCTACTTCTATGAAGAGCATCTAAAAACAATATGGATTGGCAAAGGAGTGGGTAAAATGTTCACTCTTTAAGAATAAATATAAAATCAGCCTATTTAGATCGTCAGAAGCGGTTGAAAAGTGCTGGAAATATCCTCTCCATCCTGCCTTCTTAGTAGCGTCACATTAAATAAACCGTTGGTCAATTAGACAAGGATGTGCTTTCTTTCACGNTTACACTTCTAGATGCAAACTACTCGAGTTTTTTCATTCACTGCAGTTCGTCTACTGTCGTACTGCTGCTTTAATCTCGAAACAAT…
>rnd-5_family-718 ( Recon Family Size = 37, Final Multiple Alignment Size = 35 )
GAAGTAGGACCGCTGATGGATGGGTATCTGAGAAACTAGAAGGAAGTGAGGTAGGTAGGTATCAAGGTAGAGTGTTTGAGAGACAGAAGACTATACATGTTAAGAGAGGTGCCTAAAGGACTAGTGAGTGAGGCAGGGATCTACGGTTGCAGCGTGTGAGTATCTAGTGTAGTTGAGAAGCAGAAAGCCAGGAGGGGCATGAAAGCGGTGGTCAGCTAGAGGTTGGTGATTGGGAAACTGGATTTTGGGCTGAAACAAACAGGGAAAGTGTAGAAGAGCTGAGGTCTTTGGGTAGGAGACTTGGATTATGATAATTTTAGTAGCTGTAGTTCATGAGTAAGATGGCCTCTTAGCTACAACCATGCCCTAATTCTAAGTGATCTCTTTTAGGCACGAAAC…
>rnd-5_family-596 ( Recon Family Size = 35, Final Multiple Alignment Size = 35 )
CCAGTTTATATCACATGCGTTTTGTTTCATGTCAAGCTCAAAAGGTCAATGTTGACTCCCACACATCAGGACATGTGACATAACTAGTAGAAAAGTGGTATATTTGCAAAATCCTACAATCGACTGAACATTTGTAAAGTGCACCCAGGATTCACAGTTTTCATTTGTCAAACACGCAAATGAATCCGCTAGCATCGTTATAGCATAATCACACACATGCCGCATAGAAGTGAAAGCTGCATTACCGTAGGTACGACAGTACCTAAAACACACCCAATAATCTTAAGTAACTAAACAGGGAACTAAGGCGCTAAGCAACCAACGAAATTTCTTATGCCATACGTTAGCCGAAGTAGTGTGGGTGAATGCATATTATCGCCTGTCGTGTACAATGGTAAG…
>rnd-5_family-305 ( Recon Family Size = 37, Final Multiple Alignment Size = 35 )
GGTAGTCATTCTTGTCAACGCGACGATTACGGATGTGCAGAGGATAGAGAGAAGGCGGACGAGAGAGAAGTTTATGTGGGACGCTGCCGCCGAAGAAGAAAGGAGCGGCTTCCACATCGACTGCTTTGCCTGCGGCGCCGACACCACCACCACCACCACCCCAGGTTTCGTTTATACGNAACCGCGCGAAACCACCGAAGAGGAGGTGGAGACCGCCCGACAACGCTTCCTGGGGCGCGAAGCTGCNGGTCTCACTCGAC
>rnd-5_family-818 ( Recon Family Size = 37, Final Multiple Alignment Size = 35 )
TAATTAAGTCCAGAANTGACTAGCAGTCAAAAATCTGCTAACGCATCCGCCCACCCACCACCACAACCTACATTGCAGGTATGCGACAAACGCAGCTACTTGTCTCGCCATCAACTCGTAGACGACCGTTAAAAAGCAAACAAGCAAATCCCGAAATCGCACATACGCGAGGCGTGGAGTCATTAGGCCCTTACAGTTTCTCTTGGCATCAAGTCACCGCATTTACCGGAAGACATGCATGTAGACTCTACCAGGTGAAGTACACTGATTGCAAAATGGCGAGGAACCGCGACATACTTGCGTCCAAAGCATCATATAGCAGTCAAACGTCTGTTTTCCGTTTCGCTTTGAATACATCCAATGCAACTATAAACAAGAGCAAGGAGAGACTGACTACTT…
>rnd-5_family-4873 ( Recon Family Size = 37, Final Multiple Alignment Size = 34 )
ACCGTGATCGGATANGTGANGTAATGAGCAAGAAATTGACCTTTAAGGCCTTNCAATCTATTTGTTGGTGGATTAGAAACCCACGTGCTCACTGTAGACACGACGGACGAGCGGTTAATTCTGCATTGTCAACA
>rnd-5_family-1774 ( Recon Family Size = 35, Final Multiple Alignment Size = 34 )
CAATCACAAAAAATGAGCAAGAGACCACAAAAGAGCATCATCTTCTAGGAGAAACGAACTCACGCAGCCACTCTTTCAGTCTGGCATCAACGACGATCAAATCATCCTGCTTCGCCACTGAGTAGTGAATCTCAGACAAGAGGGGTCGTAGCGATTAGAAGGTCCCATTCATGCATTCTCTGCTGAAGTAACAGTGCTTAGGAAGTTCCAGTCGGATAGAATAATTTCGACACGGCACTTGTTAAAGCGATGACGAAGAATTCACTCGTTCCCAGGTCTCATTTCTCTCTCCTTTACTTGCATGAAATGTCAAGGTATAAGGACCAACCTCTCCTTACGCAATCGAAATCTTTATTCAGCGCGACATGGAAACGATGATAGGTTTGTTGACCTGGTCTC…
>rnd-5_family-1396 ( Recon Family Size = 34, Final Multiple Alignment Size = 34 )
GCACCTCTTCAATGGGAAAACATGCTCCCGTCAAACAAATCAACAGGTGACCTTCAAGAATCAAAAGGAAAACTCATCTCGTTAAAATTAGACGGCTATACTGTGCGCCACCTTTAAAATTAACTAATGTACGTAGATTCTGCCCCACCTCCTTCTTCAATTTGTAGGCTTNAATGGCTCTNAACTCTAAAAATACAAATTTGCCTTTTAGCTATGCCCTCAATAATTATTGGGATGATTGAATTTGGACATAAAATGCAAAAATACAGGTGTAAAACCTNTGGAAGTCAATCGAAATTCTCTGTNCATCGAAATAAGNAAAGGATCTTTCGGGGCAGCAGCTGGTTCTAGAGTTANCGCTGCTCTGATGAAAAGAGCAGAAAAT
>rnd-5_family-27 ( Recon Family Size = 34, Final Multiple Alignment Size = 33 )
GCTTAGCTAAAATAACTGCAAATTGCCCACTTCCTCTCATACCTGAATGTACACCTATTACTGGTTTTGCACGCATTGATAGCAGTTCTTGGTTTGCTTTTTCTGCTCAGTTGAGGCGTTTGCTTAGCATTTGCTAGAGGTGTTTCATTGCTGCTTCCAGTTTGATGCCTTTACCAGTTGAGTTTTGCGTTGGCACTTAAAGCGCAATCAGAGAGGCTACACACTCCACTTGTGTGCTGCTACCAATTCANCAGTAGAANTGCCTATACCATTGGGCCGGTTTTGGTTAAAGTTAGTAGTGCAATGCGTGCTCAATTGCACTTTTGCGGAAGAAACCTCACCGTGGTCATTCGCACGGAAGGGTGTTACCGCCATTTTTCGCCTCTGTATGTGCCTGAA…
>rnd-5_family-765 ( Recon Family Size = 33, Final Multiple Alignment Size = 33 )
AAAGAATTTGCGAAAATTCCAGAAAACTGGAAGAATAAGGGGCTGAAGTGCAGCGGAGGTCATGAACTTCACTTCCATCGCTTTTCCTTCTACTGAGCGTAATCTGCTAAGTGATGGAACGATCATGGTCATTCAATAAATGGCCGGGGAGTCCTAAGATATGCTCTTGGTATTTTCATGTCAGAGTTCAAAAAGGAATAGCCTAGACCTCCTTCCTCTTTACCTGGGGCTTCCCAGAATGAGGGTGAGTTATCTAGAGTATAAAGAAAAGTAAGATTTACCCAATTTGAAAGGAATTATGAGGTATGTCCCGGTGTGGGAGCAATGTATTTGATCGCCTGTTGCGATCGTTGTAGAGTGGGACCATAGACAACAACTAATGCACCTTCGCTTCATCAA…
>rnd-5_family-230 ( Recon Family Size = 41, Final Multiple Alignment Size = 33 )
GCAAACCCGTCCATTTAGCTTTTCTCATTTCTATGCTCACTACATTAAGTCCAATTGCTCGTTTACTGCCATAATTTTTGTTTCCTTTACGGAGACAGAACTATTGGCATAGTTCGTGAATTCAGGAAGTCCCCTCTATGTGTTGGAGGCGAAATCAGATACTGACACATCGTCGAGAGAAATGTCCCAGAGTGATTTTTACCTCAGCACAATCACTGCGGCAGGGTGGGAGTCACTTCTTTAATGAGGTCAGGTGCGGTACACTCGATGTGGATGCGTAAATAACAGCTCTAAGATTCCTTGAACGGACGCAAATAGCTAGTCCATGAGAATGGCACAACTGTTGTGTTTTTATATGCGGCAGTCANAAACGAAGCTAATTGCATCTGAATGAGTCCA…
>rnd-5_family-220 ( Recon Family Size = 33, Final Multiple Alignment Size = 33 )
ATTCCTCAAACAGATTACCGATAATTGACATGNTNTGACGTTGGCATTATCCACAACTCCGAGCGGTTCCTTCAATGACTTCGCGGTTGCGAGACTTTGGATAGCGTGCAGTACTCCACAAGGACAAATCCACCCTGTCTGACGCTTCGCGTGGGAA
>rnd-5_family-1694 ( Recon Family Size = 38, Final Multiple Alignment Size = 33 )
TAACCAAATCCCAACGCTGAATGGTGCCGGTAGAGGATACGACTTTCGTAAGGAGTCCCAGACCCTTCAGATGCAGCACGTCAGCAGTCGCGGGGTTCTAATCCCGAAAGGCAGGTACGCAAATTCCCACTGAGGGTGTATTTGTGTTAATGCNNNNNNNNNNNNNNNNNNNNNNNNNNNNNNNNNNNNNNNNNNNNNNNNNNNNNNNNNNNNNNNNNNNNNNNNNNNNNNNNNNNNNNNNNNNNNNNNNNNNNNNNNNNNNNNNNNNNNNNNNNNNNNNNNNNNNNNNNNNNNNNNNCACCAAAAATATATACGCGAAAGGGACCGAGTCATAGCTCACCCTAGACATTAAATGCCTTTCAATTAGGCACCGCAAAATACTGAATTCCGTTTCTTNTG…
>rnd-5_family-1108 ( Recon Family Size = 44, Final Multiple Alignment Size = 33 )
GAGAGTATCCCTCTTTCTCTCTCCTTTCCTCAACTNNNNNNNNNNNNNNNNNNNNNNNNNNNNNNNNNNNNNNNNNNNNNNNNNNNNNNNNNNNNNNNNNNNNNNNNNNNNNNNNNNNNNNNNNNNNNNNNNNNNNNNNNNNNNNNNNNNNNNNNNNNNNNNNNNNNNNNNNNNNNNNNNNNNNNNNNNNNNNNNNNNNNNNNNNNNNNNNNNNNNNNNNNNNNNNNNAGAGCAAAAGACTTAATGTACCCATCCTCAATATTTTAACCTCATTGTTAGCTTTAAATAGGCGCGATCAAAAGGATATAGCGCCACCCAGGAGGTAACACATTTATCTATCAGTGGGCTATTCCCAGACGATCCGTTCTATCATCCCGTGTCACACTTCCAAATTCCATA…
>rnd-5_family-308 ( Recon Family Size = 35, Final Multiple Alignment Size = 33 )
TCTCCCTTGGCTGTGAGAAAATAAGGAGTTAATTGTTCTTCTGGATGATTTCATCCANTGGCACAAAGCAATGCAAGACTCCTTAAAGGCCTGCGCTATAGGCNAAATTCTGCTGGAAATTCTTCCGCTGGCATAGAAGTAAACGAAATTTACATCCANAATCATAAAGGTCTCTCTAGTATTCTTTTGGGTTGTAACAAATTGTTGACAACNTCCGTGAAGAGCGTTGTGGGAGAG
>rnd-5_family-6989 ( Recon Family Size = 35, Final Multiple Alignment Size = 32 )
NNTTTATTTTAGCAAGGTGACCGCTTGGCATAGATGAATCTTGCGGCGATATATAAATTGCAGTTCTCCTCTTTTCTACGTAGTGTCCTTCAACGCCAAGCCATTTGTTTCTGTTCAACCAACCTGCACTGCAAAGATGCCACGAGAGTTCTTAGCCCTTTTCCCANCTTTACTTGACTAAGATGCCTCGGGTAGCGAATAACACATATAACTCTGTTTTGCCTCGCGTTTGCGCAAGAAAATATTCATGCAAAATTTCGTGTTTCTGAGTGCAGAGGTGTAAGAGCATGGCAAACAATCATCATTGCATTTGTCACATGCCTAATCACGGGCTTGCCATCAGTTTCGACATCGTCTGCTTCAACGGTGGATTTGGAAGTAATTGCATCACCTTGTCTT…
>rnd-5_family-1111 ( Recon Family Size = 39, Final Multiple Alignment Size = 32 )
TACCCNGCCTATATCCTAGGCGCCAGCCATTCTACGTGTTAATGATAAACTCCCCCATACTGATAAGNTTTCTTTGGATCTGNGAGATAACTCGAGGCGCTACATTGGTGGCAGCGGTCGGCGAACCCGATCCAAATGAACGAAAACCCCGATTTCGTTGACTGGATACCGCGCCCGAACGTCACAAGAGGAAGACATCTGCTGTGGATGACTGAATCTGCGGAGACTCACGACAAGGGANCTATCGAAATCGCGTCGACTTTCGGCAACCACCCCGATCTCCAGTTCTGCAACGTAGTCAGTAATGAAGACGCGGTGATGGANGAAGNGNAAATGCACGTAGAACTTTACAAAATACTTTTTNATGNCGTCTGANGCCCTTANGNNTNGCAACTAGAT…
>rnd-5_family-2713 ( Recon Family Size = 32, Final Multiple Alignment Size = 32 )
GTCATTTTCACTTACATGCGATTGCGATCCCATGTCTTGAGAAAAGGCGTTGTTACTTAGCAATGTTATCGTNTTCGTGTCAACTCAACGGAATATAGCAAATTAGGGAATCAGTCGAGATCTGGAAAGTAAGCGTTGCCTAGCATAAAAAATTGCCTGTTCTGTTTCATAAGTTGTATTCCAGTCAAATTAAGACTTATCCCACTATTTATCACTTTCCTGCAGTTTTCCACCGTAG
>rnd-5_family-309 ( Recon Family Size = 36, Final Multiple Alignment Size = 32 )
CAAACTTTTACCACTTTCTCCTTTAAATTATATGTACATTGATCTGATGCAGTAAAAGTTCGCCTAGCCGGAAGTCCTGGATACGTGGGAATCCAACATAAACGAATGTGTTGAGGCGACGATAAAGGTCATTCTTCTGTGTAATAGGTTGAACGTTTTATCTTCGCCCATATTTTACGATCCATGAGGGGTCTAACTAATCACCTATGATGGCTGATTCAGTGAAACTTGCCGTCGAAAATCTGCATCGCCACGNNTCTGTGAGATGNAAATACGCAGAAACCCGTTANTCACGGTTTGGGCAAAATGGGTAATACGTTATCTCAGAAGGAAGAGAAGTTAAGGCACATTGCAGGTGATTGCTAGTGGCCCCAACACTAATGGAGAATTGTTCTACTA…
>rnd-5_family-148 ( Recon Family Size = 34, Final Multiple Alignment Size = 32 )
TCGGCTACGGCGGAGAGGAGCCGAGCCGCGAAAAATAACGNNACCCCGCTTGNTAAACCACTGGTTTGTATGCGGGNGTGCATGGCCGAATATGGCCAGCTGCGTGTNCGAGTCATAGCTAATCCNCACGNCACTACCAANTATGGTCAGTCGTTGATCAGGAACCAATCAGATCCTGCCCGCGTACGGCTGCGCCTTATCGTTCAGCCATATCTGGTCATTCGCTAGTCTCGAGCGTCCCGATTGGCTGTCTTGAGCGAGGACACCGCCAACGCGCGTGTGTGCTGCAGCCGTCCGCACGATCGGTCCGC
>rnd-5_family-1693 ( Recon Family Size = 36, Final Multiple Alignment Size = 32 )
CAGCAATGTTTATTTCTACAAGTTGCTCCTGTTTTGACATTCTTCTGCCACCGCATCGCATTTAAGCCCAAACCCCACCGCACGTACACATAAGTCAACTGCCATTGTGGTTGTGTTACAACTCTACTTAACTACGGTAAAATTACAGNTTAATCGGAAAACGGGGAGGGGGACATCGTCTTTGGGACGTGGGGTCCTAGGGATGAACCTCTTTCCATTTCCCTGAAATTCAACGAGAGGCTTTATGAATTAACACTGTTGAAAATGTTGTAGTGATTGGAAATGAGATGCAACCAGTCGGTTATCCATGCATTCGAACAAATTCCTTGCATTTTGAATTCAGATCCACTTATGAATGCATAAATCGCAAACAAATGCTTAAAGACGCCAAGAAGAACG…
>rnd-5_family-1394 ( Recon Family Size = 32, Final Multiple Alignment Size = 32 )
TTACATTGGTCTCCAAAAGGGGTAANGATTCCATTTCTCCCTCACCTTCTCCTTTCCTCTCCTCCTTTNCCTGTCTCTCTCTCCTAGGNGAATGTGCTTTACAAAGCTATAGACAAAANCAGGAGAAGGGG
>rnd-5_family-2109 ( Recon Family Size = 39, Final Multiple Alignment Size = 32 )
GGCATGCCCTTCAAGCTAACACAAGTAACTAATTACTGTCTGTGTTATCTTATATATATTTATGCATATTTATTGTAAATTATTTTCGGTTACTGCGAATCACGAGAGCGATGATGGAGGGTGGTAAGTATGAATGCCGATTGAAAAGTACACGAGCACGCGCATCACGTGGAACGGATGCAGCTGATGAGCAAAGTATAAAAGGCGACACAACTCAGTCCACAAGTCAGTATCAAGTAGACTGCAAAAGAAATGGGATTCGGGTGTTGGCAGCAATGTGAGAAGCCGTGGGGATGGTGGCCTGTGGTGCCGCAATGTGGCCAGTNGTGGGGTTGGCCGTCTGTGGCGAAGCAATGGGGCCAGTCGTGTGGCCAGTCGTGCGGATGGTCGTCTGTAGTG…
>rnd-5_family-632 ( Recon Family Size = 32, Final Multiple Alignment Size = 32 )
CCATATAAGGACAAGGAAGGCACCAAGGTTAGATAAGNACTTCCTTCGGGCGCATTCNCAACTGGCAGCAGCCTCTAGAANTCTAACCNTTGTCCACAGTTGAATCCATTGNAGTAGTCGATGAANGCATAGACTGCGCACCTGCGCAACGTCGCATAACCCCCCGTTTCTCAATATGTTGCAAAGCATCAAACGGCGNAAATGGCGAAGTNCCGACTTAACGCGACGATCGAAGAAGANTTNTAAGTTTCATTTGTGTTGATCTCCAAAAGCCCATGCTGGGAACTTCAACTCGGGAAAATGACATGCGAAGGGGCATTTTCGACTGTGTCCACTTCGTCGACTACATGAGCAAACTGTACATGAGCGCAATGAAGTAAATCAAGCGGGCGAATCTAC…
>rnd-5_family-1395 ( Recon Family Size = 51, Final Multiple Alignment Size = 32 )
TGGAAATTTGACAATTAATCACTGCTACAGCGTTAATAAACCTGTGTAATTGGGTTCTGTTTAGCAATGAAAATAATCTCAACTTGCAGACCTCGTGTTTCGTGGAAGGCTGACGAAAATCCGCCTCCCGCTTTTCCACATATTGCACCAGCCAGATTGATAACTAACGGTGTGCCGAGTGGATGGCAGGCAAAAGCAGCCATGCGACTGACCTATTCTCGAGAAGTGGTAGCATGGGCGAACATGCCCTCTCTCAAACGAAATTAGATAATGCGATCTTTGCGGCTCGATGAATTGGCATACATTTTAATGACATTCCCTTCCTTATTGCTTACTGCGAACTACAAACCAAATACATTGTTTGGAATCAAAGATTCCTCAAAAATTTCTCATTCATCA…
>rnd-5_family-435 ( Recon Family Size = 32, Final Multiple Alignment Size = 32 )
TCATGTACACCTTCATACTGACTCATATGGACACCTTGATGCTATGGCGCATTTCAGAGGTCAAAATGCAGTCAGCCAACCTTTGACAGAAATGCAAATGTCTCAAATCAAATTACACGCCCACGTTCAAATGCAGTAAGTAAAGTATAAAAATCTATTCAAACGCATGCCAGATTGGGAGACAAACCAGAGAGTACAAAAGGTAAACCTGTTCACTTGTCTGGCAGGATACTCACCCGGATGACATGTCTATATGATATTTTTCTACTCCACTGCCGTGAAAAGGACTACCTTCCCAGCACCACTGTGGCGCTCTTTATTTGCGTGCGCCTGACGTGGCTCATGATGTCGTTTGGATTNGNAACGAAACAGAAGGGGAAATTCCATGTGGGATATTTC…
>rnd-5_family-427 ( Recon Family Size = 32, Final Multiple Alignment Size = 32 )
AAGGCGTCGCCCTTTACTATACTTAAATCAAAATACGCCGTCGCCTTGCGAATGNATACTTCGGTTGGCATCACCATATGTTGAGGATACCAANTACGTTCCGACGAACGCGTTTGCATTTGGCGCGAATGACATGGTAGGACACATGGATCCANCTCGCACTAGAGGTTCTACTGAAAGTGGTGTGGGTTTACGATAGGAAGGATCCCATGTTTGGGGGAACGAGATGAACCTGGCTGCTGCGACCGTACCATATGTACGGTAGGTCCTTCACAATNNNNNNNNNNNNNNNNNNNNNNNNNNNNNNNNNNNNNNNNNNNNNNNNNNNNNNNNNNNNNNNNNNNNNNNNNNNNNNNNNNNNNNNNNNNNNNNNNNNNNNNNNNNNNNNNNNNNNNNNNN…
>rnd-5_family-2075 ( Recon Family Size = 32, Final Multiple Alignment Size = 32 )
AATTGCAGAAACCTACCATGGGTCTCTCCTAGCGGTTCGAAGCAGATAGGGGTACGTTTGAAGCAAATTGTAATGCGACGTTATATGCATACAAATAAAATTATCATAAGTACATTCTTTTAAATAGTGAATTGTCAATTGCTAATTTTTGACGAGAGGAGCAATTTTGACGTTTCTTGCACTAATTTGTGACNGGTGAATTAGTTATTGGGGTCGATGATTTGGAAGGTGGCTTTATTGTATTTTACTGACCTACACAATGTCTGCCAGACTACTAGCTGAGCTATGCGGCACTATCATCGAATAGACTCATTTGTGATATATGGACAAGACTGACATTGTCCACGTCTATCATGTCCACGTTTCGTTATAACAAGAGACAGCACGCTACCTTTGTAC…
>rnd-5_family-1079 ( Recon Family Size = 34, Final Multiple Alignment Size = 31 )
CGCGATGATTTCATCGCAATTTGCGCGAAACGAACTCAGCACCAAGGACTTATACTATTTCCTGAAATATCTGTTTCTCGAAAACATTATGAATTACTTCAAAATGTATTCCACGGGCATGACTGATTTTCGATGAATATAATGCATGCGATTTCTTAGATCGTTTTAGGAGCTGTAGTAAAATCAGTTCCTAAACTGCCTTCCTTATATACTATCATTTAAAAAATCCTGAAATATATCACCTGTCAACCTCATTATTGCATTTGTGTAAATGTATTTGTAAATCGTCGTGACTTAAGGCATAAATCAAAGTCGGTGCAGAAGAGGGACATATAATGCGGTCCGAAATGCAACAATTTGCATTGTGGCAAACGCAATACCCCTTTCTCTAAGTAGCTT…
>rnd-5_family-311 ( Recon Family Size = 32, Final Multiple Alignment Size = 31 )
GTTCCAAATGCACTGTCGGTACGAAAATCAGGGACTTTTAAGGTAGGTTTGTGGCTGTGGGGCTCTCTGAATCAATAATAATGCCAATCTTAAAATTCTTTGGCCCATTGTTTTTATTGGCAACTGAGTTTTTAAGAGGGGTACAGA
>rnd-5_family-1776 ( Recon Family Size = 31, Final Multiple Alignment Size = 31 )
TGCGTGCGATAACTTCGAGTAGAAATGGAAAAATCACAGAGGTCTGATTGAAGTTTGACAGAAAATGTAGAAAAAAACATGTTCAAATACATCGAAATCCAAAAGTAAATGATCGATTAGTTATGCTGAATTATAGGAAATTGGCTTTGCTAGGACTGATCGCCGAATGACTGTGGTCCGTGAGTTACGCTAGCAAATACTTTTCGTCTTCCATCAGCTACCCTGCCGNGTCAACTCAATGGAACTCTACTTGGCTTACAAACTGAACTGCAATTTGAAATTTGAGCGATGGGGCTGCATCCTATTCCTGGTCAATATTGGCCTTCGTGCTCTAATATTGCTGTCTTTTTCCATTTGACTGTTTAACTTAACTGAATTGAATTGATTGCATTTTATATG…
>rnd-5_family-37 ( Recon Family Size = 44, Final Multiple Alignment Size = 31 )
AAAGTTTTAATTCCGCAGAGCAGACAGCATCTAGTAAATGATTACCGGAAAAACGACGCGGACGCCACTTCTTGCTGACGGTGAATTCGTCCTGGGGTAGTTCAAAGACACCTGGCAGACCAGTTGCAAAATTTTTGGGCTCGGAAGGTCCAATCACTTCCTGAAGATCAGAATGCATTGCCAAACATCACTTTCCCGAAAGTAAAGCGAATAAAATAGGTCCCCTCACAATGCATGAATGTACCACAAGGGCATCATTGAAAAACGCAAGAATATGCAAAACAGACAAGAAAAACCCTAGCCCAAGTTACACCTTAAATGAAATGGTGCTAAATGCATCGATGTGATAGCACCTCAAATATTTCCCATCGTAGTAGTGACATTGGTCTTATCTAGCAT…
>rnd-5_family-1704 ( Recon Family Size = 31, Final Multiple Alignment Size = 31 )
GATAATTTTCCTAATAACGGTAAACTTAGTCGTGCGAGAACGTTCGTTTTTTCAAANGCTCATTTTCAAAGTGGATAGCCTGCACACTAGCAGCTCATTCGCGCTTAGGCATCTTTGGTATGCAACTCAATATAATTTGCTCCTCAATTTTATGGGCTCTAAAATCCTAGTTCAGGCTGAACATGCCTTGCTCATTAAAAAAA
>rnd-5_family-978 ( Recon Family Size = 33, Final Multiple Alignment Size = 31 )
GGCCAATAAGCAAGTGGATCCCGTTCACATGTATTTACGAATGACAGGCAGTAGGNTTCCACGAGCATTAATTTGTTCNCCACTTATNCCGTTTTACAAGANCCACCGTTGTCAGTTTGTTTTATGGCAGACTGCTTACTTTTTGATGCGACATTACTTATGACTTCTGATTAGTGCGTCATTCGTTTCCTTGGCATTGGACAGTTGCATGCGAAACAGACCGGCGACCCGCGAAGTAGTGGTGAGATAGAGGCGGAGACGGCTAGGCGTCTTCTTTCCGGGGAGACGGGGNCTGCTGAAGGCAAAATTCTCGAGCTTGTCTAGCCGAATTAAATGAACGGATTGTAATTTTGCTTCTTCCAATTAATTAATTACCTGCGTCAATCGAATCGCCTGTTT…
>rnd-5_family-1239 ( Recon Family Size = 34, Final Multiple Alignment Size = 31 )
AATAAGGAAGCAAAAAGTTTGTCGATAAACGAGCTCCGGTTTATTAACGCGTTGATAAAGTAAAAAATTCTTGATCGAGTTCAAGGATTTCCGAATTGCCTTTCCTCAAAACAGGCAAGCCTGAGGCGAGGAGGATTNGATATGAGGGCTGGGCCTGCACCACTGCTGACCAAGATGGGCGTTTACAATCTAAACGAATTGCGTGATTAAGCAAATCCGTGGCTTAACTGAACCAAACTATTTGAGAGTGTGGGAATTTAGCGCAAATAAAAATATCACTGCGGTGTGGATGTTTAAATGGCAGGAAAACATATTCTGATGGAAAAAGAAGCAATGTGGTGATGGAAATCACTGTAAGGTGAGGGAAACTCACTAAGANCGTCCACAACGATATCCNTC…
>rnd-5_family-1771 ( Recon Family Size = 31, Final Multiple Alignment Size = 31 )
TCGTTGGAAATTGAAGGAGAAGGGAAAGAAGATGGTCTCTGAGAGGGCAAGTAGCAGTGTATCGGAGGGCCTACACACCGAGATCAAATTACGCGTCTGCACGTTTTGAC
>rnd-5_family-958 ( Recon Family Size = 37, Final Multiple Alignment Size = 30 )
CAAACGTGCAGTAGTCACTGAGCCTTGATGTAGGAGAAGTGTGTTCAGAATGAGCGCTGTTCTGCTCTCTGTTTGAAATGCCTCTACTTAGTCCACTCGTTCCAGTAAAATGGAGGCCAAGCTAAAAGGGAAAAGCATGGAACATTTTATGCTCTAAGCTGTTACTCTTGTAACAAATACAAATCACCAAAAGCTGACCTCTTATACAATTACTTTCATCAGGTAAAATTTTGGATTTGAAGGTGTCAAAAGAAAAGAAGTTATGAGGCGATGGCGATGACATTGAACCTATTTGTATCAAACTTTCAATGATGCAGCTCTAGCTATAATAATAGATGGTCCTCTACGGTTTATGCAAAGAAAGTGGTCGATGGTGACCCAAAGAATGATCTAAAAAAT…
>rnd-5_family-1567 ( Recon Family Size = 30, Final Multiple Alignment Size = 30 )
TCAGGCACCAAACTATCGTGCCTTTGGAAAACGGCATTTACTTTTTCGACAAATTCATAAAGTGGGCATTGTCTACGGGCTAAATAGTTCCCTGGTCGTCATG
>rnd-5_family-114 ( Recon Family Size = 35, Final Multiple Alignment Size = 30 )
CTCAACCAATCTGTTTGCGACACGACTTGGTGCAACTACAGTTATCACGAACTGACCAAGTACAAAAACCTGGGCGTCACACATATGCGACGCTGGTAGCGAACGTGCTANGT
>rnd-5_family-278 ( Recon Family Size = 30, Final Multiple Alignment Size = 30 )
TGCTGGCTCGCTCTCTAACAACCACGACCGAACACAGCAACAATGATAATAGTAATTAATAGTAATACACTGGAGGATGTTCATATTTCTCAATTGGCTACCTAATCACCGACCGCCCACACTCGCATACACACAACATGTCAGTATCGTCAATGCACTTGATAGGGCGGAATGGATGACACACACACACAGAGAGAGAGAGAGGAGGCCACTACTGATTGCGTCAACGATGTCACAGCGTAACTGATGCAGCTACTACCAACTGCTACTGGGAAGCGTGGACTGGCTAATCCAAGTAGTGGGAGAGGAAGGAACCCACAATATCCTACCAGGAAGCCACAACCTGCTGATCCATCCACTGGACAGACAAATAGTGGAGGAATGAGTTGAGTTGAATCG…
>rnd-5_family-1680 ( Recon Family Size = 30, Final Multiple Alignment Size = 30 )
TCGCGAGCCCCAATCCCTATCAAACACACATCAATTCTCATCTCCTCCTCACCAAACCCCTACTCTTACCCCACAAGACTCCGAATATGGGCAATAAGGCACAAGTATTTGGTCCAGTTAAATTGTAAGANGTCCGAACGCACACGCACACAGTTGTACGGAGCCCCAAAAGGAAGACGAAAATTGCAAGGAATATCGAAGATGTCCTGAGGGGAAATGGGCTCAAGTCAAACCGAGGTGGTGGATGCTCTCCTCACTCCCACCACCTCGTCCACCTTTTCGTGAATACCACTTCAAGCGCCACCATTCCAAGCGTTGAATTTCTAGGCAACNGAGAAGATACGCGACTGCAACGCAGCACTACATAGGGATCTAGGTCTAATAAGAGGTGGAAAGACT…
>rnd-5_family-725 ( Recon Family Size = 41, Final Multiple Alignment Size = 30 )
CAGAAGTATGCGCGACGCATTCAACACGAATGACGGTAGAGTGGTGAAGGAAGCAGTACAACATAAAACGGAAGGACTTGACATTTGTTTACCCATCTTTCTGTCCATCTGTNCACCGCAAATAGGTGCATGTCCANGATGATTATCAGCGACGTCTTGTGAGATGCTGCTGNGGGCATTAAACAAATTGCGACTGTCTCCATGAGAACTAGATGGTGAAGTGAATACTCCACCTCAATGNCGAGATTCGCTGGAGTGAGGGATGCACGTCAAGNTGGCAGTNCAAGTTGGGACCTACAGTAGTGCATTGAGAGTCTGTCCCGCCACGCACACGAGTAGCGNTGGGCGTCAGTTGTGAGTGAAGGACAGCGACACCGCTAGGACACGACGCTNAAGTGC…
>rnd-5_family-2279 ( Recon Family Size = 31, Final Multiple Alignment Size = 30 )
TTCCCTCTGCAATNCCCTTGCTGTTATCGTGTTTGGCGTCGTGAGCTTGTTGCAGGGACTGCTGTGTGCTGATTTGATTACGTCGAGGTTACCAATGTGTAGTGAATGTCGATCGTCTTCGTACCAGTAGACTGGCAGCTCCATCCTACAATTCTCGACCAGGTGGAGGCAATTATAAAATCCTTTGGCCTGTCTTACACTGGATTCTAGCTCAAATATATCCTCGAGTACTCTTGTTACGGCAGAATTTCCTCTCAAGCGGTCATTACTAGGCTTCTTGATCAACTACGCTAACAAAATGCTAGTCTTGACTTCAGGATGGAAGATGGCGTATAGCTCAGTAATCCCAAAAAAAGTAATTTTGAATACCTGATCCAAGAATCTCTCAGTAACTAATAT…
>rnd-5_family-323 ( Recon Family Size = 29, Final Multiple Alignment Size = 29 )
TCTTCTACTTAGGAGGCAGATGCCTTCTCTATGAGGCCGCGTGGGCTAGTTCGGCGGCCTTTCCCTCAATCTTGTTGCATTATTTTGGCCAAAATCCATTATCTTCTTACTTTGTCAACCGATGTGCATCACTGTCTCACATAAATTACCGCATAAGCAGGAGGGGAGTCAGCTTGATTACATATGTAAATGTTTCAATTTGTTCGATGACAGGTCGTCATTTCTTGCTTCTTGCCTTGAAAGCAGGAGCAATGTTGGTCACTTCGTAAGCATTTTCAAAAATAATGCAATTTCATTTGTTGACTCAATCAGAGAAAGCCTACTGAGGCATAAGTGGAGGATCCGTGAGACTATTATTTGATACACATTAAACTCAAACTCAGAAAAACACCAATTTAC…
>rnd-5_family-3143 ( Recon Family Size = 29, Final Multiple Alignment Size = 29 )
CTCGTTGATTCGCCAGACGGTCTCACAAGTCAACGTGGAATAAACCTCAATGTGGCATTTGAAATGGGGATACTGGCAGATCAGTTCAGGTCAGGCCATTTCAGGTTATTTTCGGATAAGTAGCGTGGCATAGCACAGCCGTCCAAATGACACTTATAAGACAAGTCAGCTTTCTCTTGTCCCTCGAACACAAGGAATTGCAGCAGTGGTCCCTCGAACTCGGTAACACATTTTCCATGCCACAATGACAAAAGCAAGCAGGTTTGATGATTGATGGTTGAGCACATTTAGAGATACTGGGAAAGTAATNCGCTTTAGTGATACTCATTTGCAGCAAAGAGGATTTCTTACAATAAGTTACATACTTTTACGGGTACCATGAGTAGTCGGAATTGGATT…
>rnd-5_family-1675 ( Recon Family Size = 29, Final Multiple Alignment Size = 29 )
GCAAAACAGGAATGGGAAGAGAAACACTGGAATGTAAGGGATCGTATGACTTAATAAGGCAAGCTTGCAAACAAATATAAATCCTGTATGATAATTAAGCCAAAATGCACATAATTAAACAAATTACAGCATTTTGCTGGCACCTATTACGTTAATGATGCAACAGCAGTCAAATCCAGCAATCAAACAAGGTTATTCCTCCATATCAACAGAGTAGAACTGAATGATTATGAGGATACAAAGGCTGACAACTCATTCTGCGGAGTGGGAAGTCTAGCAAAATTCTTTCTTCTGATTGCAATTAGACATGCATTCTTAAAAAATAATGCAACTCAGTCGTAATACCACCTACGTTGAAGAAGTGTGCTGCCTAGAATTGAATGCCAAAGGCTGTCAACC…
>rnd-5_family-2223 ( Recon Family Size = 29, Final Multiple Alignment Size = 29 )
TCACACAGTGTGCTGTGTCCCAGCAGGACCCACAAATTGTCCCCAACTTGCCACCGA
>rnd-5_family-1775 ( Recon Family Size = 29, Final Multiple Alignment Size = 29 )
TTTGCACTTGTTTTACTCTTCCATANGGCAAAATGAGAATGCGAAAAAATTGCAAGTGTATGAGTCTAACGTGCAATGAACCAAAGTCATGCCACCGCATCTAGTGTGCTTGTGTGATTATGCTACTGAAGAGAGGAAGTGTTTTATTATTCCCTACTGCTCCTAATAACTGCTGCAATAAATTAGGCTGTTTCCACTGACTAT
>rnd-5_family-3961 ( Recon Family Size = 29, Final Multiple Alignment Size = 29 )
GCACACCATAGGAAATGGGAGGTAAGAATGGACACAATTAGTCGTGAGTCATCCAAGTGAAACTTCTATTGCGTGATTCCCATTCCCTTGGTAGCATCTGCGACAGATGCAAAAAACTACACTTCACGGTTGGGAGGCACACCTCATCAGGGTAGATAAATAACAGGCATACAAGTGATATACATAATCAGGGGCCTTTGAACACTGATGCATACCAATGCCATTGCATAGTTTTCTTTCTTACATTAGTGAGTAAGCCTCGTTATTCAAACTCTTTGGTAAAGATATGGTAAATCATGCTTCCATGATCACCTCCAGACTTGATTATT
>rnd-5_family-1059 ( Recon Family Size = 30, Final Multiple Alignment Size = 29 )
TTATGTTATTAGTTGTGGTAACTCTGATGGTGTGTTTCTGTGCCACTGTGCTTAAATACGCCANTGTGGATTTGTCACATGCAAGGCGTGCACACGTTAAAAAGTGGCTATCGTTTGCGCTCTCGTGCGCGGCCGCGTTTGCGCGTGTATATGTCTCCCACTTTAACGGTTGCCATTCCCCTTTCTGCCCACTNTCGTGGGTTGGCGTNTGCGATTCTCCAATTTAGATAAGTCCTGGAACGGGTCGCTTAGCTTTTTCCTCTTTCTTATCTCTACNTCATCAACAACATCATCAATTTTCTTCTAGCCACGCACCATAACGGACGATTCTGATCAGTCATCTCACTTTTATCAGTTCAAAGGTAATCTTGATTTTAATATCGTATCGATATGATTGAT…
>rnd-5_family-348 ( Recon Family Size = 36, Final Multiple Alignment Size = 29 )
TAAAGGATNGTCTATCNTTGGCGCACGNGCGGGCTGGAAAGTATNNAGNCGTGGGCATGAGNGCTGCGNCGCNNAGGTGGTGGAGNAANCCACGAAGACCGAAGACTCTGCGCAGTTAGGTATCAGTTTAGGCTAATTGAACAAGTNCCGTTTTACTACGTAATTCCCCCTTCTTTTGAGCGTCGCCCTTGGCGCTTCTCGTGGTCACTCTTCCGCTTCGNCCGTAACGAGTCTTCCTGTGAATTGCGATCAACCGCNAGACAGGAACGACGATGATACGATGAATTCGCATCATGGGGGGAACGCCGCCTNTTGNTGGTAGTACATGNTGTAGATTTGGTTGGGATTCTTGAGTATTGCGTCCTCTGCAGGGCGAACTGTGTAAGGGNAGGATTGATT…
>rnd-5_family-43 ( Recon Family Size = 28, Final Multiple Alignment Size = 28 )
AGAAGATACTTTGGTGATTATATTCAGAATTTCAAGCAAGTAGTTGCCAGAGTGATTGGTAATACACTCTGTATCACCCGGTTAGGTTCTTCAAAGGGGTGCTGCTGGAAAAGATAAATTTAAACCAACATTTCCATTTACCATTTGGANTGGCAAGGTTGATATTAAACAATTCCCATATCATTTTTTCCCCTAAATATCATAATGCACAAGCCGATGAATTTCGTTTATTTGAACCCTGAATTAGATTTCAATATAAAAGGCATTTCCTAATATTCACATGCAAAACTGCGCAAAATACCCGCCTAACCTAAACGTTAAAAGGAATGCAGTGCCAGCATCCTTGTTATTTAAATTTAAATAGTTGCAGAATCGTAGGGTACAATTTGACAGCAAAAT…
>rnd-5_family-425 ( Recon Family Size = 29, Final Multiple Alignment Size = 28 )
AAAGTCAGGTAGTCGTGTCAATGAAGCAAGACCAATGAATTAAGCCTTATCTAAAAGGTAGACGAAGCAGTACGAAGGAAAACCCTACAGAGTCCATTCAAATGGATCCAATAATTTGAATTCTATTTTCCTTCCTGCAGCTTGCCTTTTCTAATTTTAGGCACTGCTAACATCACTTTGAACGACGTGAACATGCAAAAAGTATTATGGACGTCTTTGATTTCCAATGGTTCCATCTCCATTGTAACAACGTTTTTTGTGCCATACTGCAACTTCTCACAACCTTCACCAGGTATCAAAACGATTGCCCATAAATGNCTTAATTCACACCTCAATTACCTAATGTCGTGATGTTCTTGATGGCAGATGAAGTTGACCTGAAGTCGTCGTTCCCACTGT…
>rnd-5_family-1539 ( Recon Family Size = 45, Final Multiple Alignment Size = 28 )
TTAAACTCGATGCTGCAATCGAGATTTGAGTGGGAGATATAAATGTATGGAGAAAAGTCAGTCCATCCGCAGTCGCCACCAAATCCATTTGCAACTGAGAGTTNCGGTGAGGCTGAAAGTCATGGGAACTTAAAAGGCTTTGAAATAGTTTTCTCATGCTCATTTCTTTCAAAGTCGTCCTCACGTCATTGCGCCTCCCAGCCACTANTTTTCATCATCATCATCATTCTTAAATACAAAATCGCTTCCCNCATGAACAAGTTTGCACGAATTGAAGCGTTTCGCCTTNAGCAAAATCCGTCTAAATTGACCTCATCCACGAGGATGCACAACGTGGCCTACCTGTAGACAAGCATTATTTTTCCAAGTACATAAGACCAGCATTGAGGAATCCCAACA…
>rnd-5_family-2398 ( Recon Family Size = 28, Final Multiple Alignment Size = 28 )
TCTGTTTTCGGTGAAGCTTCACTTGCAGGGAAAGAAGGACATAGAAGTAAATGGTCCGAGAAAATCTTCTTGAACAACTGAGCTAACAGNGTGCCTATCGCGGCCTCNGGATGGCGGATGACACCTGAAGTGGTATTGATCCACGAANTGACTTTGAATAACTGATCCGGGATATCCTTCAGCGGCTAAATTTGTAAAATGTCAACACAAGTCAAATTCAACTCCAACTATATATTAACCNCTANNTCAAAGGGAAAATTTCAAACACGCTCAAATGGTGCATGGGTAAATNCAAGGAAAAGGAAAATGTCTCTCGAGATACAAAGGCACCAACACCACACGCAACTAACTTACAGTGAGGAGGAAGGGGTGTTGAATGGAAAAACAGAGAATAGGAGC…
>rnd-5_family-1007 ( Recon Family Size = 28, Final Multiple Alignment Size = 28 )
AATTATCTTATGGGGAATTCGTTTCCATTTCTCTCCGTTTGCCCGTGCATGGGAAATGTATGTCAGTTTAGGTCAAATTTGGTTCACCAAATCANNNNNNNNNNNNNNNNNNNNNNNNNNNNNNNNNNNNNNNNNNNNNNNNNNNNNNNNNNNNNNNNNNNNNNNNNNNNNNNNNNNNNNNNNNNNNNNNNNNNNNNNNNNNNNNNNNNNNNNNNNNNNNNNNNNNNNNNNNNNNNNNNNNNNNNNNNNNNNNNNNNNNNNNNNNNNNNNNNNNNNNNNNNNNNNNNNNNNNNNNNNNNNNNNNNNNNNNNNNNNNNNNNNNNNNCTGTATTGCAGTTCAGGAGTTTGAGCGTGGAAGGGGACTCCGATTTTATCAGTTCGCAAGTCTCTAGAGTGTGT…
>rnd-5_family-5591 ( Recon Family Size = 28, Final Multiple Alignment Size = 28 )
ATTNCCTGTCTTTGCCTGTCACTGAGTTTTGCGGTATGCCAGAGCGCCTCAACCCTTGATAATCTATCTCTAATCCCTGTAGTTATTTATTGTGCGTCTTTCTTTCATCACCGCTATTTCTCTTTCCCAAATTTTCTTATGCTATATTTTCCTGTCCTACTTTCACCTAGCCTCCACTTTCCTAAAATTTGGGTATTCGAATCTTTATTGTTAAACAGTCGCGGTAAAAATAATGAAGACTGGATTTCAGGGAAAGTAGTTCCGTCTCCTTCATCATCCAGGCCAGCTAGCTCCTTGAGTACTNTATCTTAGGGTGCGTGTGCGTTTACAGGTGTTTGTGCCAGTGTAAAACACGAGCTATGGAAATGCTGTCCATTGCAGTCTGGATGACGTACTCTT…
>rnd-5_family-1856 ( Recon Family Size = 37, Final Multiple Alignment Size = 28 )
NNNNNNNNNNNNNNNNNNNNNNNNNNNNNNNNNNNNNNNNNNNNNNNNNNNNNNNNNNNNNNNNNNNNNNNNNNNNNNNNNNNNNNNNNNNNNNNNNNNNNNNNNNNNNNNNNNNNNNNNNNNNNNNNNNNNNNNNNNNNNNNNNNNNNNNNNNNNNNNNNNNNNNNNNNNNNNNNNNNNNNNNNNNNNNNNNNNNNNNNNNNNNTCTTCNACTTCNCAAACCGGNNCCAGCGGAATTCAGTCACTANCACNGCCTGATCGCTACCACGAAANCTACGAGACCGCACTCTCGACGAGATAGTGAAGTCCCTGGAGCACTTCGGTGAACGGTCGTCGTTTTCAGTNTGCGATACAAATGCTTGAAACTAGTCGTGGATGAGGCCGATTCCNCGACGTACG…
>rnd-5_family-47 ( Recon Family Size = 28, Final Multiple Alignment Size = 28 )
TCATTCTCATCATTCATTTTGTTCTCACCCGCCTTCTACTACTTACTTCAGTTTTCTGCTATTTTTGATGCCCATCTTTTATGCCTATTTACGCGGATACAATTCCTTTCTCCTAACCCTCCT
>rnd-5_family-7569 ( Recon Family Size = 28, Final Multiple Alignment Size = 28 )
CTCCACCATACACCATCTCCGTCTGTTGACGCAGCCAACACATCACAATTGAAGGCGATGGCTGTGAAAAGTAGTGGAAGGACAAGCACGTGTCTAGACGTGGGAATGCGGGAAAGCGGAGAAGCAGACATAGCTATCTCTGGCGCCGTATGCACATTCGTTTTGGAGGTGGAAAGCGTGCAGCAAAGAGNNNNNNNNNNNNNNNNNNNNNNNNNNNNNNNNNNNNNNNNNNNNNNNNNNNNNNNNNNNNNNNNNNNNNNNNNNNNNNNNNNNNNNNNNNNNNNNNNNNNNNNCCTGTGTGCCGTGTCTCGCTCTCCTCCCGACTGTGGGCTCCCCATTACAGGCGCTAGCAGCAAAATCAGTGGTGTGGGTGGTCTGTCTCGCGATCTGCAATCGAAC…
>rnd-5_family-1366 ( Recon Family Size = 30, Final Multiple Alignment Size = 28 )
AAGTCATTGCTCTTGATCCACACCGTTCCTTCTTCAAACAAGTCCCTTGGTGGTTGGCCGTCTGATTGCTCTATTAAACACGGCAGTGAACAGAAATTCCCGTCTTGGCATGACAGCGTTTTAACTTAAATACCGATTCAAGCAGTTGGACAAACATTGGGCACAAATGCTCTCCTTCTACATTAATTTAATTGCGTTCTGAATTCCTGCATGCTTTGTGGAGCTACTTCATGCAAATAGGAAGTGGTTCCTGACAAAGCGGCCAATTCGGACGAAGCTAAAGTTCGTATTAAAGTACTGAATGGGTGGAGTACTCAGCACCAACCATATCATCTGCTACCCAGCAGATGCTATTATACCTGTGGATGCAAGGGCTGTACTTATTTTTTGATAATTGCT…
>rnd-5_family-537 ( Recon Family Size = 28, Final Multiple Alignment Size = 28 )
TTAATACCTCGAACATTCGCGAGGTTAGGCTCCAGAACCCGCCGCGGATCGGGAGGAGTCGCGAATGTTTGGTACGAGTCACTAAAAATGCTAATAAATGCTTAGTTCTAGAATTTAACCCCTAAGTATGACCCAAATCATGCTCCCAAAGCACTTTAATTCCATTTAAAAGTTAGCTTAATGCATTACCCTTAAAAAAAATGGTTGACGTAAAAATAGAGTACAGTATCGCCTAATGGCTATTTGCCACACTAGCACGTTTACAGTACGGTATGCTAATGTTACCCCTACAGTATACCAATTCATTGGCTGCCGTTTTCTTTTGCACTCACAGTAAGGTAAAACCAAGTAACGAATGGGACTGTAAACTTAATGACTGACGTTTCTTTGTCATTGTCA…
>rnd-5_family-434 ( Recon Family Size = 28, Final Multiple Alignment Size = 28 )
GCGATGGCTGATGGTTGATTGACAGGCACCTGGGGTGAGGCGGGGGCGGCATGAGCAAAGCCGCGTCCAGTATTCAAGTTATATGACATCAGTTAGCGGCTTTGTGTCTTTTTAGTAGTGGCGTGGTCCTAGTGTGTGAGACAAAGATAAAGTTCTGGCCATCAGCCGGTTTCGTTGTATTCTGCGATCAACGCTCGTGCTACCTCCTGTATGCCAGTTGTTCGGGCTCGACTGCGAAGCTTACTCCCCAAGAAGTTAGTGCCTCTTGAAGAAACACTGGCACCATTCTTGAGGTCACTTCTTTGCATAAGGCTCAAGGCAGCAGCAGCAGCAGCTACTACCGCTAAATTAAGCACAAGTGGGGGGTGTTTGTAGCCATGGGGATGTTAGGAGGAAGGA…
>rnd-5_family-756 ( Recon Family Size = 28, Final Multiple Alignment Size = 28 )
AAACCCCAAAACTGGGCCGCAATCTCGTATCCTCACACAATAAATTGAAGGTGAGAACGTGGTAGTATCGCTTATATTAACCCGCCGGTCTCTTCAGGTGGGATGTCAATTAGNNNNNNNNNNNNNNNNNNNNNNNNNNNNNNNNNNNNNNNNNNNNNNNNNNNNNNNNNNNNNNNNNNNNNNNNNNNNNNNNNNNNNNNNNNNNNNNNNNNAGCTGTTCCCATACTAGTCTTAA
>rnd-5_family-4363 ( Recon Family Size = 29, Final Multiple Alignment Size = 28 )
CTTTACCCACGACCCATTCAACCCGTTGGTATTGAGCGAAATGGGCCAGATGACTTTTAAACTGTAACTCTGACGCCAATTTCGCCATGTGCTTTATTGTCCAGTATTGGTGCCTTTTTTGTACCAGTTAAATATGCAAGCTCCAATACGGATGCTGGCATAAGCTTAATCAGAATCATCATACGCACCCCTCAGCCAAATGCATTGCGGCAATGGCTACGATTTGTTAAGGAGATGTCCGATTGGGAATACATGGCCTGCGTTACATAGCTCTAAGTGAATGACCTTGGCCACACAATCACCTCCGAGCAAGGCGATTGAATGGAGGGACCGAGTAGGCAGAGCTGGTAAGGACAATCTTGTCTGCAAAAGGGGAGCATGTGTGTGCTCGATTCACTG…
>rnd-5_family-2657 ( Recon Family Size = 36, Final Multiple Alignment Size = 27 )
GGAGCAGGNNCGTCACGCGGAGAGTGTAGAGACGACGAGANGGGTATAAAAGGCGACACATCTGAGCAGGCAAGTGAGTATCGAAGGAAGCAAGGAGATAATCAGAGAAATGGGATTCGGTGGCTGGCCATGTTCGTATCCGTGGAAGTGGGCACCGTGGACTGGTGTCATACAGGGTTCACAGTGTGGTGAGAAGGGTGCATGGTCATCATGGGTGGTGCCACAATGTGAGTCGCCGTGTGCGTGGTCGTCATGGGCGGCGCCGCAATGGGGCAAGCCGTGGGGATGGTCGTATCCGTGGTGGTAGAGGAGCCGACTGACACTGAAAGAGCTCTCCCCCACAACTTTCCTGCTCTAACACGAACTATGTAACACTAGTGCTGATTGTTTGTAGCAATT…
>rnd-5_family-32 ( Recon Family Size = 28, Final Multiple Alignment Size = 27 )
GCACTCTTTCACACATTCGTGACTTGGCATCAGACAACGCAGATTGTGTGTGCATGCCAACGAATACTTCACTTTGTATGGTTTTATATGAACACGGTAGACAATGCGGTAATGGGCTTTGTCAAAGCCTTACAGTGTAGGCCACTCCACGTAAAATGGGCATTTATTCCTTTTCTCTCATTTATGTTCATTGATGGTGAGGAGACGAGAACGCCGCTTGTCATTGACACTTTCTTGTTTAAGCCATAACAGAGTTGGTGGACATGGAGAAGATCAGCTTACAAGAGATGGCTGATTAATCGCAGTGGGATTAGCCTAGTGGAATAGCAGAGACACTCACTTCGGCACTCACCGTAGCGATCGCAGTGCCTGCATGCATGTGCAAGAAGCAAAACCAAG…
>rnd-5_family-811 ( Recon Family Size = 27, Final Multiple Alignment Size = 27 )
GTGAAATCTAACTGACCATCATCTCATGAGGTGGAGTTGTCAGTAGTAGCAATCTAAGGAGTAAAATGACTTCATTGCAGCTCTTATTCTTTCAGACATGTCTGTCTGAGAAAAGTATTTTGGGGTCATAAAACATGTCAAAGTTGACAGTAAGGGGTCGGAAGCACACGTTTTGACAGCTAATTCACCACTTAATGACTCGAAATCGAAAAGTTAGGTGATGGTAGATGCAACTGAGAGACATGTGATATAACCTGTAGCATACGACAGAGTGGAAGGCAAAGCAGATCCTTTCTGTTTTGACAATTANAAGTCTCATCAAGATGACAGATTCTACGAAAGATCTTCCCTTGTTATAGCTTTGCTTCTAGGCACCTATCACGCTCTATTTTCACCGGT…
>rnd-5_family-1399 ( Recon Family Size = 37, Final Multiple Alignment Size = 27 )
GAGGGATGNGAATACGNGGAAAAATCAGTTAAATAAATACATCAAAATCGACAACTAAATATTTCTTTCTTTGACAAAGATGTAGGATAGTAAAGTCTTTCCGAACAATAGTCACTTTATTGACTCACCGGAAGAAGAAGTTGTTACTGCATAAGATTATCAAGCAAAAAGAGATCAAACCCAATGTTACATCAAAGTCGACAACTAAATATTTCTGCCCTGACAAACATGTAGGATAGTAAAGTCTTCCGAGCAATAGTCACTTCATTGACTTACCGGAAGAAGAAGTTGTTACTGCATAAGATTATCAAGCAAACAGAGATCAACCTCAATGTTACCGTGGTTCTTGTAATGCTGGCTTAAGTAATGTGTACTTTATAAAAAATGCGCGTTTTAAAG…
>rnd-5_family-751 ( Recon Family Size = 27, Final Multiple Alignment Size = 27 )
CCCCTTCAATGCACTCAAATGGACCTCTAGAGCTTCCTAACCTTGCAGTTTGGTTGAGTAGGAACAGCATCAGATTTGGATGCCGTAGTTTGAGGTGGACNCAACAATCGCCGATACAGGTGTCTTTTTGCCTCTGGTCTTAGCTCANATCACCCACTTGGCTTGTACATCAATAGTCTTGCCACGTTCCCAACTACCTTTAGAAGTACATCAAGTGGTCTTTCACCAAAGTTGCAACTTTCCATCGACCATCCACTTGGATATCCTTGTGGAGATGGAAATGCAAGGAAGAATGGAAGGTGTAATTGGTCCAAGTGCATACCACCCAATTGACTTCCTTACAAGCTACCTCTCATTTCAGCATCCTCCTCTCTGGTGTACAGGGTAAGTAGAGCAGTG…
>rnd-5_family-918 ( Recon Family Size = 27, Final Multiple Alignment Size = 27 )
CTCTTCCTCGTCCNACCACTTGTACACAGGTNATCTGCCTATCGTAGTACGAAAGATGTAAAAAGCTTCTAACAGCCCAGATTAAGCATTTCTCCAGCTGCCCTTTAAGTNGAGTTTGTCCTCGGGATAATTCCTCACGTCTCCACCTCCCCTTTACATCCACTCAGACATAGAGGTTCATTCCACGTTGACTTGTGAGACCGTCTGGCGAATCAACGAG
>rnd-5_family-83 ( Recon Family Size = 38, Final Multiple Alignment Size = 27 )
NNNNNNNNNNNNNNGATNCATCTCTTGTGCAAGTCANACGCCAGGCTATGCGTCGATCATCCAGAANTAGGCGTTCCACGCGNATGAACGTTCACAGGAACGACTGTCGTGGGCTGGGAGCCACCACGATCGGGATCGTCGCTGACACGTTGACGTCATTCGAGCCATTTAAATGCCNTACCTATGGGCTGAGCGTTCCTCATCACCGTACCGTACTGTGCTTGAAGTCTTCTGTATACGAGTAGATATCCGCGAGTTCGGGTTTNACGCCTTCGTTCGCAAGAAACTTCGTGCNTGACCACACCGTTTTACGAACATGCGCGCGC
>rnd-5_family-3017 ( Recon Family Size = 27, Final Multiple Alignment Size = 27 )
TTCGACTTTTGCAGGGCATTATCGTTAAGCACATGTGATCAGCTTCTTCTTACCGTTGACTTCCTTTCAACATCTAATTGCTTCCTAAATATCATACTTTTATCCCATCAGTGTTCTGGTAATCAGGTAGCTTGGATACCTCTAACCCATCCCACAATCCTGCATTTACGCATTCACTAACACTATCGTCTTACAACCTGACTGACTGCGCATGTGCGGCTTCAGGCTTGATCTGTGCTGCAGTCAGTGGGAGAAGTGAATGGACCATATTTAGTGCACGATGATTAAAAGCTGAGTAAAGAGCATGGAGATGAATGAGCAGCACACTGTAATTAGCAAAGCTTGATGTAATTATTAAGTAAGTGAGAGGAGAATAAAGAGGTAAAAGGGGCATAGTCG…
>rnd-5_family-617 ( Recon Family Size = 28, Final Multiple Alignment Size = 26 )
CCTGCTTCATTTCCCGCACAAGTTTTACCAGCTTAAAGATGACCCGGGAGCAAAAGCCAGCCTGTTTTGAATAAAAGCATAAACAATTTGAATTGGGACTTTAATTGCCTACTTTTGTTCCTATACGGTAAAAGTACGCTCACTTTAAGATATTTTAATGTGCATACAAACTGAATA
>rnd-5_family-3063 ( Recon Family Size = 28, Final Multiple Alignment Size = 26 )
NGAACTGATCACGATATGAAGTGGCTTAAAGGTATGTAATAGTGGAGCACACTTAAGCACGTCAATCATTTTTCTTTCTTTCCCAAATTTTTTTCCGCCACACCCAACTCAAAAGAATCCACCCTACACCCGAAGAAACAAAAAAGTAAACATCGCAAGAATTGTATGCTGATTAACAAAACCATGCAACTCTGTTAGATTTACTAATCCACCATTCATCGCATTTAAATGCAATTGCTTCTGATTAGCAAAACAAGTTGGAGTACAGCGAATGACCTACCTAGAATTTACAGCAAGGAGCACCATATATACAGGAGAGTTCGTAGTGGGAAATAGTGAAGCAAAAGCACAATTAGCATAGAAGAGTAGGCGTGTGGATTAAGAAGAGCAGAGGTAGGG…
>rnd-5_family-1696 ( Recon Family Size = 34, Final Multiple Alignment Size = 26 )
GCCATCACATCAGAGTGGTGGGCATTCTAGGACCAGTGCTGTGGCAGGAGAAAAGTGGACTGCTCGGACTGCTACAGACCATCTTATTCAAAGAATGGTTATATTTGATTACAAATCATGAAAAGCACATCAAACCAATCATTTGCAAGCATTTATAGTGATGTCACTTAATTGACAACCAGTCATGCGTGAGTCGTGACGTGCTTGTAAAAGAGTGTACTAGCAGTTGAATGGCAAAAGAAGGAGAGCACAAATGCGACAGCCTTTTGCTTCTGTTCGATGTGTACCGTTTCGCTGGCAGTGGTCTCCACAACACGACACTGNTGTCATTGATGCACCTCAACACTGTCGCCTCCTCCTCCAGACACGTGAATTGGAGTAGAGCGAAGAACATCACCT…
>rnd-5_family-3939 ( Recon Family Size = 35, Final Multiple Alignment Size = 26 )
CCAACGGCACACGAATTCTGTCTTTGAAACTGCAGATTTTTTTTTCTTTACATGCTAAGTTTGATCCCGTATGCTTGTCAAATTAGTAGAAGAGCAATTAATGGAGGTGTGACAGTAGACTGAAACATCCGGAAGCGATGTGCCAGTCGCAGATGCATACATCACATCCATAAAGACACTCCACTCTTTATAGCAAAGGTATGAATGACGTCTTTGTGCTCAATAATCTGGGACTGATCCCCAAAATATGATGTATTTTCAAATAGGGCAGACATAAAGGATACTAACCAAATGGCTTTTACATCGATGAATAGATCATGTTAGGCTACAAAGTCGACGACTAGGTTTCCAATTTTTCTTTGTATACCGAGTTTGCGCCTTTGTCGATTCTCTGAATGA…
>rnd-5_family-2094 ( Recon Family Size = 28, Final Multiple Alignment Size = 26 )
TTTAATGCCGTGAATAGCCAGTAAATTCCTTTTATGACGCCATGGGATAGTCACCAGATATTGAAGCAATTTTGCTCGCTGATATCGCTAATTTAGCGGCAAGTTTTTAATGCTAACCTTAGCAGTCAAGTCGCTTAGGCAGATCACGGATTCCTGTTACAAACTTGCTAACTTAAGAGGTAGACATTGCTTGATTAATGCAGTGCACAATATCATACTTAGTGGTAACACTCCAGTTATCCTTACATGTAATACTGGGCACACTTGACTACACGTAGGTTTGTCGGCGAACCACAGGAAGACTTGCAGGCTGGAGGCATGGGATATGCATGAGCAGGACCTTATACCACTGCGGTAACATCAGCATCATGAGAGAGGAAAGAGCTCTACTCACTCAGC…
>rnd-5_family-2234 ( Recon Family Size = 29, Final Multiple Alignment Size = 26 )
AAGAGGATGACCCTGCAGCCAGTTCAATCACCTCCGCGTGGCCAGCACCCANTTCCAGCACATCTCAAGTTAACTCAACGGCGCGAGTCCCCATGTGACCTTGGTGGAAGTGTTCTGGATGTGGATAATTTGCTGCCAATTTCTGTGCAATAAAACAGCGCATGACGTGATGTATAGTGAAGGGGCGCAGACGTGGCGAATGATTTAGGAGTGCGAATGTGGAACATTTGCTGCTACTCTGACAGCAGCAGTAGTAGTTTTGGTGGCAGAGAGCAACGTGACTGCACTATTTTGCCTTTAGGCTACAAAAATGAAGCTGTATATTGCACTGGGGAAAAGAGTTGGTGAATGTTAGCTGCCGGCGTGATGGTGCACGTCATGAGCATTCGTGCGTGTGGA…
>rnd-5_family-1018 ( Recon Family Size = 26, Final Multiple Alignment Size = 26 )
TTGCACTACCTCAAGCCACCTTGTGGGTGGTTGGCATGAACTTTTGCTTTGCGAGACTACTCACATTGGGGAGATCCCACTGGCGGATCACGGTCTCTGTCACACACTTGCTGAAGACGGTATTTATCAGCTGGTGACAGTACCAAAGTATTCTGTGGAACTGGAAGCAGTCCAATCATTTTATAATAAAACTACACAAGCCTTGCTTTAACCAACGCACTTCTTCAAACCTATGCTATGGTCACTTGTGTAAACTAGTTGCATACTTACTTTGAGGCGAATGAGTAGAACATTGCGTGCACCTCTTACATTGTATAATAGGAATGCATCTTTTAACTGCCAATCCTCTACTTCCAGCTTGTTCACCCCTCCATTACTATCGGTTATATTTTTGCAGAG…
>rnd-5_family-7110 ( Recon Family Size = 26, Final Multiple Alignment Size = 26 )
CACCATCATCATGGTCGTCACAACGGGNAGTACTTCTGTGCAACAGAAAAGCTCACACTACCGCAAAACTTTTGCGAGGAATCGGCCGNTTCAAGGTGTTATGCTGGGTGATTGACTGTGCAGGAAGCAATACTGATGCTGCAGATGCTGACAATGGGGATGGAGGGTGAATCGGTGNCGCAGAAGGCGGTGGTATGGCCAGCGATGTGTAAGGAGGAGAAGGAAGTGGAGAGGANNNNNNNNNNNNAGTGGTGCTATTGTGGGTGGTAGGGTAGTGTAGAGGAGAGCGGAANNNNNNNNNNNNNNNNNNNNNNNNNNNNNNNNNNNNNNNNNNNNNNNNNNNNNNNNNNNNNNNNNNNNNNNGGGGTCGTCGTGAGTGTGACTGTCTCCACTCCACCT…
>rnd-5_family-196 ( Recon Family Size = 32, Final Multiple Alignment Size = 26 )
NNNNNNTGAACGACGTTTGTTTAAATGTGTGCCTAACTACGCGGGCTCTTCAGTCTCCGCGGGTTCTACCACCATCTTGGCGGCGTGGGCTCGCGNCCACAGCTACGGCCCTCAGCCCTCCTGCACGCTAATAACAAACCATTCTTCCGCACTGGCATGCCTTATTACGNCTTCAGGGATGACTCGGGCGCCGCAGCAACAAAATTANCAGCC
>rnd-5_family-686 ( Recon Family Size = 30, Final Multiple Alignment Size = 26 )
AGAGATGGAGGAATCATGGATTCGTCACTGACTATGTTGAGCTACCGAACGCTTTTGTACAGCTTCATCATATGTGCTGCGAACGCCAGTTTCTGATAATTGAGCATGGCCAGCTGATCACCGGACTGTAGAAATTGAGGAATTTGAACGTCTCCTTCATCATATTTTCTACCAAAATTCAATCAAATTTGTGTGATTCGCTGCACATTTATACT
>rnd-5_family-1559 ( Recon Family Size = 28, Final Multiple Alignment Size = 26 )
TAAACCACAATAANGTGATGGATTTATGACCTGAAGGAAGTTATGTCTCCTTCCAAAGCGTCGTAATTATCAACACGGCTTTTGGTCAGGTTGATAATTTTAAGAGCCCGTCACTTCAANGAATGGTGCTGGCCCANCGTAGNCAGGCCAGTTAAAGTTTGAATTCAACNAATGGATTGGCACTACTGTTATCAAATAAATGACATCGCACANTGTTTTCTGAAATGTGTCAATACATTTGGCAACGCCATTTCTTTACCTTATCGCTTTCAAACCATGCTCCAGACAAAAGACGATTCTAACTATTTAGGTACGTTTCTATCTAAATAGCGTGTGTAACCTTCCCGTTATTATGTAACACGATATACAAGCCTGACCACCATCAGACACACAGTTTGA…
>rnd-5_family-888 ( Recon Family Size = 34, Final Multiple Alignment Size = 26 )
NNNGTTTAANTGTGCGTTTAACTACGCGGGCTCTTCAGTCTCCGCGGGTTNTACCGCCATCTTGGCGGCGTGGCCCTCCGNCCGTGCCTATAGCCTCCCAGCCCTCCTGTGCGCTAATAAAAGGCTTCCTTCGTANTGGTATGCCTTATTACGCCTTCAGGAATGACTCGAGGNGCCTACTANATTAACATCGATAGACGNACACTTGC
>rnd-5_family-1398 ( Recon Family Size = 25, Final Multiple Alignment Size = 25 )
AAGTAATGAACAAATTACTGATCGAATGAAATAGTATCACATGCCAAGATTTTTATATATAGTAGAAGCAGGGGACAACCAGAATGTATTAAATAGATTTGGAGGCCTGTCGCTGACATGTGTGCAATGGTATTTCATGAAAGTCCCTTCTATAAGGTGACCGATCCCATAAACCAAATTGTCATTTCTCCATATACATATAAAATAGCACTTTCGTCTAACAGAGGTACATGAATATCCCCCTTTTAAATGTCTAATGAGTGTCCTATTTGATAGACATTAGTGCCATCGGAGAAAGCGAAACCTTGAAGTCATAAAAAGGCGTAGTAAAACAGCGACGTTTGTATTATAGAAGTGACACGAGATGGTTGGGTTTGATGGATGGACGTGCTCGTATTA…
>rnd-5_family-2637 ( Recon Family Size = 27, Final Multiple Alignment Size = 25 )
TTTACAGCTCGAAAGAGCCACTATTGTTGTATTCGATGCATATTCAGGGATTAGAACTACATTAAATTACCCTCGAGTGATGGCAAAATGAANACCTCATGAATTCATCTAGTATCAACTGCCACAATCACTTATAGCATGGTTNTGATAAGTCGTCTGCCTTTTTTGTGTTCTAGTGTGCGAGACATGGCTTCTGCCCTTCTATATTACCTCAAATTGCAGCAACNGATTTATATTTTTCATGATTTGGGCTGTATGGAAGCTTAAATCTAACCAGGCAGGTAGAGGCGAGCGCCAGTGCAGTGATTAGAATGCTTGAGCTAATAACCACAAAGGCAGAAGCTTCCAGCAACTCCAACNGGATGNATTTGCTACGATTGAGGGTGCACCTATTATCTC…
>rnd-5_family-3673 ( Recon Family Size = 25, Final Multiple Alignment Size = 25 )
ACAATATCCCTAGAATAGCCACATCGGCGGTAAGCGGATGGGCAGAGTGAAGACGCGAGCTGCGTTTCTGTATAATTTAATCAACTGTGGGTAAAAATGCGTTTTAGTCATTTCCATGACCACTGATTCAAATGATTTAAATTGCTATGGCATTANCCACTTTTCATTCCATACCCAAGGCTGTTGCTGTCAGTTGCGCCTTTGATATTTCAGTGCGGAAATGACTCATCCATTTATGTAAATTCCCTTCCTATGCATAATGGTAAATGGCCACACATTTCATCTAATTGACCTGTTTAAACTGGCAAGAAAAGTCTGTAATGGGCTAGAAANTTGTACCGGNTACTTTATTTTGGTTTTGNCTTCTTGTACTTCCTTCATNTAGANNNAGCTGAGACT…
>rnd-5_family-200 ( Recon Family Size = 26, Final Multiple Alignment Size = 25 )
GCATTTGGCAGCGCAGTATACGACAACTCATGCTGTCTTAGCACAGTTTTTCATAAAAACATATCCACGATACCTGATTTACATTAAGCCAAAAGAGATAGAATTTGATTTGAGTTGATTTTGATAAAAGCGTCTGTCATAGAATGGATTGAATGGGAGTAGAGCAGCTGCAATAAAGAATTCATCAAATGCTAGCACTGCATTGTCATGTGCACCAGCGACGGAGTGAATTCGTTTGGTTTTATCGCGGATTGTCTGCAAGGGATCTGTGATCGACAGTGAAGCACAAGTCGAGTGTCTCGTAGTGTAATGTGCAGCAAATGTCATTGTTACAGTATGCAATTTATTTGCTATTTTCAAACACTGGTAATCTTATCTCATCAAATCAGATCAGAATGG…
>rnd-5_family-1009 ( Recon Family Size = 25, Final Multiple Alignment Size = 25 )
CTCTNAAAATGCCTGCCCTCGCTGACCTGTAGATTGCATACATTAGGGAGTGGTGACTACTAGTGAATCATGAGTGGACACCAATTACCTGACATCAGGAGCACAACAAAGCAATGCCTCTTTACTCACAAANTTGGACCACCACCTCGGCGGCATGCCATTTATTCATATTATTTCTGTCTTTGGCTTACCATTTCTGTACTCTTGCACCCATGTTCCACCTGAGCGTGTGCTTTATAAAGCCTTNCGAGAGGACNNAGGCAATACAGTCGTAGCAAAACGACGGCCCCGATGACGCCTGTGCTGCCAGTCTGNCAACCCCTCCAATGAGATTACACCTTACAACCTCTTTAAAAGTAACTTGAGCAAAAAAAATTATTCACTTCTAATGGAAAAAAA…
>rnd-5_family-4764 ( Recon Family Size = 27, Final Multiple Alignment Size = 25 )
TCAAATAGGATGTCAAGATCCATGCAGACTTATTGATGCGCCATCCAAGTGCGATGAGCGCGATTCCGTCAGCCGTGTGGACTTGACTCGTCTGCGCTCGTCTTCAGGCACCGTGAACCAAATGTTCACTGCTTACATTCGATTCATTCATGACAACTGCTTCCGCTCTAATAAGGCATCAAGTGTTCCGAGTCTTGATTTATGTGCAGAGTGTGCGTTTCGCCGACAAACATGCACAACATACTAACGACAACACGCTTCAAGCGTTTGCGTGAGTAGAAGTGGTAGAGTGGACAAACGACATCTGCCCCACTTGACCGTGAGTTCCTAGTTGTGTCACCATCAACGCAGTTTGAACACCAGTACGAATTCATGTATGGAGAATACTTTGTTGAATCG…
>rnd-5_family-1521 ( Recon Family Size = 34, Final Multiple Alignment Size = 25 )
GGCATCCCACTGCACTTTCTCCTGCATTTCGGCTGCGGCTCTAGTGAGCACATTCACCCCGGCGAGAAGGAGCGAAGTGCGAGAGAGGCAGAGAGAGAATGCTCACCTTCGTTGTACATAATGCATTGGAGTATTATTTCAAAATGCATGCCTTTCAAACCNCTTAACAGAAAATGTTTTGCCATTTTTAGGGAGACACTTTGTGGTGGGCAAAGTAAATACCTCATTAGGAAGATTGACTTCTTCACTTCAAAGACACTNCAGGCCGTATCGACCTTGAGGCGAAGCGGGTAAGCAGAGGGAAANNNNNNNNNNNNNNNNNNNNNNNNNNNNNNNNNNNNNNNNNNNNNNNNNNNNNNNNNNNNNNNNNNNNNNNNNNNNNNNNNNNNNNNNNNNNNN…
>rnd-5_family-41 ( Recon Family Size = 25, Final Multiple Alignment Size = 25 )
GCCAAGAATTGGAAAGCATGCTAATTAGGATAGAGGTTAGAAACGTTTGCTGTGGGAATTGGATTTTACAGATATAAGGTTGCTTTCTAGCTCACTAAACCATCGAATTTGTTATCATTGTGCTATTTCCTTGTGCCAGCCTGTCATTGAGCATAATTTCTTCGCCTACTCTGTCTGCGGCAGACCCATTTACGAAATCTGGACCGATCTCGCATGCGCGATGCCGCAGTTGCAGGCACGAATAATGGTTAGTTAAGTGTTCTGATTTTTCTGCAATGTATGCAGATTTCGTTGGGTTACAAGCCTAAATAGCAAAATCGGAGGACCATTTCATTGTAGCAAAGATGGAGTCGAGAGGAACTGGGGAGATCAAATTGACAATAGACATGAATGATGCCT…
>rnd-5_family-1125 ( Recon Family Size = 25, Final Multiple Alignment Size = 25 )
CTTAGGACCTCTTCTTGCTTCTTGTATTCAGCGCTGATAAGGAAATTGTTAGAAACCTTACTGCTTTCACAGAGTTTAGTATCACTATTCCTCTGCTCTAGAGGCAAAGGTGCTATGATTTTGTAGATGTCATCGGAATAATATGCGCAAGTGCCATTTGGTAATAAATGACTGCATCAGTGAAAGCTGACATTTCATGGGTAAATAGTTTTATAAATAAAGGAAGTGGAGGCACGGATGTCGGGTTTATTGAACAGCAATATGAAACCCTACAAAGGTGGGTGCAAAGATGAAGCGTACATACCGGCCGCAGAAGATAGACCACTGCCGATAGAATATGCAGAGACCACCCGTAAGGAAAACACCGGNAACGGTGCTCAAAAAGATGAGGGACAATAT…
>rnd-5_family-2935 ( Recon Family Size = 29, Final Multiple Alignment Size = 25 )
GAGTAATCACGTGGAGCTTGAAACACCGCCTTTCTGTCATGNCATTTCGCTCATGTCTAAACATGCTTTTGTTTTCGTTAGCTCATATGTTCGAACTGATTTGTCTTNGCATAACNTCTNCAAGCAGGTCACGCCAACCTCACATCCATGCANGAAGTAGCCGATAGTGAGGTGTTAAGATAGGAAAAGGGTGAGAAGGGACTGGGGCAGTGGAAAATGNTGAAAATNACAGATAATTGAAAATGAGAGCTGTAGAGTCCCAGTCCCACCTGATGGCGCAGTTTGGCACATGAGAAGAGGCGGCATCACGTAGATCCCCATGCATCCGCAGCTGCGTCCTCTCCGANTACCCACTTGCATTTCACAGGCGATTGTTGCAACCACCCTCCCTCCCACCAT…
>rnd-5_family-3306 ( Recon Family Size = 25, Final Multiple Alignment Size = 25 )
CTTTAAACATAACGATGCAGATATCGGCTGACCCCGTGATGTAGGCTTTCTCTTGATCACTGCAGATTAAGAAAAGAATAACTGAGTCCTTCAGTATATTCCCCTTCGATTAACCTAACTCGATTAAGCTACGGTCACCCCATTATTTCCAAATTTCTTTGATGATCTTAAGCCTTATACCACCCTTTTGTGACTTGAAGCCGTAATGTGCAAGCAGTAGAGGCGGGAGCGTAATGTTCCAGTGAAGAGGATCAGTTTGCCACAGTCACCAAAGCAACGCCTGAGTTAACATTAGAAGACATAAATTACCCAGAAATTGAAGTCGCTTCTTATGTCAAACATTAAAAGGACTGCAAAGTTGGGAGAATAGAAGACATGAAGAGAGTTGCACATCGTCGA…
>rnd-5_family-1169 ( Recon Family Size = 25, Final Multiple Alignment Size = 25 )
AAGGGTGTTCGAGGTCCCCGAGGTCTGCGGGCCCAGCTGGACCGGAAGGAATAGCTCGCGANTTGACCGCAGTNCCGGGAGGCCCGGGGGTCCCGGGGGCCCACGNGGACCCGCNGGTCCTGNAGGTCCTCCTGGCGACCGGGGTCCCAAGGGNGAGCCTGGTGGANCTGGTCCTCCAGGANNGCCCGGTGAGCGTGGNGAAAAAGGTCCTCCTGGTCCTCCGGGCGGTCCGGGTCCCGATGGCGAACGGCGAGGACGGTCCNGAGGGACCTCCTGGTGAACAAGGGCCCGGTGGGTCCACGTGGTCCCAANGGAGAGCCGGTCCCNCNGGTCCTCCCGGTCGGACCCGGTGAACCCGGTCCCACGGGTCCCGCTGGAGCTCCCGGTGAGGCTGGCGGN…
>rnd-5_family-1030 ( Recon Family Size = 33, Final Multiple Alignment Size = 25 )
NNNNNNNNNNNNNNNNNNNNNNNNNNNNNNNNNNNNNNNNNNNATGAGGGTTTGTANTGTNAAGGTATGAAGCGCACGCAGTAAGCGGCAAGTGTGTCCTATTACCAATAGCCGGCGCAAATGCGTGGGTCAGTCCAAGACACCGTTAATCAAGACGGCAGGCAAGTAGTAGTAAGTGCGTGCATGCAACAGCGTGTGGTGATGAAGTTTCTTGCGTACAACGAAGGCCTNAANCCGCGACTACTCGTGTCTACGGAAGAATTGCAAGCGCGGTAGGGACGAGACGTCCGCCAGCTCGTAGTAAGACATTTGAATGGTGCAAACGTTTCGAAGACGGTCAGCATACGCCTGTCAGTGACGATCCCGGCCGCGGTCCGTTTCCAGA
>rnd-5_family-3468 ( Recon Family Size = 26, Final Multiple Alignment Size = 25 )
TTGATTTGCATTACCACAATTGCCGCATGGTTTTGCAACCACGTGCGCAGCGACCGTTCTCCTTCATGGATGATCTGAGCCTTTCTCCTCCACCTTTCTTTGGCGTGTGATAGCCATTAAACAGGCACCCTTACTTTTTGATGCCCTCTCATGGAGCAGGAGGTAGCATGAATACAATGCACGTTTAAACGTGACCACTATTTCCGTTCCAGTCTTCGGAACGAAGATCGAGGACAGATGAATACAGAGAGAGCGTTCTAAACTGGTCCNATCAACAAATGCTCGCTCACATGCCAAGTGTTAGTAAATGNGCTATGTCAGAGATGATTCCATTCCGCATTTGGTAGTGCTCTNCAGTNAGCANATCATCCACGTCAATCGGCGACTTTCCTGCTTTGC…
>rnd-5_family-681 ( Recon Family Size = 25, Final Multiple Alignment Size = 25 )
TCCCACAATGCTCTTCACAGACGTTGTCAACAATTTGTTACAATCCAAAAGAATACTAGAGAGACCTTTATGATTATGGATGTAAATTTCATTTACTTCTATGCCAGCGGAAGAATTTCCAGCAGAATTTGGCCTATAGCGCAGGCCTTTAAGGAGTCTTGCATTGCTTTGTGCCAGTGGATGAAATCATCCAGAAGAACAATTAACTCTTTATTTTCTCACAGCCAAGGAAGA
>rnd-5_family-2636 ( Recon Family Size = 27, Final Multiple Alignment Size = 25 )
TCAACCGGCCTAGTNATCGAATCCATCAACTACANGCCCTGCCTCTTCACGCATTCAGAGGGAAATTAGGCTTGATCGTCGGCATATATACCTTAANTGGAAGGGCACACTGGTCAGGACATTCCCTATATTTTGTACTTTGGTGGACTTTGGTCAAGCTCTCACACATGACTACCCTTCATCACTCCAAAGCACTGTTGATCAAACAGAGAGGATACGCGACGCGAAACATCCCATGTAAATGTACAAGAGATGTGCACTTATGACCTCGATACAAACTGAGAGCCTTCTTTTTACTGTAATGCAATTTCACCTCTACATCACCACTATCCTCCTATTTTTGCCTCCTNTGTAGCGGCTGCTNGAATGACCAGTGTGGCAGTGTAAAGCTGCTAGTTA…
>rnd-5_family-1550 ( Recon Family Size = 25, Final Multiple Alignment Size = 25 )
TTAACTTGTCATTTCCGTCTTTGTCCGTGCACAATCAGTTCTTGCCATTTTGATTGCCCAGATCAAATTACGACTGTTATGTCGTTATAGGCTCCACTTTTACGACAGTGTGACATTCAGGGCAGAAGACAACTTCTGAGTCTGGCATTGTACTNTTATCCCACCAAATTAGTCAGTCACGGGTTGCTTGATCATAACGAAGGATTTGTTAATGCTAGCCGTGGTGAACTCCTTCAATCAGATTGCAATGTTTCGCAAGCTCTCTGGTTTACTTAATTTTGAAAGTTCGAAAGTTGAAGGAAAAATGGACCCTCTATGAATAGGGGAACATGCTGCTCGACTATTGCTTCAGTTCCACAGATGCGATATATACTGTTGCCAACGCAACACTTTTCCTTC…
>rnd-5_family-2156 ( Recon Family Size = 25, Final Multiple Alignment Size = 24 )
AATGTGTCAGTCAGTTGGAAGTCAAATTGACGTGTTGCTGGACCAGCTGTTTTCACTTCACCGGCATCATGGTNTGCGAATCCCATTTTTCCATCCTTGTCACCTAACCAGTGAACAATCATGTTCCAGGCAAATTATCCCCATTCAGAGATNGCGGGATATCAGANAACCTGGTCTGATTATTCTTAGTCAAATTGTCAAAATCCAAGTACTCCACAAATCACATTCTCGTAAANAGCTGCAGTATTCACACTNGCCGAACGACTGACAGGTTTGTGGAATTTTGCCTTTGCACCCTCTTTAATAAATTTCTTTCTCCGTCGGGCAGGTTTTGACTAGAAAGTACCACTTATTACATCTTACNGTNAAACAAGCTAAAAGAATTACAAAGCCCTAAAA…
>rnd-5_family-1014 ( Recon Family Size = 24, Final Multiple Alignment Size = 24 )
CTGATCTTTACTCCAACAATGCAGACGTGTTTAGAGACAGTGAAGTCCGAATTATCATTATCATGGTTTAAATGGATATATTTTTGATACCAATTAAAAACAACAAAGTATTCAGGTACATACGATCGTANTTTCTCAAGATTAGTTAATTGATTTGACCGAAAATACGGCCTCAATTAGTTNGACATTTAACTCGACAAGNATCGTAAACACAATAATAACAACTTTGCAAATAAGGCTTCTGACGACAATTTTTAGCAAGCGAGATAGTCGAAATTTGTAATTGCAAAGAAGAATATACACACTAGCGAATTATAGGTTTGTGGTATCTTCCAGAGTAATTTCGTTTTAATTTACTACCTTGACCTACACAAAGCTTAATAAATACCGCGCATTTAA…
>rnd-5_family-702 ( Recon Family Size = 29, Final Multiple Alignment Size = 24 )
TTCNTACCCATGTCTCAGCCCCAAAATAAAGCGACTGATCATTGCGTNTGATCAGTTCTAGGAAAGGGCTCTTTCACCTTTCGACGTTGGAAATNTNCGTGCCGGTGAATGANCGTGTTGTGTTCANTGTTGCCGCAAAAAGATCGGACTCTTGTGCGTTTTCGCGATGANGAAATACACGTTGATCGGACATCTAGGTANCAGAANGCNATTCCACACATCGGNTTAATTTTTACAGAAATTGTGTTGTGACGGTGACGAGGGTGATGNNTATGACGATGNCTGGGAACCACCACGTCGGGATCGTCACTGACGTGCAGAAGTACGGGTGTCTTTGAGACGTTGACACCANTCAAACGTCCTACTGCTGAGCGGTTGAGCGTTCCATCACCGTACCGC…
>rnd-5_family-1674 ( Recon Family Size = 26, Final Multiple Alignment Size = 24 )
AATTGTTTGCAAGTGTTTTATTNTTCCGTGCAACGAAATGGAATTGTGGAAATATCCTAAGTGTGTTAGTATGGCGCGCAACGAATCATAGTTATGCTAGACGCAATCTGTTGTTGAAACAGAGGAATTGTTTTATTATTTCCTTCAATTCNNNNNNNNNNNNNNNNNNNNNNNNNNNNNNNNNNNNNNNNNNNNNNNNNNNNNNNNNNNNNNNNNNNNNNNNNNNNNNNNNNNNNNNNNNNNNNNNNNNNNNNNNNNNNNNNNCGCCAAATCCATGATGGTCGCAGACATGAAAATGATGGGAAGAGGGAAGGTGCACATTGAGGAAAATGAAAGAAGGCTGTTCTTATATTTCCCGTTGCAAATGCCGTACTTCTGTGTGGCCTTCGACATTCCCCG…
>rnd-5_family-650 ( Recon Family Size = 27, Final Multiple Alignment Size = 24 )
CTACTGCTGCATTGAACTTAAACTACACCTCTTATTGTGTCGGTGTGTGTTTAAATACTTGTGGAACTACCCAAGCTGCCATGAAGACCAGATAGTGAACGTCTACGCTGCACTTATAGCAAAGTTAAAGATCCTGCTTGCCACCGTTCAGACATCTGATGGTGTTGGTAGGTTGTCTATTGGGAACTTACGCCCCCTCATCACTTTACTCCTACTTGCTTTGAATTTTATTTTCTTTTGGTTAAATTCGAACGTGTTTAGTAAATGGGGTGGAGCTACACCACCCGTCTCTTTTTCCGAGCTTCATGCGTGGTCAAAGGTCGTACTACGCTAGAATTGACTTTCAGTACTTTTGACTGAGATAGTTATTAAACAGTGGAAGAATTTTTCTAATGTTCT…
>rnd-5_family-1124 ( Recon Family Size = 25, Final Multiple Alignment Size = 24 )
NNNNNNNNNNNNNNNNNNNNNNNNNNNNNNNNNNNNNNNNNNNNNNNNNNNNNNNNNNNNNNNNNNNNNNNNNNNNNNNNNNNNNNNNNNNNNNNNNNNNNNNNNNNNNNNNNNNNNNNNNNNNNNNNNNNNNNNNNNNNNNNNNNNNNNNNNNNNNNNNNNNNNNNNNNNNNNNNNNNNNNNNNNNNNNNNNNNNNNNNNNNNNNNNNNNNNNNNNNNNNNNNNNNNNNNNNNNNNNNNNNNNNNNNNNNNNNNNNNNNNNNNNNNNNNNNNNNNNNNNNNNNNNNNNNNNNNNNNNNNNNNNNNNNNNNNNNNNNNNNNNNNNNNNNNNNNNNNNNNNNNNNNNNNNNNNNNNNNNNNNNNNNNNNNNNNNNNNNNNNNNNNNNNNNNNNNNNNNNN…
>rnd-5_family-445 ( Recon Family Size = 24, Final Multiple Alignment Size = 24 )
AAAAGGTACAAACGCGAGCAGTATATATTTTGCCGCTAAACGCAGTCAGCTCATGGGATGAAATGGAAAGCTCAACAATTCCAATAACACTATTTTGGGGATATGTGGAACCA
>rnd-5_family-1554 ( Recon Family Size = 24, Final Multiple Alignment Size = 24 )
AATCTACTTATCGGAGTACCGCAAAACCAGCGGCAAGTGGCAGAATATGGAGAGTTTGCAAAACTGATCACTGCAGTGCTTTATCAGTTGGGCTTCCCAACGACCCTTCCATTCAAACCAAAAGGAGACTGTCACTAACACACATTGTTCCCCTTCCTACTCATACTTAACACTGAAGCTGGATTTTACTGTCAGTGAATAAAAAGCATGCGGCATTCATGCAAGGGTTTCGTAAATGCCTGGAGAGCAGTTGAGGTGCAGAAACATCTACTGGAACGGATGGACTACCCTGGGATAGTTGGCATCACCCTTCACCTCAAGCCGACTTACTTCACTTTCCAGTGCGTCTAAAGATTGGCATCCCATTTGGGCTTCCGCGTGAATTGCTTCAACCAGATC…
>rnd-5_family-1256 ( Recon Family Size = 24, Final Multiple Alignment Size = 24 )
TGTTTTGGAGAATATTGATATCGGAAGGCACACCATCTCGTATGTCGATTAATACAAGTGTCNGGAAATCTTGACTTTCTGATTATCAGGTTGGTGGTCCGGGCGGGAAGCCGACCATGATGGCAGCCACATACAAATTGCAGACCGCAGCATTTGGCAACCCACTTCAACACATTGGCAACTTCATTTGAAGCACGTGCGTTCTGCTTTGCTTCGAGGTCGGTGCGAAAATGTCAACTCTCACGCATGGAGGCTTGTGANGGACTGTNCAGAATACTCATTTCGTGCAATGATTTCTTTTGTCAGACCGATAAATTAAACCTCCACTATGGGAAATACGAGAGCANTCACAGCGGACCCAAAATCTGAAATTACTAGACTGGAAGCGGAGGGCCATAA…
>rnd-5_family-13 ( Recon Family Size = 29, Final Multiple Alignment Size = 24 )
NNNNNNNNNNNNNNNNNNNNNNNNNNNNNNNNNNNNNNNNNNNNNNNNNNNNNNNNNNNNNNTGTTACCTAGGAGGGCGACAAGTGTCACCTCCTAGCCTGTCCATGCATATCTNACCACTGNCTGACAGCCACATAGTCAGAGAGGTCACCCTTCGGACTNCTTCTTCATCACTCGNCGTCNTCGTCATCGAACCCCGCACGACAGTANCGGTCGACGNTTGGCAGTAAGGAGAAGCAGCAGACTGAAGGCCGNANTGTANAAGNGGAAGGGGGACACTTGCCAACATTTTCGATAATTTTACTCAAAGAAANTTNTGCTGGNAGTAGGNTGTGTACNACNGGGGTNATGAAACTGGAGGTAATGGGCGTCAAAGGANAGGGCGATGAAAACCTCTTT…
>rnd-5_family-2676 ( Recon Family Size = 24, Final Multiple Alignment Size = 24 )
NGGACAGTCCGCCTAACCACAATGCCGNNNNNNNNNNNNNNNNNNNNNNNNNNNNNNNNNNNNNNNNNNNNNNNNNNNNNNNNNNNNNNNNNNNNNNNNNNNNNNNNNNNNNNNNNNNNNNNNNNNNNNNNNNNNNNNNNNNNNNNNNNNNNNNNNNNNNNNTCCTGTAGGNGCCNAACCGAATGANATCAGCAAGTGACACTGACAATGGAACAAATGNAAAAATAGTGTGGGTAAAACCCTTCCACAAATNTGGAATTATCATTTCCTTTTTCAAANAANTGTGTANAGAGTATAGCGTTCGCATCCCTTTAAAGGAAAGTTTTTATTAANATTTGGATAGAGATGATGTGACGTGCGTGGCANTGCATCGGATGGGNGGTAGTCTAACACCTTAGG…
>rnd-5_family-3960 ( Recon Family Size = 24, Final Multiple Alignment Size = 24 )
AAATCTAGCCATGGCGCATTCATACCCGGTCGTAGGACCACCGGCCCAAAAGCGGCAAAAGGAGAGCTCCTGTCAATGTAACAGCCTCAAGACCATCTTATCGACAGAATAATNAGGCACTGAAGTGGCTAGTAGTCAGATGCTTGCTGACTGGTCCACCGACCCACTACCTTCGTCACAGGCATGTGACAACCCAACCACTTGCCTGGGTCCTGCAATGCATTTCTTGACATCAACTCGCAGATAACCCTTAAAAAACACAAGCACGCAGATCCCAAATTCCACAAACGTATGTAGGATAAACTGAAAATATTAGAATGCAGAGAAGCAAGCTAGGCGTGGAGTCTTATGAATAATGCATACATATATACAATACCTATTAAAATTACATTCCTCCAA…
>rnd-5_family-273 ( Recon Family Size = 24, Final Multiple Alignment Size = 24 )
TACACTGCATTTGACAAAAGCTTACTTGTGGACCCTAGTCTTGGCAATTCTCATTTCATGCGCCGAAGTCTGGTCTTTTGATTGTGCATCAAATAGCTTTTTGACGCCAGGACGTCACGGCTAAAAATTAGGCCACACATAGCCAAGGCAATAAGGATAGCCCAGTTCTGTGCTCATTTATGGAAATAAAAGAAATAAAATCTTTGGAAAATAATGCTTATGCTTTATTTAATTTTCTTCCAGGACCAATTAGACTATCCACGGTAGGCACAACAAATGGTCTACTTAAACATCCAATGTGCAGTAATCCTGGTGGACACCAATTTTGGCGACCTCTGAAGTGTATTTACTACCCTGAGCAGCTTCAATATAACATTATCTTTGTTGTTTTAGAATTCA…
>rnd-5_family-962 ( Recon Family Size = 24, Final Multiple Alignment Size = 24 )
AAGTAATAAACCAATCAAGCACGTTTTCATTAGCTTGCATNATTTGGCGTGCAACTCGTATGGGAACTGAGGGCAAAGTGTACCCTAATTAGATTGGGATGAATTACCAAAGCAGAGTAGCATTTGAATAGAGTTTGCACAACTGGAAATGCCTTACATGATTCCACCTTAAGCATATCTCATCGACCTACAACTGATCCACCTGCAAGCTCAAAGTATAGCTCGGCAGCTGGATGCGAAGTATTGTGGTGATGTTAAAACCGTAACATTGTAGTAGTAATAACAACAATAATAGCCTTTACTATTTAAGCATGTTTTGTGCAAAACGGATAAGGAATCCCCATTTCTTATCAGCGGGTGTGCACGTGTCCTAATTTAAACATGCAGGAACCAGTAAGC…
>rnd-5_family-734 ( Recon Family Size = 24, Final Multiple Alignment Size = 24 )
NNNNNNNNNNNNNNNNNNNNNNNNNNNNNTTTATCGACTATTATCTGTTAAGGTTCTTCCTTTTTGCGCTGCCAATCCTTACCTGTATCGGGCATCCACCCAGGAGAGGCGCCCCTCGAGCTGATGCAGGCGAGAAATGATATCACAGTGGACCTGGATCAAACACNTTAGTGCACGATTCCTTACAGCAAATCGTGCCTTACAACGCATTAGAACTGATAAAAGGCATTTTGCTACCAAAAGAGGCCTTCGGTCAATTTGAAAATAACTTAAAGCCTAAGTTGCGTCAGGAATCGCGAGAAGGCGGTGTCGTATTATCGTTAAAGGATGTAGGTTGTGGGATGTAGGCACACTTCCCTCGTCCAAAGTGTNNNNNNNNNNNNNNNNNNNNNNNNNNNN…
>rnd-5_family-956 ( Recon Family Size = 34, Final Multiple Alignment Size = 23 )
TGACAAACACAGCCAGACTAGCTTCTTATGAGAAGCGTCTAAACACCTTGCATTCGCNNNNNNNNNNNNNNNNNNNNNNNNNNNNNNNNNNNNNNNNNNNNNNNNNNNNNNNNNNNNNNNNNNNNNNNNNNNNNNNNNNNNNNNNNNNNNNNNNNNNNNNNNNNNNNNNNNNNNNNNNNNNNNNNNNNNNNNNNNNNNNNNNNNNNNNNNNCAGTTCCGTGAGAGTCGTGATGGCAAATGTTAGAGGGAGTGGTACATTCGCAATGCTTTCCGCAAGTTTGAGAGTAATCAAATATGTCTTGTGTGACTACAGGCTACCGGCACCTCTAGTGAGATTTCTACCACCTTCTTTTTCGAAGTAGCACATTTGTTGCTGTTACTTCTGGAGAACTGTTTGTG…
>rnd-5_family-720 ( Recon Family Size = 27, Final Multiple Alignment Size = 23 )
CAAACTGCCTACATTGGTCAGCTTGGTTCTTTATTCTAGAATTTAAATCAGTATACTGATTAGTAGAAACGGCCGAAGCGGACAAAAGATGAATACTTTCAACTCGTCGATCTTCTGAACTAATAAATCGTCGTATAAGTCATTGGAAGAGGCACTTTAAGCATCTCCGTTGGATGCTATTTCCACAATCCTCACCGGTTGCTCAGAAGATTACAACGCCTGTTGNTATCGGTGAAAGTGATGGCNGTGGTGGTTTGTGTGTAGTTGGTAATGACGGTGCTTGGACTTCTTATTCCTTTGCTTCTTCTGTGTTNCGCTCCACAACGTCCTCCAGCAACGTTCTCATGTCAAATTCATCTAGTAAATTAGCATCACTCGAGGCTCCGCAGCAGTCAAGAG…
>rnd-5_family-855 ( Recon Family Size = 23, Final Multiple Alignment Size = 23 )
NTGTAATTCCACAAAGTGTTTGCGGTTACGTCAAAGCACATCAGATCTTAGGGCATTTATTACGCATCAATTGCAACTTAACTCACATTTCTCGATTTTGCAATCACTGGTTCGTGAAGCTTGCATTTCATCAGTGCAGACCAGTCAATTATTTTATGACAGCCTCTTAAACGGTGTGTTCCTTTTCACTCTAACTGATAGCGAAGAAATTCCAGAGCGTGGGTGAAACTGTGTGACATTTTTTGACNTCAAATGTAGAAGACGTCATACGGCGAGTGGTTCCATGAAGCAGTTAATTTCTACCAACTCTCGCATATCGTCACAACGATTTCTTACAAGTGATGATCAATCCCTTTAGAACCTGTCAGTCATTCACTCTCAGCGAGGAGCGCAGAGCTA…
>rnd-5_family-920 ( Recon Family Size = 23, Final Multiple Alignment Size = 23 )
ATGGGTACATGTGAGGCAAGGAATGACATCTCGCCTGAGTCTCATTTGGAGGATGCGATATAATCAAGGGAATGGCTATTTCATTCTTAACGTTTTGGGCAGTTCCGCTGAAGTTTATCAGGAAAGATCAGCCGATTTTCCGCAGCAACAAATTGTGATGGAGAATTATAACGTCTTGATTTTGTGTANTTTGATGCTGCTGAGCCATTTGAGCACACGCACAACTTGTATTCTCATGATGGTTATTGCGACCATCGGGACAAGTGCTGTCTTAGTGGTAATAATGCCGATTTGGCAATGTTCTACTTCACATCTATCGTCTGTGGTCTAG
>rnd-5_family-2879 ( Recon Family Size = 23, Final Multiple Alignment Size = 23 )
CATTATTCACTTTAGCTTGTTCTTTCCTAGCCTGAGTGGTAATTTTGTGAATCTAAGTCACGTTCTTTCCGCGTGCCTTCTTTCACAACCCNAAACTCATTACTTCTTAAATGGCAGAAATGGCTTAGTGGGTTTTCGAGGTTAGAATTCACTTTTGGTCACTTTGAAATGAGGATAGGGAACCGATTAGGTCTGGCTAGTTGTTGGTGTGACGCTATCATTGATTA
>rnd-5_family-2014 ( Recon Family Size = 26, Final Multiple Alignment Size = 23 )
ACCGCGACCACAAGTGTCTGTTTGAANNNNNNNNNNNNNNNNNNNNNNNNNNNNNNNNNNNNNNNNNNNNNNNNNNNNNNNNNNNNNNNNNNNNNNNNNNNNNNNNNNNNNNNNNNNNNNNNATGGAGATGAATGAGCTGTCATATCATAGGTGGCGTGTGATAGCAACTTGAAGTGCATGGTAGAANTAGNCTGTNTNGTNAAATGGCCAGAGGTNANAATGNAACTGTGTCNTTCACTGCAGTATGCTATCTGTCTCACGTGTTTGTGCACATCACTGTGAATGANNNNNNNNNNNNNNNNNNNNNNNNNNNNNNNNNNNNNNNNNNGCGGCGATTGTGTTGATGATGCGATGGGGAGGATGCACGTGCGTAAAGTACCAACCGACCTCCTTGGCAC…
>rnd-5_family-3794 ( Recon Family Size = 23, Final Multiple Alignment Size = 23 )
GTTGGTGTGAGTTAAGTGGGCATGACTACAGCAAGCGCAAGTTCGTTAAAGTCTCTGCTAAGAACGTAGAACACCACCTTCGAGGTCTTGCATCAAAAAACNTTCCCTGATATTCTTAGCTGTTAACGACTTAAAAAACTAGTTTAATCATGGAGTTGCNNNNNNNNNNNNNNNNNNNNNNNNNNNNNNNNNNNNNNNNNNNNNNNNNNNNNNNNNNNNNNNNNNNNNNNNNNNNNNNNNNNNNNNNNNNNNNNNNNNNNNNNNNNNNNNNNNNNNNNNNNNNNNNNNNNNNNNNNNNNNNNNNNNNNNNNNNNNNNNNNNNNNNNNNNNNNNNNNNNNNNNNNNNNNNNNNNNNNNNNNNNNNNNNNNNNNNNNNNNNNNNNNNNNNNNNNNNNNNNN…
>rnd-5_family-2729 ( Recon Family Size = 24, Final Multiple Alignment Size = 23 )
NNCTTATGTGTGCACGCAGCCATGCACACACATGCACAGATATGTATTCGAATGGAAAAGCTCATCTTAGAATTGATTTGCGCTTGCACTGATGCTAGCAGAACATGTGGGCTAGGGAGGCCTTAGTCTTGAATGACGAAGGGCATATTGCGCATTCGTAAAAAAGGCCTTTTTGCAAAAAAAGTAGCGGGATGTGTAGATTAATGCAACACACCTTATGGGGCATTTAATCTGAAAGCCAAGGCGCCAATTGGATCAGTCCTCAGTCTTGCATGTGATTAAAACACGGGAGAACAAGATTCGCGTGTATAGCCAGAAATTCAAGCAACATAGGCACTTGATTAAAATTTAGCGCACTTTACTCGCTATTTCGTTATGTCCTTTAACTGCTGAGCTNTT…
>rnd-5_family-3040 ( Recon Family Size = 24, Final Multiple Alignment Size = 23 )
NNNNNCACTTTACTTTACGNATTGTAAGTTNGAAGACGTTGAACATTATTATGATTGTTGGCGAAGCGAGCCTCTGTGCAATCACTGATATTGAAATTTCACCTCATTTACATTCAAACTTTCTGCAGAACTGTTGAAGTCCTCAATGCAGTTATTTGTACTAGACAGAAGTTGACCATTTGCCTTCGTTTGTTGGGTNGCCACAAGTCGGTGAGTTGAGGTGCACCTTCTCAAGTTATCCCTTGTTATCTCGCCANAGACCTTGGNAAAACTATCGAGAAAGGCTTTTACNGTTCTCAACAAATTGATAGCTACGCAAATTCGTGAGTTCGCGCCACATAAGGTAGAATANGATAGCGCGGGTAGATGGGCGATNNTCATCTATTAACTTATGGCCGG…
>rnd-5_family-1905 ( Recon Family Size = 28, Final Multiple Alignment Size = 23 )
NNNNNNNNNNNNNNNNNNNNNNNNNNNNNNNNNNNNNNNNNNNNNNNNNGAGAGGGGAGTGNTTTTCAAAGGCAGACGCGGCTTCGATGACTCCTCTNATGAGTCTCCACAGATTCGGCCATCTACAGCAAGTGTCTTCTTTCTGTGACGTTTNGGCGTGGCNACTAGCCACCAAAATCGGAATTGTTNCTTTGGAGTGGGTTTGCNAATATTCGCATGNTTGATCTCTGAGGACATTAGAAGACGCACGAGTCTGGAAGCGGCTTTATTGCGAGCGTACGGAAGGACTGGGGGACTGGCGGCATAGGGGANACGAGCCGAGTTTCACGTCACCACTGTAGNGGCCGAATCGCGGGAGACTGAAA
>rnd-5_family-852 ( Recon Family Size = 27, Final Multiple Alignment Size = 23 )
AGGACTGTAGACTTTTGGAACACTATTCCTTCGGTTTGTTATTTTGCTGTCAATTAAACCTGCTAACAAGTTCTCAAACCGATAAATAAATTTATTGATGACACTGTCTTAAAGCATAATACACAATCGCTACAATCGTGTTTTCATANNNNNNNNNNNNNNNNNNNNNNNNNNNNNNNNNNNNNNNNNNNNNNNNNNNNNNNNNNNNNNNNNNNNNNNNNNNNNNNNNNNNNNNNNNNNNNNNNNNNNNNNNNNNNNNNNNNNNNNNNNNNNNNNNNNNNNNNNNNNNNNNNNNNNNNNNNNNNNNNNNNNNNNNNNNNNNNNNNNNNNNNNNNNNNNGCAGCCACTCACTAAATTTATTATTAATTTACTATGACCCACTACCTACGTTAGAAAGAT…
>rnd-5_family-1679 ( Recon Family Size = 23, Final Multiple Alignment Size = 23 )
AGTTGATTCACGTTTATCGACCTTTAGCCAATCAG
>rnd-5_family-1261 ( Recon Family Size = 24, Final Multiple Alignment Size = 23 )
TATTCTTTGATTTATTTCTTACCCGCATGTGTAAGTGGGTGAATTTTTAAAGGATCCGTCCGGAGTGCAAAGTAAAGTTTATTCTTGCAGGAGCATTTTAAAAATACTTAACGAGTCTGAAGTTAGCATTAAAATGACAGCGACTACCTCGATAAATTACCTAGCGAATTTAGCCTCAGAGCACAGTTATTGGCTGATTTAGTTATGGACTGGAGGTGTGTGAGGCATAAATGACATACGAGAGAAGCATAAATTTAAGGGAACTCTGGTGATGGTTCATAGACAACAAGGTTCTGCAAANAATAAAGCCTTAGGGCTGGAAATGCAAGGCAACTTGAAAAGTAGAATAAGTTGGTTTGTTCTGTCTCTCTCATTATTTGATTAGATAAAGATTTTTCA…
>rnd-5_family-2994 ( Recon Family Size = 23, Final Multiple Alignment Size = 23 )
NNNNNTCAAGTTTNTAGGTAATNGNGATTCTGNTGNTACGGGNTCTGGCNTAGACTGANCACTGCCGAGGNTNATGATTAGTACTTGTGCGCGAGGGCAAATTCACCATCCGTCTGGCTGTTCCCGCTCGAGATGTCGTCTCTTTGGAANGTAGGANATTGGNACTTTCGAGTCGCCGCATGTNGGNCTAGGCCGGCCTTTTCGAACCAGCTGTGCCACNTCCTTCGTGCTATGAAGTGAAGTATCNACAAAGCACTGATGTAGGGNNCTTGTGGTATGTTTGGGTGGAGCANCCTNTGAGGTGTGTATCGCGCGTCAATGTAATGTTCGNAGTCGTCTAATANTGGCGAACTTGTGGTCGAAAGTCGGAGGTCTTATCCCCTGGGGAGNCGTTTCCAT…
>rnd-5_family-2401 ( Recon Family Size = 24, Final Multiple Alignment Size = 23 )
ATTACTCGGAGAAATAGCCGGGGGTANTTCAGAGGATGCGGCAATACAGAACTTCCCCCATACTTCGAACGTTTGTGCTACGCACTGCGNNNNNNNNNNNNNNNNNNNNNNNNNNNNNNNNNNNNNNNNNNNNNNNNNNNNNNNNNNNNNNNNNNNNNNNNNNNNNNNNNNNNNNNNNNNNNNNNNNNNNNNNNCACAAATTGCAAAACAAGTTATTGCAGCGTGGTATGCCGAAAATGGTAGGAATCGTTTTGGTCATTTGATACTCAAGCAAGGGTGACTGGNACTCTAGAAGTTGTCCGTAAATAGGCATCGCTTTCTATTACGTATTTTAATAAGGATGATGTGTCCAGTACATCTATTATCGCACACTCCTAAGTTGAATCCAGCCAGCTTAAT…
>rnd-5_family-250 ( Recon Family Size = 25, Final Multiple Alignment Size = 23 )
AGGCTGCTGGACTCACAACCTCAGAGTGTGGCTGCGCATTANGTGGTGTCAAACAACTAACCTCNAGTGGTTAATTTGGCATTAACTGCTGCCTTCCTTGAATAAAAATGCTAAGTTCACTTCACAGAGAGGTGACCTTTTCATTGACAAATGAGAGCAAGGTAGACAGCTCTGTAAAGGAGAAATTGTTTATCAACTCTTGTTTACGCCAAGACGACCTTTAGAGGTATCGCTCCAATCTGCATATGATTACAGCTTGATGTGAGAGTAACCTTGATTTGGATGATTTTGCAATAGAAGTGTCTAAAGAAAAAGTTTTGCTTAGACCGAAGAAGAATTAGTTCAAAGGATCTACGAAATGATCTATCCAAATATTTTCGCAAGGAAAATAGAGAAAAT…
>rnd-5_family-999 ( Recon Family Size = 22, Final Multiple Alignment Size = 22 )
TCTACCTACCTTCTTGTGAAGAAAATAACTTGATATCAACCCCCTNTCTCTAACTTTTGACTCCCGTATATGTTTACCTACATTATTTGCTATGCCTTGGCTGATTGTCATGCTTTTGAAACATCACGATACATTTGAANTTACTTGCCTGTTTGTACCTGGTGTCTTGACTTTTGATTAAAAATATTGACTGCAATTTTTTTCGTGGTATTTTAACATTATTTTATCTCTATTTAACAATACCAACATAATAAAACGATTTTTGTGTCAGGTTGATATATCATCCTCAGAGGTAATTGATGGATCTTTGTCATATAAATTCTACTNCTTCCAAGAATGCTTAGCGTATCTTGTTGCAAATATACAAGCAGTTTATTTTTAAGTTGACTGCATTGGTGC…
>rnd-5_family-1773 ( Recon Family Size = 22, Final Multiple Alignment Size = 22 )
NCTTAAAGAAATATTATTTTCCTCTTTGCGCTGAACGTTCTGCCATTTTTTACCTTTTGTTTATCACTCCTCCCTGTATCCTCTTCACTGCCATTGACTCAATTCTCGTTCAGCAAAAATTACGGACATTTTCCCAAAATTGGATGACAGTGAAGTAGATTGGTTATAAATTTGCTTTTAATTATATTCACTTACCAAAATCAGTTCCCTAAAAGAGCACTTCAGGTCGAGCCTAAAGCATCAAAATTATAAAAATGAATCGTGTTCTCTTGAGTATACTATGCAATATATATGAAAAAAGTGAGCGTCGAATGCTATAAGAGGTAAATCAACTTTTGGTATTGAGTCAACCATGAGGAGAGAGTTATCAGATATGAAACGATAATTGCAATCGTGGAA…
>rnd-5_family-2367 ( Recon Family Size = 22, Final Multiple Alignment Size = 22 )
CTGTCCCATCCCGTCGTCCTAGTGGTCCGGTGGACACGTTAGCTCTCAANTCAAGGCTGATGTTTTGTAATAGCTACAAAGACCTTCAATCACTGAATTAGAATGTCACGCTAAGCTAATCAGTAGTAGTAAGTTGATTGGTGTGCAGTATTGTGCCCCGAAGACTAAAATACGCTTGTCGGTGACGATCTAGGATTTGGTAATTCGAAGTACACAGACCCATTAACCGTCTGTGTACACTTTGACATCGGTTTAAAGAAATCTATTGAAGTGCATCAGTAACCATCCCCACAAAGGTGGTTACGTTCCCANCCCACAGCCATAACAGTCACCCCTGTGCCATCCCGTCGTCCTGGACGTCTGATGGACACGTTAGCTCTCATTTATTTCACGACCAGT…
>rnd-5_family-217 ( Recon Family Size = 22, Final Multiple Alignment Size = 22 )
TGTAAATACACTCTATGGAATCAAGGCCCTGGCATTCTTCCATCAAGTTTACCTACTTCCTCTTAACATTTTTGNGCTTGCACTAATTTTTTTGTGATCTTACCTTCTTACCTATTCGGTGNGCAGAATACGAACTTCTTGAGCCACTAATTGTTGCCTATNTCTAGGGGTTTCTCCATTNCCTGAGAGGAAACANTAATTCTCTTTCACTGCGCAGTATATCCACTGCCTGTGCCACCGCTTCCCGCTTAATCGGAAAGAGACCTATACTACATTAAATGGGGGAATATGATATCCTATTCACTTGTAAGANGATTCGACGAGTTGATTTACTTCTAGTTAACTAATCTGATAGGGAGCGAAATTATGTTGACGCAAATCTAAATTCGTCTTTCGTTG…
>rnd-5_family-4474 ( Recon Family Size = 22, Final Multiple Alignment Size = 22 )
AGAGCACTAAAAACGCGACTCAAATTAAAGGTTGGGCNAATTTGCGAGNGCAACGAATCTTGACTCTACGGCAGGCANTCNTGATCGAGGAAAGTGAATCNCTGCTGGAGGGGATCAGGGCCGATANNNAAGNTGATGAAGCTACGTCTCAAAGTGAACGTGGTGCAGCTAAAAGTCAAAATACCCTGCCAGCGATATCGCTTCATCTGAAACAAGCTGTTGTGATAGAGAAACTAGCCCCTTATTCCTTATTTTTACCATTACTATTTGTCTTCTCAACTACCCATGACTACCCTACCGACGTAAACATACACGCGGCAAAGNAGATCTTTTCCCGTCATGAAGGCTTCTCACTGCACCTTTCGGCTCTTTCAAGACGAACTCACATCGATAGGACAT…
>rnd-5_family-1566 ( Recon Family Size = 22, Final Multiple Alignment Size = 22 )
TGTTGATGCTGGCACACTTCAAGTCACCATCCCTCTGACTACTGACGCAACTGCTGCGACTCAGCGACATGACTAGCTGTGAGAATCCCCTCTGCCNCAGAGGAAAGTCACCCGCAAGATATTCTAAAACGTAAGTCAGGAACACTATCTCCTCGAATTACTCGCNTCTTTACACTTTGCTTCATTGAAATGTCAGCAGCTGTTTCTTTGTCAACTACATCATGATTTTGTACGCAGGATGGGGCGTCATGGATCTTGCTCATCATGACCCATTCTGTGAAGTCAATTGCTCAAATGGAAGCGGTATTTAGGTGTTCACCGGTATGCTGCTGGCTTCTCAGTTTGTAGCAGACTCAGGCAACTGCGATATCCATCCACATGTCCTGCCTGATTTCAACA…
>rnd-5_family-2723 ( Recon Family Size = 26, Final Multiple Alignment Size = 22 )
GAGTGTGTGAAGAACATCCCACTGGTGTTTCACGTGAGCGATGNAACGCCTCGTCGACGGATGTACTGCATCGANAGGACTACAGTGAACTTCGAAGNCCATCAATTTGCCCTTCACCTCCCCACTTCACGTTATAAAANCGCGCCGTCGGGAAAGGATTGCTCGCCGACTGACTTGTGATGAGAAATGGCTTTTGCTTNCCACTGTTAAGCAAACGATCGTGTCATCGGNTATCCTCAAACTACTCCACACTACCCATCCCACACTTCGGAGCGCGCCACTTCATNCCCANAAGACCAGCTGCTGTTGTGTGTGGTGGACCGCAGATGGAATCGGTCGCAAAAGNATTGTTTGACTTGCTGAAGGCGAAGCAACCGCGACTGGAGGACGCACAAGNAG…
>rnd-5_family-1797 ( Recon Family Size = 22, Final Multiple Alignment Size = 22 )
TATCTTGCCACTCCTTGTGACGGGTCAATCACGTGTTGGTGCTCGTCAGGCTGTATTATGGTGGTATTTGATACCGCTGTATGTTGTTGGTGGTGTAAACTAACGAAGCTCCTTCCCCCTCGATGCGGCATGGTAGAATACCTACATCTACTTTACAAAGTAGCATCGCAAAGCCATGCAGATATAATAGTGAGTAATGTGGGCAGCAGCATTCGTTCAATGGCATCCCTCTGGAATACTTCGTCTGAACTAATGCCCTTTGATCACTACGTCACTCCTAATAGAAGGCGAATTAATGAATGAAGTATAGTGCTGGGGGAACGCCCTATAATCCNGCAGAAGCGCTGTTTGAACAAGGCGAGACANGACACGGCATGACGAAGTTTNATCAAGAAATGG…
>rnd-5_family-475 ( Recon Family Size = 23, Final Multiple Alignment Size = 22 )
NNNNNNNNNNNGTTCAACGGTNTGTGAAATCTGTGGTGGTCATCGCCGCACCTACTGTTTGCACTCGTNCACGCGGATCGATCGTGCGGATAGGACAACAAGACCACATGCGGGTTAGACGTGCCCCAGTCCTGGCAGACAGTCGCGGCGCCCTAGACTACGGATGACTCGCGCACGGCTAGACGATTGAAGTACAGTCATGACCTAGACACTAGCCGCCCGCATATTAGTCATCCGTACCCATGCATAAGTCTGTCTACAGACGCAGGGGGCGGCCTCGTCGCCGTCACGCGGCGCGCGGTTCGTGTACGCTTCGAACGGGCGTCTTTGCCGGGAGCCTTTGACTTCTCTTCCTCTGGTCGGGCATTGTAGGATGAAACAGCCACCCCATTGCTGCTA…
>rnd-5_family-1161 ( Recon Family Size = 22, Final Multiple Alignment Size = 22 )
CTTTAGAGGTAACTCGGGCGCTGATTCCGTTTTGACCGGCTGNATACCGCGCCAAAACGTCACAAGTGGATGGCCGAATNTGTGAGCTCACAACGGAAGGGCCATCGAAACCGCGCCGACTTTNGNAAANTATCCCAAACCCAANTTCTGCAAAAATGACCAGTTTGAACGAGTGCTATGAACAGTGATTNATGANTACGNTCTGAGGATACGATGCCCCTCGGTTGCCTTAGGNGATCGGCATACGGGATGTGCTCGCTGTAGAACGTCGTCCAGCCTTCGGCACTGCTTCCCAAATGAATCCCTCTNCGAGGAAGTTCGCCTAACAAAGGACGTAATATTCCAATGTCANATATATNCCCGTAACATAGTAAGGGGCATGCTCCTGACGCGAACCAT…
>rnd-5_family-1841 ( Recon Family Size = 41, Final Multiple Alignment Size = 22 )
AATACACCTTCGCAAGGAAGACGAATTTTTTAAAAGCGATAACACTTGGCAAGTTGAGCAGTGGCGGTGAAGGGAAATCGTTGAATGTTAACGTCAAGAAAGGCATTTCTAACGAGAAGGTGGAGTTCGGTAAAACCTGACTTCTCTCATCCTTTCCATAGTTCAGAAAATTACGATTGATNCTTTGTCTTTAATTATGCGTAACNCGACCNTCATCNTGGCATGTCTTTTCNTGGTACATTTGCACATTTTAAAGAATGCCTCATTACTTTACGTTTTTGCTTGTACCATTTAAACATGCTTAAGGTGTTTCCTTGCGAGGTGTCTGTNACGAAGAGTAGTTTTACCGCGACCTATGCCAGGATGAGTGACAGCTGGTAGTGTAGACCTGTGGATGGA…
>rnd-5_family-7067 ( Recon Family Size = 22, Final Multiple Alignment Size = 22 )
TCCAAACCCACAGAAAAGTTTACAAGTTCAGGTTATTGCAAGCAGTGATAGGCTTGGTAAAGCCCTTAGCATTTTGAATCTTCTCTGGCATGATGATCGACCTGCCGTCTCTAACAACTCCTAATGCCTCGTTAAATCGAATCTCACCATGGTTTGGTTTTTCCAAGTGGTAACTTAGAATCAACCGTTCATAACTGTAATTGACTAATAAATGCGCAACAAATCATGCAATTTTTTACAATTAGTAACAATTTATATGTTGGCGTGTAGAATACTTGCTGAAGCGGTTAGACAGCAAGCTGGGTTCATCCGCTGAAATGATCCCAATGCAGTCAATACAGCCATGGCAGAACAGACACTTAAATATTCTATTTCAATTTTTACATAGATAACGTCTCA…
>rnd-5_family-2995 ( Recon Family Size = 22, Final Multiple Alignment Size = 22 )
TGGAGCAGAAAAGGAGTGCGGTAATCCTAGGCGTCGCAGTCATTAATGTTTGGAACTACCGTGATTGGGCATAACCTTCGACCTCCTTTTGAACGCGCTCTATCACTTCACGTTTCAGGATAGGATGGACCACCGCCACCACAGCCCAAAAAAGAAGGCTTTTAGTTGAGGTTAGGATCCCATAAAACCAAATCTGCTTCATTGTTTAAATTCAACAAATCTATCCCAGGCACGATTTAACCCAAGCATTTGCCATAAATGGAAAAAAATTACCTGTCACATACAGGTGACGCTGGGTTAACGAGTCGCACCATTTAGAACGCGTACGGCAATCAGGTCAAGCACCTCGTTTCCCACCCACCAACAGTCGTCACACTCCGCGAATGCGTCTTATTGTTC…
>rnd-5_family-2400 ( Recon Family Size = 42, Final Multiple Alignment Size = 22 )
TCGTTGCTCAAATAATAGACCTACAAATGGATGGGTACGCGTAGACGGATGACTAGTCATTTAGTAATGTAGAAAGATGGATGGTAAAGAAACGTAAATTTAGNGGTTATCTTANATCTTCGGTCCAGAGTTTACTGTTCGTTTCCCCCCTTAGTTCTCAACCTACTGACGTTAACTCTCAGACGTCTTTCGATAATTTTGTTATTTTTCCTTCCTTCCCCTCTCCACCCAAATCACTTTTCAAATACCTTTCAGCCATTCTACTGGTCCGCTCGACTGAGCGGATACCTGTGCCACTTCTTTTCNGCCATTCTACTGGTCCACTTGACTGAGCGGATACCTGCGCCACTTCTTTTCTCCACGCTGCTGTTGTCTTTCAAGCCAGTGGAACTAATTCCA…
>rnd-5_family-233 ( Recon Family Size = 23, Final Multiple Alignment Size = 22 )
ACTGCTATAANCATTTTTTGTCACTTGGCATTAGTCTGCGATGATTTCGAAGAGCACGTCAGCAATCACTTCACTCCATATTTTTCATGTGGGCGCCACAGTCAGTTCAGCAAGGGGTCTCGTCATAAGCTTATAGTGTGGGTCACGCCANTTGAAGGTGCCTTCCGAGTACGCACGAGTGATCGCTTTGAAATACGCGCGGTTTAGGCTCTTCAGGCTGGCGCTTCTGAATGCAAGGAGTCAAATCGGTGCCACGATTTACCGTTTCTCCATTGCATGGTAGAACGGCGAAGGGATTACCAACTGGGTGGTGGGTTCCTCCGCACACATCGCTCGCCATCATTAACCATGAGGATGGATTTCACGGTTCGCGCATAAGTAGGTAAACCAAGTAGAAAG…
>rnd-5_family-2527 ( Recon Family Size = 22, Final Multiple Alignment Size = 22 )
AAGGTGGATGTCGATGCACATACACTACCTATTTGTATTTTATGTGCATCGCAACCAAACACTTTACTTTG
>rnd-5_family-2174 ( Recon Family Size = 22, Final Multiple Alignment Size = 22 )
AGAGGAGGGATTTAAGTAAGCAATGTCTAAATAAGTAAATGAATAAGTGAGGAGGAACTTGCGTGCATCACACACCCGCGAATGAGCGGTCTTAAAGTTACGCTTAGCTCTAAAGCGTTAACAACAAGTATGTAACGAGATGAGGTTGGGAGAAAGCAACTACCCATGGGATATTTTCAGTTAATTCAAAACTAGCAGATGCCAAAATGCTGTAACTCCTACTAGCGGCATGGAGACTGCAGTTTATAATAAGAAACGTCGAAAGTGAGCAATATTTTGCACCAAATACACCCGGCATCAATGTACCGCGTCTAAACATCCCTCTTATCATGTACTACTTCACCACAGCACCAGATCATCGGTTTTGACAATAATGGAATCAGATGAATTCCACATAGG…
>rnd-5_family-6924 ( Recon Family Size = 22, Final Multiple Alignment Size = 22 )
CCGCATCTCAACGCTAAACATTTTTAATGAAAGACGCGACTTTTATAAAGAGTTCCGAACCCTCTAAATGCGACACTTTGGCACTCGCAGAGTTCTAATTCCGTGGGACAAACAATATTCTGTGANTCGTCGCCAAGAAAATGAAGCAGACAAATTCTCGCCGAACGTGGACTGATCGCAAGTTGTTTAGCTTTAACCTGTTCGAATATTTCTTTAATGTGCGCACATATTAACAAACGTCATAATTCTGAGTAAAATANATTAGAGATGAGTACGAGGACCTCGTTGCAATGTCAGGTTGACAAGTACAAACACACACTCACGAGTACAATCAAGCGGCGTTTGATAGATGCCGGAGTTGAAATTTGACAATGTCACAGTTATGTGGTAAGCGTCATT…
>rnd-5_family-1976 ( Recon Family Size = 22, Final Multiple Alignment Size = 22 )
TGTTCTAAGTAGCAAGTGTTACCTTTGCTCACATTGCTGCAGAATGTTATTAANATAAAGTAACCACACCTGAAATGTCTATTTTGNGG
>rnd-5_family-221 ( Recon Family Size = 22, Final Multiple Alignment Size = 22 )
ATAAGTGCTACACTTAAAAAATAGCAACGATATTTGGAACTGTAATCGAGGGGCAATGACCACCATCTAAAGCATTCCAATTCCGTTGCCGATCCCATCTTCCGACTACCTATTCATTATATGGCCAATAGTTTTTTCAAAAGATTTAATAATTTTCGAGTNTGTTTAATAGATGGGACCGAAGTGCTCATTTCAACAAATTTGATAAGAGTCCCGACGACCGAAACGAGATCAGAATGAGGGAGTGCAAAGAGTGGAACAGGAGATGAGCATTGAGCAAATGCGTGATAAAGGCGCAACAAAGCGTGCAAGAATCATCGACAGAACTCAGTATTTGCACTTCTATAATTTGGATGTTGTAGAAGTTTTTATTTTGGTCTTCTATGCTTCCTTTCCTCC…
>rnd-5_family-74 ( Recon Family Size = 27, Final Multiple Alignment Size = 22 )
NGGGACCAATTAATTTCCTACACAGCTTTTCCAAGGNTTGNCTCANCACTCACCCTTNGCANGTACTGGNGTAANTNATTCTTGGCGCGTCAATCTCGAATATTTGANCAGGGATGATTCACCACCAGAATCAAGTCGTTNAAACCATTTCCGGGCGGTGCGTTCTGCTACCGCACCCTCTTCAAATGCTGTGCAACAAGTTTACGAGAAGCTTCTGCAGCTTTGGAACCGAGTCAAACTCGNTTCGTAAAGNAGACCGGCTCGAATCACATCCGCCAGGTTTGTAATGCGAAGGAAGGTAACAGACCCCAATGAAGAGTATCCGTATAGCGACGGCGAGCTGGCG
>rnd-5_family-536 ( Recon Family Size = 22, Final Multiple Alignment Size = 22 )
CATGATGATTAGTTTTCAAATGTTATTTNTCGGTTGGTTATTGGTNAATACCACGGACTGGGGTTTTGAGTACTCTTCGTACCTCATTGTAAATTATTTGCATCNACTCGGCTGCTTCTTNCATTCGACCNTTCCATANTCCATCAGCCNTTCATCTCCACTTCGCTGTAAACCTAACTTTCCTTACAAACAAGGAGTGCGATGCGGCAAAGGCAGTGACCGATGTGCCATCGTTGAACCAACACGACGGCGCCGCCTTCAGCCTCTTGGTGCNGTATCGTCACCACGACCGTCAACCCGAGATCGACGACGATCTCCCCGACATCGCCGCCTCCT
>rnd-5_family-968 ( Recon Family Size = 35, Final Multiple Alignment Size = 22 )
AANGGCTTGAATAAAGCACACAATGTAAAGTAGTTTCGTGNAGCTACGTTCTGTATTCATNCCTCCTTCCCATTTCGNTGCTACTCANTTGCCTATCCGGATTATTCTCAGCTTCTTGAACGCGGGAGCTTATCTTGTCAATACGTACTGAAGATTTCGANTCGTTCAAATCTAGTCTCGCTTCACTGCTGACCATTATGCGGAACTCGAGATTGGAGTGNTGCCGAAGCTCGACGCGGTTTCGATAGCCTTCTGTCGCGGGTCTCCGCAGATTCAGCCATCCACANTAGATGCCTTCCCTCCATNCGCTGAACCAGCTGTTAGCCCGTGAAATCGCTATTGTCGACTTTTTGAATTGGTTGCCGCTGTCATTT
>rnd-5_family-1632 ( Recon Family Size = 21, Final Multiple Alignment Size = 21 )
TTTAATCAGTCATTCATTATGTCTTAGTGCAGCACACGGAATATCTCGCCACCTTCCTGATACACTTTTATCTTCTACTGTCACAAAGAATTCGCGCATGATGGGTGCGATGCAACACAGCCAATTTTTAAGCATGACCATCCCTATTGAGGCGCACATTGATAAAACCTGTGGTTTGTGTTACCAAAGGTGGAATACGTGTTAAATCTGAAGTGCGTTCAATACTTTCCCTCTTCCTCTACTTCCTCTCGCGTGCTCGAGTGTGAAGAATTTTTATTTATCGCACTCTCGCACATGACGCANAGCGAGTTAAGTATTTTGTGATCCAATCAAACAAATGTTGAGATAACGGTAACCGCAGCTTACATCTAATAGGCTGTCACTACTACTCGTGATTAA…
>rnd-5_family-388 ( Recon Family Size = 21, Final Multiple Alignment Size = 21 )
NNNNNNNNNNNNNNNNNNNNNNNNNNNNNNNNNNNNNNNNNGGAANNTTCAATTTNACGAGCACGAAAAGGATGCTGTCGTAGTACAACCAGAGGCAGTATTGAGTGGCAAGTNTGTCCTATTAGTAACAGCGGGCGCGCATNTCGTGCGCCGACCCAGTCCAGACGCCGTTAATCAAGACGGCAGGCGACAGAGTGAGTGCGTGCACGGAACGGCGCGTGGTGATGAAGTTTCTCGTGAACGAAAGGTCAAAACCTGCGGATGTTCTCTACGGAAGACTTCAAGCGCAGTCGTGCGGTGACGGACGCGCAGCCGAGTAAGACATTTGAATGGTGTCGACATTTCAAGGACGGCCATGGGTCTTGTCAGTGACGATCCCGGNCGTGGTGGTTTCCAGCC…
>rnd-5_family-1917 ( Recon Family Size = 22, Final Multiple Alignment Size = 21 )
NTTGACCANTTATGCTGGAGACNGCGANGNCNGTAGGGAGGGTGAACACGCTATGGCAGTACGCGCCTACGCATCACTTGGGTCTCATTAGGCGCCGGAATACTACCAGGCCTGAGTCGNTATACTGGCACTTCTACACTGCTGCATTTCTGCCACCAACTCGTCAACACGGAGCCGACACCACTGCTCACGCCAGCGCTTACCGACAGGCGNGTNCGAGCCGGAGCCTGCATTGTGCGTCACCGCTTTCGAGTGCGCAGTCGCCAGTAAATGCGGAGAAGCATGAAACGGTGGCAGCTNCTGGTTGGATAACAGCATTATAGCGGGTAGCGCGCATCGCGGATAGGTTCNGCNGGATCAGCTGCAGTTGATATAAAGGGTTGCAGCGATCGTGGNGGT…
>rnd-5_family-1303 ( Recon Family Size = 21, Final Multiple Alignment Size = 21 )
TCAGAAAAAAGAAATAATATTAGAGCCATTTTTTGCTTGTAGATTCCTTTTGTTGTCAGAGGAAACCGCAAGATCACACACTGTAAAACATCGCCGCACTTGGTAATGAGTAGACATCTCACCACAATTTGAGGTGAAAAGAGAGAAGGAGGGGAATAATACTTAAACTCGCCCAAGCCCGTAGTTCCGATCAGTAGTCACCCATTCTAATTTTCTGACAAAAACACACTGAAGTGCAAATAGACTACATGGATTGATGAGAACTCAGGACCAGACAGAAATGAGGGTGACCAGTGATGTTTTGGCGTATGGGTCACTGAACTTCAGTGTCAAGGAGGAGGGTCCTTCTCTTCCAGTTGTCTCAGATGGTCACGTCAAATGCAAAGGCGCATGGACTTA…
>rnd-5_family-755 ( Recon Family Size = 21, Final Multiple Alignment Size = 21 )
CAGGTTGCAGGTTCGGTGCAGCTGCAGTATAGGTGACTGCCTCCACTGCAAAGGTTGCTACAGCAGTATTGTCACCACCCGTGATGAATTACTTATTACCCAAGATGCTGTAGCCCAATTCAGGGCTCAAGTAAAAGCATTGCCGACGTAGACAATGTCAATGATAAACGCGATAAGTAGTACCAAAGCGGCAGTTCTTTTATGAAATATCTAAATAGATGGATTACCATTTCCATTCTTCGAGTCTTCTGCTGGTAGCTTCCTGACGGGGGCTAGCTAATGATTCGGACGCGCAAGATTTT
>rnd-5_family-4320 ( Recon Family Size = 21, Final Multiple Alignment Size = 21 )
CTATGCCTGTTACTATGGCTTGAATTTTTGTTTGAATGAAGCCGTATATGCATTTTAGGGTATCGAGTCTTCCCTGAAGCTAGCCAAAATACCAGTTTCTCGCTTAGACTTTTTTGGCTGGAATAAGTGGGAGTATTCTCATTTGTATACGTCAGTAATAATGACAATTTTGGCAAAATTGCAACTGTGGGTCTACAATTAAGTGGGTGGATTTGACATTGACGGAGGGGCAATCTCCGACCTCAAATCAACAG
>rnd-5_family-1563 ( Recon Family Size = 23, Final Multiple Alignment Size = 21 )
AGTATAATTTGCACCATGACAATACTAAGGAAAATATTTTACTATCCTGTAAATATTCGGCATGTATTGTTGATAAGTCAGCAGAGCAGGCTTTATTTGCACTTCAAAATGGAAAACTTATGTCTCTTTAATAAATCAGGAGGAAAAATATTAAAACAGTATCCTGTGTTATCAATCAAGAGCTTTATGGGCAGCTTAGTTTCTGAGTTATTTAGACAGGTCTTAACATGCTGTGCCTGTGGCTTGTTACAAGGAACCGAATCCCTTCCTTGCCTGTAAATATTTACACCAGAGACATTCAGCTCACTTGCGACAAATTATCCTGTAGAACCTACTCAGTAGAGAATTTTATACTTAGAACAGACAGAATGCTAGTTTCAATTCCCTATAATTCGGTGT…
>rnd-5_family-2772 ( Recon Family Size = 22, Final Multiple Alignment Size = 21 )
TACCTCTCCAGTCATCTGGCTCTCCACATCTCTACATCCTAATATTTTAACCCCAAATTCTCGTTTTTTATCTGCCTCTCAAACTGCTTATTTCTCTGCACATCNGCCTCACTTTCTCTCAAGATTTTAAGCTAATCAACTCCCAAGTACTCTANTTCTCTACCCAGTTGCCCCACCTTNTCGCTAGTTCNCTAGCCCTACAACGCAACAGGAGGTCAAGTCTATATGAGCTCGGAGTTTCCACCAACCCCTGCGGACAATAGCACGGTACATAATG
>rnd-5_family-1778 ( Recon Family Size = 26, Final Multiple Alignment Size = 21 )
CTTCATGCCGCGGTTATAGTTCATTTCCCTGCAGGCCTTGTAAGCAGTTATTTCATAGCCAGCTTCGCCTCACTACTGATCCCAATACGGAGCCCATTGGTAGGCAGCCTCTTCTGAAGATAGACTTTACGGGCTCTAAAATCCACAGCAATACCATCTACTGATGTAATGTCTGGCCAACGATATCAAAATAACTTCATTCCTGTCATCACTCCAGAGGAGGCCAAAATNAAAGCAGCCAAATCGTGGCAGGCCATGGGGACTCCTCAATTGAAGTATTAAATCAAATCGAATGTAACTCTTCCTGTAAGACAAAAAGAAGGACCATCCAATGAGGTGTCACTTCCGAAGGCATCAATTCATCCTGAATACACGATGGTAATAAGTTGATCTTGTGAG…
>rnd-5_family-1209 ( Recon Family Size = 31, Final Multiple Alignment Size = 21 )
TTATTTGGTAATCAGATCAGATATATTTTTTAGGGCATTTTAATGCACTGCTTCTGTGGGCCAACACTATAAAACGTGACAACCCATTGTACCTCGAAACAAATCATTTAGTATGTTATGGCAGATTGACAAAAGGCGTGTTGGCTTGGTTTGGAGGTAGGTGAGAGTGAATTAATAAAAAGTAGAATGAAGCTTTTTCAGTCCTATTAGGTACTGGAAGACTATTTTTATGCTAATTTAGTCATTATTGGCAGCACTGTGCTCCCTCTGCCCCATAGCATCCCATAGCTCTCCCCGCTCATTGTGTGGATAGGACGGAGCGGCTACACTCCAGTATCTACTACGCCAATCCCGCGGATCATTAAAGTCGAATCAAAGTTTCTTTAGCCTAGACAGTAG…
>rnd-5_family-314 ( Recon Family Size = 21, Final Multiple Alignment Size = 21 )
TCTCTGGTCTATTCTGAAGTCGAAGAGGCAATTGTTCCCACCGGCCTAATGGTACTGCTATAGTAAACAATC
>rnd-5_family-1365 ( Recon Family Size = 21, Final Multiple Alignment Size = 21 )
TTTCACAGTACAATATCCTAACTAATCTAGTTAATCCAGGCGTCTGGCTTCGCGTGCAGGAATGCAGAGGTTAAATGAAGCGAAAACAACTATGGAAATCTCGTAGCAGCATCAACAGCTCTTCCATGCTTAGGAATGACATAGACTAATGCATGTAGTTTTTAAAGCTGACAATTTAACCTCAATTTTAAACTCAAAACTACTGCAGTCCATACCTTTTTTGCAAAACCGATCTTATTTTCTTTCACTGCACTGGCCTTGTTTTATGCATTGTGATCAGAGGCTTTAAAATGTTTGATAGTCAGTAAATGTAGCTAGTTTATAGGAGAATAAATTGCACCTATTCTGGTGGAGTCATGATGCATAAAGTTATCTCTAGAGATCTACTACCATTTGGAA…
>rnd-5_family-2620 ( Recon Family Size = 23, Final Multiple Alignment Size = 21 )
TTTAAAAGATGCATTAAAAAAGACCGCCTACAGCTGAAAAGGGCCTGAGCACATTATTCCGATGACATCTCTACAATCACCATACTTTCGCCTCAAGAACAGCAGACCAGCTTTCATATGTTGCAAATATATCGAGCATTCATCAACTCCGCCATCAGTTTTCAAAGTGCATTCCAAGAATAAAGCGCAGAAGACCTTTCAATAGATAGTAATGGCACCACTTCATTAGGCCCCACGATTCCCCTATAAGAACTTTAGTTGTAACCTTTAAGCACGAAACGCTAAGGNCGAGNTTCACGATGTGACGCAAAATAACCTCTTGTAAAGAATCAAAGCTCGTCCAAACCAGTCCTCTAATGATGCAGCGGACGACATGTAANGGGAATCCGAAGCACAGCA…
>rnd-5_family-2526 ( Recon Family Size = 20, Final Multiple Alignment Size = 20 )
AAGAGTTGATCAGAGGAATGGCTCAGGTATATTTACCTCACGG
>rnd-5_family-213 ( Recon Family Size = 21, Final Multiple Alignment Size = 20 )
AGTCCTCCTCTCAACGCAGATTAAGAAGTGTCTACTTCACTGCTTGCAGTGAATAGGAGGGAAATCGTTGCACTTTCAAAAAGGTCATTAATCTATTAGCAGTGGTAGTAGTTTGAACAACACTTCAAATTCATACATGTTCTTTACTAAAAACCCACTATAACCGCACTTCGTCGACCCACTTGCAGCACAATTGACGTAAAGTGATAGTTACGCATAAGAACTGACTTAAGGTGGAATATTTTCAGAATTTTACTAACTCGTAGCTCGTACGTGGCAGCATGCAATACAGAGCTACCTTCAATTCCGTGGCTTCTATATTCTTTTTTTCAAAGGCATTTTAAGGTTTTATAAACGCATGCACATACTTTACCCAAATTTGCGTCAATCATTCCTGTT…
>rnd-5_family-3205 ( Recon Family Size = 24, Final Multiple Alignment Size = 20 )
AGATACAACAATGCCCATGTATTCACCTCAAGATAAGATGAAGTAAATGCTTTCGAATCAATTGTCGATGCAGATGTTGTCAAAACTGATGGCAAACTTGTGATCGCGCATGTTACTAATGTAATGAACAATTGCCAAACTTTTGTACTCAGAATCATTAAATTGTATCAGTTATCCTCTTTTACTAATGCAGGGGAAAACTATTGTTATAAGTGCTATTCGCTACCTGGACTATCTTAGTGGTTGCCGAAGTGCGCCAGTATCCACTCACANATGGCCTNCAACTTGTCCTTCTCCACTGANNAACACTGTCACCGGACTACCGAGAACACCTTCTAGGCCCTGACGAGACCACCTAAANCATGCCGCGATAGAGCCCACTCCNTTTAGCCCANTTTC…
>rnd-5_family-2404 ( Recon Family Size = 20, Final Multiple Alignment Size = 20 )
AAATTCGGAATTGTTCAGACAAAAGCTATTATGAGTGAATATTAGCTCTTTTCAGGATGCCTACTTTAATCGGGAAGGATGCCAGTTTGCGAAGCTACATTCGTAGTTTCCACGCCTCTGCAATTGCATTCGTCTGCATTTTTTAAAAATTTGCCATGGTGTATTCACATGCAAACAAGTGAATGAATAGATGACTTAGTGGAGTGCACCCAAGGCAAGGTGGATTTCTCGATATGAAATCTTGAATGTGTCACTTACAAACCAACTCAGTGTCTAACTTTGTTTCACCGCTGACCATTGCCAAATCATGTTATTCTATTTACAACGTGGTGATTCTTCATCAACGTCTTTGAATTAGCGCTTACTTTATTGCTGTCCTCTTTCGCTCTCCATTCATGC…
>rnd-5_family-1511 ( Recon Family Size = 22, Final Multiple Alignment Size = 20 )
NTGAGCTACGGNTCACAGACTAAGGCCGTCGTCAAGAATGCCGACATGNCNGAGGAGATGCAGCAGCGGGCCGTTGACTGCGCCGAAGATGCCATGGANAAGTNCAACATTGAGAAGGACATCGCCGCNCACATNAAGAAGGAGTTTGACAGACGTACGGTCCCACNTGGCACTGCGTTGTNGGNCGNAATTTTGGCAGGTAAGGTCTTACTCTCGCCCCTTCTTTTGTTTACTAAGCCCACTTTCTCATCATCGTTCTTTCCTTTTTAGCTATGTGACNCACGAGACGAAGCACTTTATCTACTTCTACGTGGGCCAGGTNGCNATTCTNCTCTTCAAATCTGGC
>rnd-5_family-355 ( Recon Family Size = 23, Final Multiple Alignment Size = 20 )
TCTGGTTGTCAAGCCATACTTGCGTCGAGGANAGTCAGGGAATGCCACGGTGTAGTAGTATCGTTGGTGGAGCGTGTTTGNGTATTTTGTTTTGGCGTGGGCATAAATCTGCTCCTTCNGGAGTTCTTAACTGAATAATTTGAAGGGTCTCNTCGTGGCCGTGGCGGACAACACAAATCCTGGCTACGNCTGACNCGTGAAANTGGCGGAGGACCTCAAGAGTCACCGTATCGCCTTCCGTCTCCCTTTTCGGTGACTCNCGGCACGTACGGGAGAACGGTGAGTGTGTCTCCCCGCGGTCCCGCGTTTCACCTTTCTGCTGGTTGATTAGGCAATCTCCTCTCAGAGCCGTCGATCGGTTAATCACCCTGCTGCANCTCGTGATGTGTGCAACCTTGA…
>rnd-5_family-1678 ( Recon Family Size = 20, Final Multiple Alignment Size = 20 )
TGCGTTTTGCAACAATTCAACAAGGGGATGCCGTGCGACACTGTGAAGGAAGATGGATTGGGGAGAATTAAAGGACGGGTCCCTCCCATTCTTTTTTAATCTGTCCCACAACGGCAATTGCANTACACTCTCCTACGCTATCTACACCTAAAACAGCATCCGTCAGAAACTGCCAAGACTTCATATTCACAAATCGGAGTATTAAGTCGGTGCTCTGCCAACAGTGCATGTAATGGGACTCACAGCAGCAACGTCAGGTTACGTGACCGTTGNTTCGAACAAAATTCCGGAAATCNTATTGAAGACACAAGCGCTATAACTAGCCAGTGAAAGAATTAATTGTTCTTTCTCTTCCCCCAACAGCAAAATAAAATTTGCTGGTGAACCATATGGNNNNNN…
>rnd-5_family-262 ( Recon Family Size = 20, Final Multiple Alignment Size = 20 )
CAGATGGGTTGGAGTGCCTTCACTCTCGTGCTGAGCCAATTATNCATCGCGACTTAAAACCCGCTAACATGCCACTCTTTGACGGATGCACCACTCTCAAGATAGGCGAGCAAGGAAGAATTTCAGTCGGTAAACCGGGGCTCTCTTTT
>rnd-5_family-660 ( Recon Family Size = 22, Final Multiple Alignment Size = 20 )
GCTACGCATGATGCTACACGTAGGTACATAGCGGGTGTCAGATGCCGCATGACGCAAATGAGGTGACTCAGCAGCTGCATGACTTGCATTATCTGGCATACTAAGTAAACGTTATTGTCTCTGTTGCGATATTTTGCATGCCCATTCATTTTGGGGTGCTAATATTGCAACACTTGCTCCTCTCATCCAACNATCATGATTGGTTGAGTGGTTCAAATCAGGAGTGACTAACTGGAAGTCGATGAATCTCACTGGCATGCACCGAACCATCAAACCAATATGATGCCGTACTTGAAGGTCGATGGAAGTTCACTCACCCAAGACACGGGCTTTGAATGGCTGCCAACCTTTCAGAACTTGGCGGCAGCCAGTCCAGGCTCTGCGATGCCCAGTGCTGGT…
>rnd-5_family-1336 ( Recon Family Size = 20, Final Multiple Alignment Size = 20 )
NNNNNNNNNNNNNNNNNNNNNNNNNNNNNNNNNNNNNNNNNNNNNNNNNNNNNNNNNNNNNNNNNNNNNNNNGGTAAAATGGTTCTCTGTGTGTTACAGGGGCAACTTGGTCATATAAGTGTAAACGAGATGTTAGTACACAACTTTTACCAGACGTAGTGTACGTGGCGTACAGAATCATCAAAATCCATTAGACACTTTGTTTATACTCTTATTGAGATGTAAACCATAAAGCCAATTGCCCACATATGCGCAGGATAAGGAGGTGACNGCATCCTGCTAACATTATACTAACCTACATGGTATAGGAGGCAGGATTGTCATCATTTTCACCCTCATCAACTTGTAAGGTCTGGCAGGCATGAGGCCATGCTCGATAAAGTGCAGGCAGTCAATAAG…
>rnd-5_family-1322 ( Recon Family Size = 43, Final Multiple Alignment Size = 20 )
NNTACTTTTCCGGTACATGTGCCACTTTTCTGCCATTTGAAACTCTTCGTGAAGCGTCGGTTGAACCTGATGGACGTGATTCAGGTTTGTNCGCTTTACGAACCGAGTTTGACTCGCTCCCAANGCTGCGGTTGCACAACTTTCTCGTCGAATTCGCTGTACGGCATTCGGAGAAGGTGCGGTGTGTGGCGGCAGAACGCACCGACAAGAAATGGTTCCGAGAAATCACTTGATTCCGGTGATGAATCACTCAGAGGCGTCGCATTCACGAACACCTCCCCTC
>rnd-5_family-3523 ( Recon Family Size = 21, Final Multiple Alignment Size = 20 )
NNNCTACTGCTGCTGCGCTGGGTGTGGTGGTGCTGAGGTGGGCGAGCACAAGCACTGCAATGCTGTAATGCTGTACTGAGGGATTGTGTAGCCGGTATGGTTACGTGTGACAATGGTAATGGTGTGCGATGCTGANGATAATGGCGGAGGCGGAGGGTGCTGTGACTCCGTGGCGCAACGGTAGCGCGTCTGACTCCAGATCAGAAGGTTGCGTGTTCAAATCACGTCGGGGTCAGTGCTTATTCTCCCTTCCCTTCTTCTCACCTCCCTCCATCACTCCCTCCCCCTCCCTTCCTTCCACCCTTCCGCTCTCCTCTTATTGCCTGCCTACAACAAACCGCACACCCCAAACCCATCTCCTCTCATCGCCCGTGCTGGCGTTGCCAGCAGTGTGGCAAC…
>rnd-5_family-2202 ( Recon Family Size = 20, Final Multiple Alignment Size = 20 )
NNNNNNNGTGTTATAAGGCTGAATCAGGTANAATCTAGGAGTGACTTTTTAACGCCTGCCTNCTGTNATANAGCGTCGATTCGACCGCACCTTTNAGGTAACAAGNCGCCGAGTTCGACGAACCCGGTGACTGAGACAACACCGTCAATCTCCGAAGGGGATACAAATCCCGATTCCCCGTAAAACCTTTACTACCTNCGTAGTCCCTTTTCAGATAACGCATTATGTCCTCGACAAATCAGTCTTCTCGATCAAAGGGTTTGAAACCGGAGGTAGATGGGAGAAACGACGAAAGTTCTGCACTAGT
>rnd-5_family-53 ( Recon Family Size = 20, Final Multiple Alignment Size = 20 )
TCTGACTGCATGTGTAATAGAAGACTTGCTCTTGCATAATTAAGCTTTTTTGGGATAGCTGCCAAGACGAAAGAGTACCTAAGCCTNGTTTGCGAATGGGTAAAGCTATTTACGTTTATTTTTTAAAAGCTGCGATCCGTTACTAGAAATTTGAAGGAATTCAACGTGGANCTGAAATGCGCATTGAAACAAATTAATTGTGTTTTCAATAACATTGACTCGACCTCAACCAGCTCCGTGTCGATGAAATGAAAGAGTGCTTGAGATTAACTTTTCAAAGGGATACAGCTGCTTACCTTTATTNTGACACAGCTCAGATTGCTTCATCCAAGTTTTAAGGATATAATTGCATACCCGTGATTCNCGTTTTAATAAATTGTTAGTGTTTTTCAGTAATAT…
>rnd-5_family-3307 ( Recon Family Size = 20, Final Multiple Alignment Size = 20 )
GTAGGATATTGTAATCTTCCCTATGATGAGATCCCGTTTTCCCTTAAGGCACTGGTGGGTCAGTGCACAGCACTCGCATTGAACTAATGGCTATTCGTGAAGGCATATAGAGAGATGCAAAAGTCAGCCTTACAAATTCATGCGTAAATGATTGGCTGTCCCTGTGCCAGTAAAAGTAAAACACAGTTCTTAAAAAAGAGCCCCAAAATGAAGAGAAAAATAGAATTTGGTCTAAACGTAGTGACATAGAATAAATGTGTAGGAAAAGCAGAAAGTTTGAAGATTGGTAGCGAAATTAAAGGAAATCGCCAAGAAGTATTTGAAAGTGAATACTACATGACAGAAAAGAGGCGAAAAGAGGGCAGAGGAGGTAAGTGAAATGGAGTGAAGTGTATGGGC…
>rnd-5_family-49 ( Recon Family Size = 24, Final Multiple Alignment Size = 20 )
GGCGACCTTTAACCTGTGTAGTGAAGATGGTTTTTTGTTGCTTTTTCCACTTGTTAAAGGGTTTTCTGTCCCATGGGTTTGGGTGAGCGTAGTAGCCAGACCTAAAGTGGGCAAAGCATCGTTTCGGATCTGCGTCCTGTTTCCCCGCTGGCCAAGCATTTTTTTGGTGTACTTGAGTCATCAAAACAAATACGCATGGATTTCCAGCCAGAGACGTCCATAGTACTTTGGCATTTCTACGCCTTTTTCTCGATTTTGAGGCAGCGTACAGGTGATGCATGACATTGGTGGGAGGGAGAGATAGACGGAGTACGTGGCAGCTGGAGCACCACCATTCCTACTTGTGTTACCGACATGAAAATCAAGTAGTCACGCCCTGCGAAGGCATTCAATCAACAC…
>rnd-5_family-919 ( Recon Family Size = 20, Final Multiple Alignment Size = 20 )
GGCGGATGAATGAAATCGGTGTCAGACGAATTTCCATTCTGTGAGAAAAGGAAAAATTAATATCTGCAAGTAGCCGGGTTCCGTTGAACTCTCATTTTTTGTTTCATTCTCCAGTGCCGTTAGGCTACCATCAGTTTTCATTGACTGACCATAACTAATTAAACAAGCCACTGTGTTCCTCAAAATCCTTTACTCGGTCAATGCCAGTCAAGAGTAATTATAGTTAAAAATTGTTTTCAAGGAATGAAAACAGTGCGCTCTTTGGTAAACCAGCTGTCAGGGACTAACGGATTGCCATGAAGGAGAGGAATTCGAAGGATTTGCATGAAATTTATAAACTTAAATATCTGATGCTACAGATGAAATAAATACCTGTGCTTTCAAATTGACATTTTCGAC…
>rnd-5_family-318 ( Recon Family Size = 20, Final Multiple Alignment Size = 20 )
CGGCACCAGAGTGCATCACTTGGAGATCAAGACGGGATGATCTCGTANTATGTATAGCCTTGTAACACATTATTTCCTATTTTTATAAGTTAACATTTGAAAAGAAAACGGATATATTTCTTCTTGAAATGCTTTCACTCAGACGGTAAGGCTTCCCCATAAACCGCTGCAAATTTAGCTGTACTTGATAACAGAGAGCAATATTACATGGTATTGATAGAAGGAAAAGTACGGAGTAGCAAAATGCCGTCGTATAAACCCATGGGTTGATAGACGGTCCTGACGTCGATGATGNGNTACCGAAGGGGGAGTTAGAGCNTGGCGTGTCCAATCATCTGGTTTCGGATCGGTGGTCGTGATAAGACAGGAAAATTGCAGCAGTCACCTTCCCAGGTGTTA…
>rnd-5_family-2536 ( Recon Family Size = 19, Final Multiple Alignment Size = 19 )
NNNNNNNNTTTAGCTGCTGANCACGGTCCGCGGTCAATTTCTACTTTACGCACTTACAGTCTGCTGCATTTCTCTCCTTATTGTCAGGATGATCATCATTCTTCTAATAAATGGATTACTCCCGAANNNNNNNNNNNNNNNNNNNNNNNNNNNNNNNNNNNNNNNNNNNNNNNNNNNNNNNNNNNNNNNNNNNNNNNNNNNNNNNNNNNNNNNNNNNNNNNNNNNNNNNNNNNNNNNNNNNNNNNNNNNNNNNNNNNNNNNNNNNNNNNNNNNNNNNNNNNNNNNNNNNNNNNNNNNNNNNNNNNNNNNNNNNNNNNNNNNNNNNNNNNNNNNNNNNNNNNNNNNNNNNNNNNNNNNNNNNNNNNNNNNNNNNNNNNNNNNNNNNNNNNNNNNNNNNNN…
>rnd-5_family-1334 ( Recon Family Size = 19, Final Multiple Alignment Size = 19 )
ACCCAGTTTATGTCACTCGCGTTTTGTTTCACATCAAGCTCAAAAGGTCAATGTTGAGCTTTCTTGGTCGCAATCACCGCAACAGTCCCCATTCTGATTGCGTGGACCTGACGCAGAAGCAAAGGCTGTGGCATCCGAACGCGCATCGACCTTTTCTTATGCTTCTCTTGGCCCGTCTCTCAGGCTCACGTCGCAGTTGCTCCTCTTGCTATCCAATTACGCGCTCCTACAGCTAATTAAAAAGGCTTGTGAAGGGTGTGTGGATGTTCAATGGTTAACGGACAAAACTGCAGCACTATCGTGACAAGGGTAGGTCCTAATTGTCATTCATCTGAGGTACCATCAGGTGACGTGCTTAATGAGGAATATTCCACTTGTCTGCACTCCGCCCAGAACGTT…
>rnd-5_family-2173 ( Recon Family Size = 19, Final Multiple Alignment Size = 19 )
CGCTAATTATCACACATATCCATCAACCGGCTATGCTCCAAGGAACGAGTCGCTTTTAACCGTTACTCTGACATGCTTAGAGTAGTCGTCTACTGATCACATATGGTTGGATTCTTCGGTGAAANATTGGTAGCTTGTGCATTGATGCAACGAAAACATGATTAGATCTGCTTTCAACAATCACCCTAACCTTTGCCCCCGTCAGCTCAGAGGTGTAACTGTTAATCATGATGGCATTTATACGGGCAAAACACGCCGCACAACACATGAGCATAACTTCAACCTTAGAATTCGGCACGAATTTACCNANTGGCGGCGCCACNNCCATCANAGNTGTGGGCAGAGCTA
>rnd-5_family-774 ( Recon Family Size = 20, Final Multiple Alignment Size = 19 )
GCATGATTCACATTGTAATGTTCGGTTAGTTGTCGTCGCAGCTATTTGATAAGATATTGTTTTATTAGCCTTAATTAAAACCATTTTTCCCATTACTGTGTTTCAGGTTTCTTTGAATTGCTCTCTGATGCACTATCGGGAGATGATTCCCGACAGCAATTATGTCACCGCCATCTTCCCATAACTCCATTTCTTTTGACGCCTTTGGAGCCAAAACTCCACCCTAGGATCAAAACGACCTGTGAAAGAACACCTCATCCATTTCATTGCTCTTTGAATAACCGGGTATTACGTACAGCATTACCTAGAGCCCCACATTAGCAGCAATGGCATTTTAAGTGGTAGATTAGGGTANGCTCGATGCGACGTCAACACGTAGTCACATAACTTCTTTCTTAA…
>rnd-5_family-1515 ( Recon Family Size = 20, Final Multiple Alignment Size = 19 )
CGTTACCACAGACCCGATCAGGCCAAGACTAATGCGGGTGCCTGAACAGATGCATAAACACTTCAGCTAATGCTGGACAAACATCTACACCCGCTGCAGTAAGGTGAAGCAATTGGGGTTGTTGTTCATTAACTTAACAAAATTATTGCCCATAAAGTTCAGTCGCCACATAACTGGCCCATCTATTTACCACCGAATAGAGGAATACCTGCAGGGAGAAGACAAACCCTNTTCNCGAGTTAGAGGGGATGAAGAGCAAAGGAGAAAAATGGATCACCTGGACAGTGCATAAGAAGTGGCGTGAGTTCGTGGTGGTGATGTGAGTGAGCAACCTACTCTACCATCGTCTCTCTCAGCGTTGTACAAAAAGAGTACGTCGTTGCCTTCGGGCAACGGAAG…
>rnd-5_family-3308 ( Recon Family Size = 19, Final Multiple Alignment Size = 19 )
ACTCTAGGTATCCGCGACTGTAAACGTAGAAGTGTGATTGGACTCATGCACTGACAGTCTTCTCACTAAAGCTTGTTAGGCAAGCATGCGGGGACTTTAGGATTCCGACAATTCGCGCACGTAAAAAATTGACAAAAAC
>rnd-5_family-4876 ( Recon Family Size = 19, Final Multiple Alignment Size = 19 )
NNNNNNNNNGATTAATGAAACCCGACTCCGNTCGAAAGACGCCAGCATTATTACATTAGCAAATGCTGCAAGGGGACGCCTTCACCTAGCAATACGGCCGCATGAGACTGAGAGACGCCACAGCGATGGGTTCAGCTGTCGTGCTCAACGGGTTTGAAGTATACCAACCCTTGTTAGCAATTGCGAACAATACATGCGGGGAGACTATGGCTACGTCGGTGCATCCACGCGAACCTGGTATCTCCTCGAAGGGGAGTGATAAAACGCAAGTGACTGTAACGAAATAACTATGCCGATAGTGAGAAGGTAGTAGGACGATATTTGGCTGATTGAGTGGAGGTGTGGGGGAGTGACAGAATGGAGAGTTGGGAGAGCAGAGGTGAAGTCGGGCTGATGC
>rnd-5_family-5132 ( Recon Family Size = 21, Final Multiple Alignment Size = 19 )
AGTTTTCGAACAAGATTTTTTTGGTTATTTTCACATTAAAGTGAATGACTAACATTAAAGTTAACATCACCAGATATGCAGGCAAGAATGCTCATCATGCCAACTCTATGCATTATAATTTCAAATTACTCCATCAGGCAGCTTAGCATGTAACATAATCGTGAAAGAATTCAAAAGTCGACCTAGTATAATAAATGTTTGCATATTTTCCAGTGGATCATACATTACTAAATTTATCGGCTTTCACCATTGGAATCCGACATTGCCAACATAGGGCTTTTCAAAATTACATGGGAATTGTGTGGTATCTGTAATGGGGTCAGCACTGATGTTCCGTCAGCTAAAAATGCCTAGCGTATGAAGAGTTCAGTGATTCGTCCCATTTAGCTTCAAGTGGTA…
>rnd-5_family-87 ( Recon Family Size = 24, Final Multiple Alignment Size = 19 )
CGATTGCCTGATTTTTAAATTTAGAGGGGAATATTAGCTCGACAGTTACTATGACCTTTTACTTGATCCATCTTTAATCCTGCCCGCACATCTGTGCGCATATCAACTGCCCTCTTCGTGTGATACAACACATTTCATTTCTTACAGGTAACAGCTCGCGAGTCCTATATCCATATGTCATCGTAATAAGAATAGTCACATTATTTCTGCCTTCTTCCCCAAATCTAAAATGCTGACAGAAATCAGCTTTCCGATGATAGGAGGGGTTATCCATGAATCCTACTTTTCTCAGACTTCTTCGCTTGCAGAATTATTTGCGGCAGATCGGACAACCTCTTACCTTCGTTAAAAAATTACTATGCTAATATGTCTGTAACACAATGATGCTACTTTCTACCA…
>rnd-5_family-735 ( Recon Family Size = 19, Final Multiple Alignment Size = 19 )
AAAAGATGAAAATGACGACTGAGTAGTGAGGGGGATATGAATCANGCACGGTTACGTACAACAGCCAGGGCGTGCACCGAAGAAAGCTATAAGGGTTCAAATAATTCCAAAAATGGTTTACGCCATGCCACGGCTCGAGTGCGATACGATGCCATGGTTTTGTGTGATTGCATTCGGTTCAGTGCTGTTCCGTGCCGCCAATTTCAAATGGGTGGGATTGTGGTAGTAGCGAGGGGAGCGTGACGCTAATGAGGGCGCCGAGGTTGATGTTTCCATCCTTCTTTGGGGTAGGCTAGGACATTTGGTACACGTATGTAGTGTGTGGAAGGGCAGCATCATCACATATATGTGTCACCATGTCATTGCCGTCTTCTACGTTGCTACTGCTGCAGCTGCAGC…
>rnd-5_family-2095 ( Recon Family Size = 19, Final Multiple Alignment Size = 19 )
CCAACCATGGCAAATTATTTGATGCTGTTGATTAAAGGCTAGTAGGATGAGGCATTCAGGAGTTTATAATGCGAAAACAATCTAGAGAAAAAATTGGTGGAAGCTAGGAATCGGATATTAACCAGTAGCAGACAATGAGCCTTGAAGGCTGCCAGCAATTTTCCACCTGTACTTCACCATTTCAAGTCATTAAAGCTGTTGAAATGTTAAAAAGGCCACAGCTCAATCCATTCCTTGCAGAAATATTGACGCAAAGGTTCTCTCATTAAGATCGTATGTTATTTAGTAGCAATTGTGGTTGCAAAGCAAGATAAGCTAGGGTAAACATGATTTGGGCTTCACGGCACAAAAGTGGTAACTGAACTGCAGGTAGTGAAGTGCTGTCGTCATTAGCTATGT…
>rnd-5_family-1460 ( Recon Family Size = 24, Final Multiple Alignment Size = 19 )
NNCACTTTAACACGTTCGCCGCCGGCGTCACACGTATGTGACGCCCCGGTTTTCTTACCCGAGTTCGGACGTCGCAAATATGTGGCATGTGTTCTTGGCCAGTTTATGACGACTGGTTGCGTCAAGGCGATTGGTTTTGTTTGAAACTAANTAAATAGATGTAAGACGTTCTCGGTCTGAGGAGTAATTGCAAGTTTGAACTCCAGTTAAGCAGTGGTTGGAGTCAAAGAATTGATTGCATTCCGTGTCTCTCAGCGANGA
>rnd-5_family-2845 ( Recon Family Size = 19, Final Multiple Alignment Size = 19 )
NTTCGGGAATTGTGCCTATGCATGTAAACGTGTCGGATGGCAGATCGACCAGTCTACGGGGGAGGGGGCTAAAATGTTCCCACTGCAGTCTAGNNNNNNNNNNNNNNNNNNNNNNNNNNNNNNNNNNNNNNNNNNNNNNNNNNNNNNNNNNNNNNNNNNNNNNNNNNNNNNNNNNNNNNNNNNNNNNNNNNNNNNNNNNNNNNNNNNNNNNNNNNNNNNNNNNNNNNNNNNNNNNNNNNNNGTTACCGAGGAAAGCAGAAGTNNNNNNNNNNNNNNNNNNNNNNNNNNNNNNNNNNNNNNNNNNNNNNNNNNNNNNNNNNNNNNGCACGAAGCCAGCGCTCCAGAAGTGCGATCGGCTGTGTGATCGGACGGGGGAATAGAGTCATATGTCTGTCGACC…
>rnd-5_family-232 ( Recon Family Size = 19, Final Multiple Alignment Size = 19 )
AAATTGTGCTTGAGACCAAAGCCAATTTTGAGTCATCAAGTGCGCTCATTCAGA
>rnd-5_family-4718 ( Recon Family Size = 22, Final Multiple Alignment Size = 19 )
NGCTCTTGTTTACGTTGCCAGTTCGCAATTTCAAAACACAGCCTTTCAGTGGAATACGTTGACAGGAGTCTTTGCTAATATTGTAATAAGTCGAGGCAGTGATAGAGGAGTATAGTACCGATTGAAGCAGAGATGAGTACGCTTGGTTGGCGAAATCGTCGAGACAACAGTGATGGCTTCACTACCGTTGTATCACGTTAATGTAAGACCACCCTATAGGCGACGAGTGGACCAAGCCCATCGATTCCTAGGAGAAGGAGGCACCAGGTGGAGGCGACCTACAATTTTTGCATGAAAATCAAATCGTCTGCACAGCGCAGGCTCAAACGCTCTACTCTTGGCCAAATATCAAAAGCAAATGTCATTTCTCGATATCAACACCACTCATATTCAACTTCA…
>rnd-5_family-1393 ( Recon Family Size = 19, Final Multiple Alignment Size = 19 )
GGCCTCCCGATTAATGAAACCCAACTCCGTTCGAAAGACGCCAGCATTATTACATTAGCAAATGCTGCAAAGGGATGCCTTCACATAGCAATACGGCCGCATGAGACGGCCACAGCGACGGGTTCAGCTGTCGTGCTCAACGGGTTCGAAGTGTACCAACCCTTGTTAGCAATTGCAAACAATACATGCGGGGAGATGCNTATAGGCCTGAGGTGCTTAGTCGCCGGCTGACAAATGCCACAACTTTGAGGGTAACGGCGCATGCCCAGAGTGCGACTCGAACTCGCGACCCCCCAGATTATCTGTCGGTCACCTCGAACTAGATGGCAGCGAACGGCGAATGTGACGAATTGGTAAGAAT
>rnd-5_family-374 ( Recon Family Size = 19, Final Multiple Alignment Size = 19 )
TACCATATGATGGAAGGTTATAACAAGGTAGACGCAACTTCTCTTCCCCTCCCTCCTACACTCCACTCTATTAGATAACACAGTCCTACACTTTGCCATCCTTCACCACACTACACCAAACTAACCTCCTCTCACAATTCATGCCCTCACCACCCGGCTTGC
>rnd-5_family-235 ( Recon Family Size = 20, Final Multiple Alignment Size = 19 )
TCTGACATAGCGTCTTTTTTTCAAAAATAAGAAGACCAAGCGAAGCTATGAAAAAAGGAGCGATACAGCAGCTACTTAAATCGCGCAGATAGCATTGTAAAACAAGAAAAAACTCAATCTGTTTGGCCAGTTGGGAGCCGCACACCTTTGCCGCCAAAGGAGACACGCCCGCCAAAGGCAGTGGCNNGNNGGCNNNNNGGNCCGNNNCNGGNNNGNGCNGNNGCCGNNCCNNGNCGNNGGNGNNNNGNNNCNNNNNCCNNNGCNNNNNCNGNGNCCNNNNCACGTTTACCTACATTCAATGTCCCGTCTCTCCTACAGAAGCCTTGTATTGGAAATGAACAATTTGCATTCCTTTTCGGTTTAACGGTAACTGGCAGCACTAAATCATGTCGCGAACAG…
>rnd-5_family-2399 ( Recon Family Size = 19, Final Multiple Alignment Size = 19 )
ACCGCACAGGAATAAACAAAAAAATAGGCAAAAAATATAACAATGAATATAATGACAGTATTAGACTCTCTGACACTGTAAGCCACTGTGTGCTGACCAAAATTACTACTTCCTTAAGAAGCACCTCGAGACACCAACAGCCAAGGAACCTTCAAAATCCGACAGATAAAATGTCAACAACATTGGCTACGCATCGTTGTTACATTGCAGACGAAAATACAGAATGATTGAATTACTAAGGAATTGCGTTTAAAGTGCACTGAGGAAAAAAGAAGGCATGATCTAACACCAGTAACTTTTAGCTGGAAAAGAGAAAAAGACGGTTAAGAGCTTCCATGTTTTCATTTCAACATTTATAGCCAAACCTCCACTCTACGGTAACGGAGAACCGAAACAATG…
>rnd-5_family-813 ( Recon Family Size = 22, Final Multiple Alignment Size = 19 )
AATATAACTGTAATGGCACCGTTGTTGTACCTTTATGACGGAGATGAGATGGATTTCGTTTGAGAGAGTTTAGGTAGGCACATATTTGACGCTCAACAACCTTGCAACCATCACTTCATTATTACTGCCTACATCTGTAAACTGTTTTCTTTTTCCTTCCTTGTTACTTTACTTCCAAATAAGCGTTTGTAATACAACTATAAGTAATCACGTAGGTTTTTTCAGAGTCATTTTTGGTTGCGTTTCTTCAATCTTACCTAGCCAGTGTTTACCGTCTTAGAATTTCTATAGTGGTGCAGTTGATCCAAACTGTTAGTTATTTTTTTNGCTTCTCGCATTCACCTGTTCAAGCGGCATGCTTTTACTATGGTAAGGACTCGTTCTAAAGTGTTTCTAATC…
>rnd-5_family-1630 ( Recon Family Size = 19, Final Multiple Alignment Size = 19 )
TTGCACTTTCTCGAAAAGAATTGGAGTGNTAGAATACCATATCGAGGCCTTCTATGCAACGACCGCCTTGTAAGTGACTGTAAAATCTAAAAAGACATTTGAATCCTTCCTACTTAGCGGCATTACTATCAACCGAGGGTAACACAAGGTGAGGAGAACTTTCATAGCCGTTGTCGTGATGTTGCATTCATGNAGCTGGCGGTATCTNAAGTGAACCATAATCTACTGGTCAGGATGCATTCCTCCCCTTGGTCAAGTNAAACCATCCATCCAGCATAAACTACACGCAGATAAGCAGATACGAGGCTCAATGGGGATACTGCTTAACAACGTTTTGTCAAGATCGTTCAAGCCTTTTCGTGTGCTTACATTCAAGTTAAAACAGGT
>rnd-5_family-1537 ( Recon Family Size = 24, Final Multiple Alignment Size = 19 )
AATTTATTTGNCCAGAATGTACTATTTTCAAACTTTACTTGCCGAAAAAAGTGATTTGCAANAATTAATTGCATTANGATGTTAGAAGGAATTAGTTGTTAAATAAGGTCGTGTTCTTGGCAGGGTTTAGATCATGCCGTAAAATGCGATTAGGATGGTGTAAATGTGAAAATGAGTTCCAGCTATTTCGACGCAAGTAATCCACCGTCCGAAATCGTTATCGTTTCCATGATATACTGCATAACTGTTTGAGAGTAAGCGCTGAATACAAATTAGTCACTCGTTTTTAAGAAACTAATCCTACTCCATGTCAAATCTGTGTGTGAACTACAGAATTGGAGGATTTCCGATTGTGGAAATATTTATTCAATTACCACACCTCAGTGTTTAAAAATCATC…
>rnd-5_family-766 ( Recon Family Size = 19, Final Multiple Alignment Size = 19 )
GGAATTCGTGGCAGAGCACACTATATATACAGGAGCGTTGGTAGCGGAAATTGGTGAAGAGAAAGCACAATCAGCATAAGAGAATAGGTGCGTGGACTGAGAAGAGCAGAGGTAGAGTTAAAATGTTCAGTAGTTTTAAACAACCACCGTTTTTATAATAATACATGGTCGACGTGGTTATGGTTTCAAATAAGTAAACACTCCCTTCACTTGTCATGTGTTGTAAAATGGATGTCTTCTTTACTTATAAAATAGGCACGTTGGGCAAGGTTGTGCAAGTGCTTATTCTACTCAGATGTGCTACTAATTAGTAGGCAGAGACGAGTAAGTCAGGGGTCTTGCTCTGCTGTTTCAGCTTCGGATATTCAATATTATTTCTATTTGTCATGTCATGTAACA…
>rnd-5_family-936 ( Recon Family Size = 21, Final Multiple Alignment Size = 19 )
NNNNCAGTCGTGTGGGGTGCGCGCGCGTGCGCGTGTGTGTACGTGCGTGCGTGCGTGCGTGNACGCGANTGACACGCACGCACANACGCACACACGCACGCTGCTGCACATGCGCACACACACGCGCGCACACTCGTCGCACACGCGGGTGAAACGGCGCAATGCGGTGTATGGCGGCGTGCGTGTGTGCGTGCGTGCGCGCACGTACGCGCACGCGTGCATGCGCGCATGTG
>rnd-5_family-1652 ( Recon Family Size = 22, Final Multiple Alignment Size = 19 )
ACATGATTGTGGTGTAGATTTGCAACACTTGCACTCTTGCCGTACTTGTCAGTTAATCGCTTAGTGGCTCAAACTGCTTTGAGCAACTTGATCGCAGACGGGCCAACCCATTTATGGATCAGTGAAATTAAACTAAAGTGTCCAAATGTATATTTGTCATTCAATAATTATTCACTATGATTGGTCTCTTCATGGTTAAGTAAATACGAATGATTGCTGAATTGAACATTCCCTGGATTATGAGGGTCTTCATTGAAAAACGAGCTGGCATTTTACGTGTCACTACCTCTAGTGGCTAATTTGCCGAATCTGATAATATCCTGCGAGTGTGATTTCTTTGTTTCCCTTGAAACGGGTTTGTTAAATTAGGTGTGCGGAAGGGCTCGCGGCTCTTTTTGC…
>rnd-5_family-972 ( Recon Family Size = 25, Final Multiple Alignment Size = 19 )
NAGGCGTTCCACGCACTGGCCGAATGTTCGCAGGAATGCCGAGGCTGTGGACTGGNAACCGCACCACCACGGCCGAGATCGTCACTGACAGACGTACAGCCGTCTTTGAAACGTTNACACCATCCGAATGTCTTACTGATGAGCGGCTGAGCGCGCCCTCACCGTACTGTGCTTGAAGTCTTCTGCAGATGNGGATGTCCGCGGGTTCGACGCCTTCGTTNACGGAAACTTTGTCGNCTACTCACGCCGTGCGTGTCCACATGCTCGCANTACCACTGTTGCTCTACCGTNATGAGGGGTTCGATGGGCTCACGACAGNATATGCGCTGGCTATTAGCAATGGGGAGCAAGTGTTGCTTGCAGCCGCCTGCAGCATCNCTTAACATTTTGTAAGGNTGT…
>rnd-5_family-2624 ( Recon Family Size = 29, Final Multiple Alignment Size = 19 )
ATTCCTCTGACGACATGTCGCCATGTGGTTATCACCCTTTCATGGCATTTGTTGACGTTCGCACGCGAAATNGACCGATGGAAAATGCAGGCGAGGTAGAAACGAAGGTGGCTAGGGCTGGATTCTTCCTTGGCTTCTGGAGACAAAGCGTTTCGTAAAAGCGGAATTCGCAGTAGCTTGCACCNCGTTGGGAAGGGATGACAGATTGNAATGGCGATTATTTCAACGAGTGAAATACTTTTAAGCAGTTTTCTCTGGTCGTTATTCAAACCACAAGAAACTATTCGACCACATTGTACATCAATCAATGTGGACTGATAGGTCTTAAAACTGTAGTGCTATTGTTTGCAGAACTTTTCATAATTTGCGTTGACAGAATGTTTGGAATCACAAGTGATT…
>rnd-5_family-614 ( Recon Family Size = 19, Final Multiple Alignment Size = 19 )
GAATGAAGTGAGCATTTTTTACAGGAGGTTAATTTGAAAAGCATAAAGATTATCACCCTTACAATTTCAAATCTAAATGCCCAAATTTGAGAGGGAATAAAGCGTTAATTTGGGGTTTGTAATTGAAGCATTGCCATAAAANTTATGGACAAGTTTTCCATAAGCTCTCAACTAGGTATGTCTTCAAACTCGTGCATG
>rnd-5_family-2674 ( Recon Family Size = 21, Final Multiple Alignment Size = 19 )
CTTGAGTAAGTTTAACACTGCATTTTTGTACCAACAGCCGAAATTTAGCCGATCATATTGTTAGGGCGCAACGTATCTCAACACTTTNACCAAAGGAAAATTCGCCCCTATTCTGTGGCATTTCAATGCGTAGTTTTGTGAGGGCAGTATGCAGCAGGCTTCAAAAGACCTCTGTGTAATANCTGGATCGTTTGCGAGGGCACTTTCTAATTATTTAACCTGGTTCCATTAGTTAGGAGTAATTTTATCAAGTAGCCTTTAACCTGTAAACTTCTTAGATAGAGATGCTGCTTAATTTTCAAGTGATAATAATACCTTTGAGCCTAGCTATGCTGATGAAGAGAACATCCTCATTTATCTGAATTGCGAGTTCTTATAACAATTTCTCACTTAAGTCAC…
>rnd-5_family-7545 ( Recon Family Size = 23, Final Multiple Alignment Size = 19 )
TGATGTTTGACCTATTAAAAGACATGGAGAAATGTGGGCACATGGTACTCCTATTTATATGTCTGTGAGTACTAGCACTATAAAGGTATCGTGTTACATTATTAAAGAGCGTTTTCTAGTTCTTCCATCAGCGACGATCTGGGCTTGTGTATTGTAAATATCATCAGCACCAGTCTGAAAATAAGACACTGTTGCATTTAAGCAAACTCCTATCAAAATGAGGGGACTTAAAACATAAAACACTGATTTGTCGAAAATCGAGGCCCCATTGTGCAGGATTTTGTGGGTACAAGACAACTATATATTGTAAATTGACAATAAAACGTTATGAATTTTGTCCATAATAGAATAGGAAGTAAAAACAGGCATGCGTTTTCATAAGCTGAGCATCCCATATAC…
>rnd-5_family-5493 ( Recon Family Size = 18, Final Multiple Alignment Size = 18 )
CTACGTTGGTGTCAGAGCTCTTATTTTTCAGATTGCATTGTTGACTCAGTGGGCAATGGTGGATTAATAGTAATAAGGTAGTAGTAGATGCCGGAATTGAGGCCGGAAAGACATCTTCTGAATTCTATTCCTCACTTTATTTCCATGGTTTAGTCGCCAGTGATCCGATTTTCAACTGCGCAGTACGCTTTTTCAACACAAGTTGAATAAACTGGAGGAGACTATGGTTCTTAAAAATCGACTTAGCTCTCTCCTGGAGAATTCAATGGCCGCACGTCGTCTTCTTTCCGTTCATGAGACTATCAACTCGGCGAAAATGCGAGGTCAGGTACATTTTTGTCCCTACCTACTGACAAAGGGATGCATTAGTCTTTTAGTTTTTGTGGGTGATTCATGCTC…
>rnd-5_family-1372 ( Recon Family Size = 20, Final Multiple Alignment Size = 18 )
CCCATCGGCTTATTNCCCACCACGACTTTCTCAGTTGATGTGTAGGTGTAAACNAATCGTTTCATCACTCACGTTAAAAGTTCTTGACACGTTAATCTCCAGTTGACGCGTCAATAGCGGCACGCAATTCTTCATTATCATGAAAAGTAGGTCTTCCTGAACGCGATGCGCCATTATTTGNTTATTCACCACCAGAANCGNATTTG
>rnd-5_family-448 ( Recon Family Size = 18, Final Multiple Alignment Size = 18 )
CAGAATACGCAGACACCTACACCTTCAGGAATACAACGCAGAAGTCACGTATCAGTGTTGACCACACTTTTAGATCCATTTGATTACCATTTAAGCTTAATTAAGGACAAAGTGTTCTNCTCTTTTCTAAGCTTTATTTTAGCGCAACATNCTTGGGAACACGTAAAATCTCATTCCCATGATCGTGGACCAAATCCACGAACCCTCTAAAGCCTCGTGACTGAACCTACTGTTACTAATAATGTTAATGAAACTCAGCCGGATCGGCAATCTGGAACATTCAAGAGGAATTTATTTCTACACTACAGACTTTCCAACGATAATACTGACTACTTTTGCAACAATATCGACCTCTTTGTTCTTAGTGGATAAGTTAAATTTTGGGATCATATGGCAGAG…
>rnd-5_family-3727 ( Recon Family Size = 18, Final Multiple Alignment Size = 18 )
TGCCATCTTTCACGTTGTTGTACTGCTGCTGCNGCTGCTGNCGNNNNAAGGGGGTGTAGTGATGCTGAGGTGGGCGAGCACAAGCACTGCAATAGTGTAATGCTGTACTGAGGGATTGTGTAGCCGGTATGGTTACGTGTGACAATGGTAATGGTAATGGTGTGNNNNNNNNNNNNNNNNNNNNNNNNNNNNNNNNNNNNNNNNNNNNNNNNNNNNNNNNNNNNNNNNNNNNNNNNNNNNNNNNNNNNNNNNNNNNNNNNNNNNNNGGGGTCAGTGCTTATTCTCCCTTCCCTTCTTCTCACCTTCCTGCCCCTTCTCACCTCCCTCCTCCCTCCCTTCCTTCCTTCCACCCTTCCACCCTCTTCTTATTGCTTGCCTACAACTAACCTCACACTTATA…
>rnd-5_family-373 ( Recon Family Size = 18, Final Multiple Alignment Size = 18 )
CTCACTGGCTACGGTACCGCCACTGCGCAAAGTTGCCCCCGCCACCACCGCCTCAAGGCAGTATCCACGCCTCACCT
>rnd-5_family-2990 ( Recon Family Size = 18, Final Multiple Alignment Size = 18 )
TTGATTCCTGTGCTGTCTCCTTGCGCTGTGTTAAGTGCACCTCTCGGCAATGAAAGCATGTCTTACTTCCAACATAATCGCACGTAAAATGTAGTATTGTGC
>rnd-5_family-50 ( Recon Family Size = 18, Final Multiple Alignment Size = 18 )
AGCTTGACGTGAAATTTAACGGTTGTTTGTCGTGTGGAGCAAAGCAAATTTCACCTGTCCAGCCATTTCCATCGTGACTACCACAGAATGGAGTGCGAAGGTGATTGGCAGAAGAGGAAGTGTGTCTTATCAACTACCGTAGAGGGCGCATCGCTAATGCGATCACAACCAATTGCTGCGTGAAGAGCACCGGCAAGGCGGATCGTGTTGACACAAGTGCGTCAGTTGGAGAAGCCATAAAAATTCGCGACTTCTATCCAAAATAAAGTGGCACGGGAAAGCAATGCTTCAAATCCTTGGTAGATCCTTAAAGGCATAGGGACCTACACCATCCACAATCGCACACTCAACCAATTTGAGGCACTCCAAACGATGGAGGTATGTAATAATATTATTAAC…
>rnd-5_family-368 ( Recon Family Size = 19, Final Multiple Alignment Size = 18 )
TCCTGCACCNAACTATCTGCCCGAGGTCGCATATCTGTCTACTTCTCTGACAGTCCTATAAATCTGTTCCACTTTCCTTTACTACTGACCTTACTACCAATTTCTTTGGCGTGGATATCAGTTTCACACATCCCAAGCCGATCCAGTACCCTAGTCACTCTAATCCTACCAACCCATCCATCAGAACGTTCCTCCATTCCACATCGTTTCTTACCCCATTTTACTAAAATTCATTCAATCTTCCACCTATTTGGAAAGAACGAAGACAGTAGCCATCGTTTAATGCTACCTTTATCCTTCATGATACACTCGTCACAGAGCAAACTGAAACGCATTTCCACCTTAACTTTTACTGACCAAGGCACGCTGCAAGTGCATGACAAAAATACGGTGTGCATC…
>rnd-5_family-3791 ( Recon Family Size = 18, Final Multiple Alignment Size = 18 )
AAATGAGTCCGAACGCAGGTGTCAACCTTTGGAAGTGATTCGAAATTCCTGTTCCTCAACGTAGAAGCTCTTTTGAAGGAAAAGAGAAGAAGGTGGGGATTG
>rnd-5_family-6510 ( Recon Family Size = 22, Final Multiple Alignment Size = 18 )
AGTGGATGGATTATCTTCTTGAGAACTCGTTTCCATGAGAGTGTGAGTATAGTTTGGATAGTTTTGGTCCCAAATGCCGCTCATGAAGGACGTACGTGAGTGTGCAAGTTTGAAGACGCGAATAAAGCCCCATAATTCAAAACCAAGCTTTATTTTATTCTCAGAAGACTGTGTTTACCCATTGTATGCGTGTTTATGCAAGGCCGAATGCCGCTTAGGCACGATAAAATGGTCCGTTTTCAGCAGTATCGTTGTAGTTGCCCTATTATGCTCCACAAATCTGACAAGGAACCGGCGAAAGTNNCATGTCGTATTTCTCTACCCGATTTTAGTCANTTTTCCTGCCGTTTGATGGTCAGGGCCACTATGAGCTGGATTTNCTTAGGATTTCGTGCCGTT…
>rnd-5_family-306 ( Recon Family Size = 20, Final Multiple Alignment Size = 18 )
ATGATTTTTAGATCAAAGGCTGGTTATGATTGACCGTGTACTGGATGCGGGCTCGATCACAGCGCAAGAGATCTTTAGGTATTTTTGCGCACCCGTTTATATTGATGAGACTTGAAGTTGCTGCTGAAATACCCTTATCCCACTGCTATTCCTGAAGACAGGTTGGGCTATCAGGTTCGTCACCTGATAGGACTAGATTTGTCGAGATGTACTGAAGTGGTATGTTCATCTGCGGCATTATCCTTCCTGACGTGTGAGAGTCTTGATGGTTTATTGGGGTTAGTAACGACACAGTAATTAATTTGATCCAAGTAATCGGCTTGGGCTGAAATTGCCAATCCCTTTAAGACTGACAGCTAGTTTAGTAAAGCAGGAAAAAATTCTTCTGTTAAAATGGTG…
>rnd-5_family-5253 ( Recon Family Size = 20, Final Multiple Alignment Size = 18 )
TGCGCCCTTTATTCCACTGCTCGCACACCCACCATGGCGCCCAACGCAGCCTGCTGCAGCACTGCAATGTGTCGCACGCGCAGGCAGTATGACGCCTAGCCTAGGCAAGCGAAGCGAAGCGAAGCAAAGCGGAGTACATCCAGATGGCAGACATAGTGGGTACACGATGCCTCTGGCGCATGGTAGAGGAGGCGGCGGCGGCGGCGGCGGAAAAGGCCATCGCTAGCGCGACGGAGACGCGCCCGAACAGGGACTCGAACCCTGGACCCTCAGATTAAAAGTCTGATGCTCTACCGACTGAGCTATCCGGGCCCGCCGCACACCTACATCCACCACCACCACCACCGCCACCACCACTGCACTGCACTCCACTCTACTGCACACTCTTTACATCTACTT…
>rnd-5_family-7954 ( Recon Family Size = 18, Final Multiple Alignment Size = 18 )
GAATAACAAAGCAAGTTGAAAAATTGTATTGGAATTCAACATCTGCTTACCGCTTACTGTGAACTTAAAAAACACATCACAAGTTACGCTTTTACTTTCTTGAG
>rnd-5_family-858 ( Recon Family Size = 20, Final Multiple Alignment Size = 18 )
TTTCTGTCNAAAATAAGAGCCATTACAGCCAAAAATATGGCAACAACATGAAGAGCAGAAGCCACTAAAAGCGACAAGCGGAATAGAAGAGAACGGGCAATCAGCGATCTATTCAAACAAACACGTTTATGAAATATATGTATACGAAACAAAAAACGGCGTGCAGAAAAATTGCCGCTTATTAACTAAAATTTAAAAAAGAGTGAAGCAGAAAAATAAAACGCTAGTGTTAGCGGTAGGATTTTGGGAAATTAATATATACTACTCGTCAAAGTATTATAGGAACTCACAATTTCGCTGAACCGAAGTACCTTAGAAGGTAGGCAATGTATAGCACAGATGCATCAACGCATAATAAGTGAAAGCGGAAATTAAGACACGTAATAATATGACCACTCA…
>rnd-5_family-619 ( Recon Family Size = 19, Final Multiple Alignment Size = 18 )
NNNNNNNNNNNNNNNNNNNNNNNNNNNNNNAGNCCTTTGAGATTCGANTGCACTGAATCCAGGTTACGAATTCCCCTAAGGGTGCCTNGCCAACAGGGGTCTGNATGCCATGGCANACAGCGANTCGGCGCGGATTCAGGACAGCATCTAATCTATCACACAGCTCTAACAAAGGNGGCCGAGGTACGTCNCCGGGTGTGACGGACTTTTCTCCCCCCAGCACCCCATCCTTTGCAACTGCAATACTTTCAAAGCATCAACTTCCAACTCCGTTTCGCGTATCTTGGTTTAAGTTAGCCTCAGCTCGCATTCCAGTCGNCTTTCCAACATCGAGGCGTGGAAGAAAGGGTCTTGCAACTTATCCTGCTATCACCTGTCCACCTNTCAAGANGCAGACTT…
>rnd-5_family-104 ( Recon Family Size = 20, Final Multiple Alignment Size = 18 )
ATCTGGAGGTCACTTGCATCACGCCACCACACACCACAACATCAAGTTTCTGTATTCTGTAGTTCAGCAGTTCTCAGTGAGCCTTGCCGACATCGCCAGTTACTTTTGGAAACATAAACAGATCCTCCATGCAATGATAATTAAGGAATACCGTGGATATGAACATTGGTGTCTCATGATTCGGAGTATTACAGTAGCATTAAAAAGTTAGAGCGATGACTAGAAAATCAGACTTAATATCAAAGGACATCGATGGCGTATTTTTGTGGATGGCCTAAGGGGGACAATTGCATGAGATTCATTCATTCTAGGTGAATATCATCTAATGAGTACTCAAAGACTTTGTCCCTTTTGGCAACATGGAAGAGTCAACAAAGAAGCCTAGAGACTTGTCGTTGG…
>rnd-5_family-1597 ( Recon Family Size = 18, Final Multiple Alignment Size = 18 )
GCAGACCTCCATGTTCTCACCTGTACCGATGTAGCTCAACCCTTCTGTGTTTTGATGGTCTGATAAGGCAAGTGAAATAACTTTTAACAGCACTGCTAGAAGGACTTTTGCTCCACATGAAATTTTCAGTTATGCAGAGATAGAATGAGATGATGCCTTGACAGTGCCATGCAAAAGAGTAAGCGAGCCGTGTGGTGGGTGAAGCCCGTCACGAGTAAACGTGATGACACAGACCTGTTTATACACCATATTCACGATGGCAGACATCAGTGGTAATGAGTAATGAGTGTGTGCGTGGGACTCCAAACGCCATTGGATGATGTTAATTGCAAAGGAGAACGACTTCGTGCAATGCAGATTAGTAAAATCTACCTGCATCCCTAGAGGACTTGATGCACA…
>rnd-5_family-225 ( Recon Family Size = 21, Final Multiple Alignment Size = 18 )
CAGCTAGGAAGATAAGAGAGACAGACGCATTCANCTTAAATATACTTTTCAGGGACAATTGATACCCGCCTTTGGATCCNTAAGCATGCAAAAATGGCGTAGAGAAGTNAACACTTGCAGTTTAGACTACTTATGATTTGATGCTGATCAGCGAGCGGTTTATTGTATTGTACTCGTTTCCTTTACTCGGGTAGAACTACGGGTAGAGACGCAGATCTGTGCATAGATTTAAGGCGTCCCAGCTTCATACGTGATTTACTCAATGAAGTGAAATTACTTTTTAGACGTTTCTTGCTCTGAAAAACAAAACAGAATCCCGTCATTCATCCATCTAACAGTTTGCTCCTCTGATTATTGTGGATACCGAATAAGCTGACTCCGACATTCAACACATCCTGC…
>rnd-5_family-1456 ( Recon Family Size = 18, Final Multiple Alignment Size = 18 )
CATGTCACCCAAAAAATAGGTTGAAAGTANANGAACAAACGACCAAGTGAGTAAAGTAAATAAGTAAATGGATTCNTGTGGTNANCCACTTAAAGGAAGAAGCAGTACGTTCGNGNCTGCCCCCGATTCTCAATGCTCAATCCTCCGCCCTCAATCTTTGATAACGATGAAGCATACGCTTGAAGGTGTCAGTAATGGCCCGCAGTGATGTTTACATTGATGAGGCAACGNTGGCGAAACAATCGGTTTACACCTGCATCAGNTGGAAGGGAAAGTCGTGGTGGAAGCCAGGCAAATGGGTCCCACCCACATGCANTAGGACGGATGACNAACAATGGCCTCAAGGACCATCAATTNGCCGTTCTTCACNTCTNTCGCGTCACATAAACTCGTGAA
>rnd-5_family-726 ( Recon Family Size = 20, Final Multiple Alignment Size = 18 )
AGTACTCCTCTCCTCNTCTTCGCCTTCGCCTTCCACGGTGTCGNNTCCGACCTCCTCGTAGTCCTTCTCCAGGGCCGCCANGTCCTCNCGAGCCTCGGAGAACTCGCCCTCCTCCATGCCTTCGCCGACGTACCAGTGAACGAAGGCGCGCTTGGCGTACATCAGATCGAATTTGTGGTCCAGACGAGCCCAGGCCTCCGCGATNGCCGTGGTGTTGCNNATCATGCAGAGNGCNCGTTGAACCTTNGCCAGGTCACCGCCTGGAACCACGGTGGGAGGCTGGTAGTTGATGCCAACCTTGAAACCGGTGGGACACCAGTCGACGAACTGGATGGTCCTCTTGGTCTTGATGGNNGCGATNGCNGCGTTGACNTCCTTNGGAGCNACATCNCCGCGGTA…
>rnd-5_family-10843 ( Recon Family Size = 18, Final Multiple Alignment Size = 18 )
AGAGCGCCGTACTTATAATGCGGAGGTCGAGAGTTCGAGCCTCTCCAGGGGCAGGCTTTTAGCCTTGCTGCTTAGGGCAAATGGTGCACGCGTGTGGTGTTATCAGCGCGCCTACACTGCGTGGTTCCATGGTGTAGTGGTTAGCACTCAGGACTCTGAATCCTGCGACCCGAGTTCAAATCTCGGTGGAACCTTCCTCCCTCTCTTCCCCCTTTTCCACTTCCCCACCTCTGCCTCAAGCACGTCCCCTCTCATCTGCGTCTGCACAAACTCGTCAGCATGCTGTGCACGCGTTGGTGGCCAATGGCGTTGCATTTTCACCGCTGCAGCTTCTCACAGCCTATGGCATCCTCATGGAAAGGGGAAGGATAGTGTGTTGGTTGTAGCAGTGGAGGAGAG…
>rnd-5_family-2242 ( Recon Family Size = 22, Final Multiple Alignment Size = 18 )
ACAGTAACTAGTTGATGAAGAGGTCGTACTGTAGGGCTTACCATACTTCAATGCCCCAGTTAGTCCGTTGTCTTGAGAAAGGCATTATCTTTAAAGATGGAGCTTTTTAGACGAAGAAATTGTTACGATCGACTATTTTGCTTAGCGACAGATCTATGCCGGTTTTTTAGCTCAAGGCAGCTAGCGCTTAAAAGAGTGGAGCAATCAAAGAGGCTTGCCGACGAGATCATAATAGGAAATCGGCCATCTAACGCATGAGTTCAAAGTCTACTTCACCGCCGGACAAACGGAAAAGGGGGAGAAAATTTAAATGGCAACATTATGCCTCTGACTTACTTTAGATCGGAAAGTCGTTCACTCAGGGGTTTCCGTCTACAAAGGGAGGGATAGCAGGATTAG…
>rnd-5_family-4985 ( Recon Family Size = 20, Final Multiple Alignment Size = 17 )
GCTGATCAAGTCGGANTGANTCTTGATNTTANAGTCNTAAAAAGGGTGNCGTTGTGGCAGTAGCACGCAGTAGTANGCGCGAGTNTGTCCCACTACTGATNGCCGGGGCGCACGTCGTGGACTAGTCCGGCTCGAACACCGTTAATCAAGGCGGTAGGCAACAGCGGTAGTGAGTGCGTGCACGNAACAGCGTGTGNTGACGAGCAAGGTTCCTTGCAAACGAAGGCGTGTAACTTGAACCCGCGGATATCCACTCGTACAGAAGACNTGAAACACACACAGCACGGTGGTGGNAAGCGGTGGGTCAGCTGCTCAACNGTNAGCCNTTCGAAGGATATANTCANATGCACGTCAGTGGCGATCTCGGTGGTGGTCCGGTGGTTTCTGGGCAACCACCAC…
>rnd-5_family-1309 ( Recon Family Size = 20, Final Multiple Alignment Size = 17 )
AACTATGGCGCCGANTTGGNNAAATCGCCGNCCCATCAGANCACTCGAANCACTACTGGTGTAGATGGTGGTCAGGTGGAGCTCTCCGGACGGCTGCGGTGACCCGNACTTTTCCGCGGCACGTCATTCACCGGAATGTGCTACATCATCAAAACCAGTNTCAGCTTACTTGGCCTTTACTGGTTCAACACCGTGGATCTGGATCAGGTACCAATCGAAGCTATCCGTGCTATCGGATCGCTCGACCGCTGGTACCGAAGTTCAAGAGGAGCAAATGTCCGTATACACAGTGTTGGCGCGTGCAGTGCTCTTCGTTCGGAACGAGTACCACATTTACCCGGCGATGACCTCAGACCACTATTCCACCGCTGTGATTTATTATCATCCCGAAGGCTGTCN…
>rnd-5_family-1887 ( Recon Family Size = 17, Final Multiple Alignment Size = 17 )
ACATCCACCCATATTTTAACCCATTAATCAGTTTGAATATCGTAGTTTGACCAGTTTCACATTTGCTGATTATGGAAAAGTGCGGTAAAAAATAGGAGAAAAATCGCGGCCAAATAGTACCCTAAACCAGTATGACGTGGAGGAATGTGGAACACCATTAAAAATCACAGTGGTTAATTAATAAAATTTGACATTCGTTGCTATAAGCGGCGAACCTCATAAGAGTTGTCTCAGAAAATTATAATGTCATTGTGGTAAGTGCGATTGCTTTGAAAGTTTCAAAGCTTTGTCACAAAGTATAAAACATGCAAATTTAAATGCCAAATACAGCAGAAGGTCATTGTCCTACCCCAACATTGTACAGGAAATACATGGGAGGGCTAGATTTTCCAATCGGTT…
>rnd-5_family-5434 ( Recon Family Size = 21, Final Multiple Alignment Size = 17 )
GCATAAAAGATGTCCGAAAATATGAGGAGGTAGGAAGCATCACTAANCAGGAAATCCGTGTCCCTAACCCTCGGAGATGGACATGGTGGCCGTTTATTTTTGTTGCAAGATGGACAAATATCTCTCTAGTTGGCAGGGCATTTAAGGATTTAAAGGTTNTGGAGTATTCACTGATTTTCTGACTGTCAGTTTTAGGCTGCGGAATTTNTGCGTAAATTGTGCGGAAAATGCTTACGCACTTTCCACCTTTTAAANATTTTTGGCTGACAGCTGACTGACCATGGTTGCTAATTNTCTTTCAGTAGTATATCAGAGGGGNGGAGTTAAATGNCACACGCNAGCGCAAAACGCCAACGTCATGCGCGACACGCGTGGCAAGCTAATTCCGTAGATGATTTG…
>rnd-5_family-2417 ( Recon Family Size = 17, Final Multiple Alignment Size = 17 )
NAAAGTAAGGTATATTCGTGAAGCCTAGTCACCGCTCAGATCAGAATATTTGAGGTTGCATCAAATCCATGTATTTGGCACCATAATATCCAATTTTGAACACTGCATTCTGGGCCTTCAC
>rnd-5_family-474 ( Recon Family Size = 31, Final Multiple Alignment Size = 17 )
NAAGTAAGTTTNTNCTAATAAACTTTATTACTGTACCGTCCCGAGTCTCTTTGGTAGTACCAATGAACTTAAGTAGTACGANAGAACAAACACTACTANCGCGCAGATGAGGCCATTGATACAAGNCCGCGCGGCAGAGCGGAAGTACAACCTGCGGAGACTGAAGCGCCCGCGTAGTTGAACACACAGCTAAACAAAACGCCGAATCACTACAACCTTATCAACGATCGTATTTCACCTTTTAGGCCTTCGTTTAGAGTAAATGAGCCTGCTTTAGTTCACATTCCAGGTATGGGATCAGAAGCTTATGAGTAATTTAGTGATCTTTTACTGACCACAAAGGAGTTGTATAACTATTGTGAAAATCCCAAATGGCATTTCAGTTAACTTTTGATATCG…
>rnd-5_family-2458 ( Recon Family Size = 18, Final Multiple Alignment Size = 17 )
CATTGGCTAAGAAGTAAAGTAAGACGAAGCGAATGGGGAAGAGNGGGCGGATGNGTTCAGAAGTACAACTGGTCGCAGATTTTGGCGTTATCTGAGAAACCCGAGATTCGGNGAGTCTTTATAACCCGCTNNNCTCAATCAAATGANCGTTCCTTGTCTTGCACGAAAATGGAGGATGCAGATTATTTCCGCCTTGCCTCAANCACACCGTTCCCCCCTTATAATGGACCCGNGTTCNGAAATGGGTGAGANGTCCGCGAGCATTCATGGCAGCGGTAGTTGNTTCCATCTANCCGACCACGNTCGAGGTAATCTGGTGNGCNATTTCAACCTCCTCACCGAATTTTAGTGCCACCATTTCAGTGATTGTTGTTGTTATCTACGAAGACTCCTTATCAA…
>rnd-5_family-7226 ( Recon Family Size = 17, Final Multiple Alignment Size = 17 )
NNNNNNNNNNNNNNNNNATCGACAGTCGCCTCCTTCACTNGTCACTTCATTNCTGCATCGTNNNNNNNNNNNNNNNNNNNNNNNNNNNNNNNNNNNNNNNNNNNNNNNNNNNNNNNNNNNNNNNNNNNNNNNNNNNNNNNNNNNNNNNNNNNNNNNNNNNNNNNNNNNNNNNNNNNNNNNNNNNNNNNNNNNNNNNNNNNNNNNNNNNNNNNNNNNNNNNNNNNNNNNNNNNNNNNNNNNNNNNNNNNNNNNNNNNNNNNNNNNNNNNNNNNNNNNNNNNNNNNNNNNNNNNNNNNNNNNNNNNNNNNNNNNNNNNNNNNNNNNNNNNNNNNNNNNNNNNNNNNNNNNNNNNNNNNNNNNNNNNNNNNNNNNNNNNNNNNNNNNNNNNNNNNNNNNNNN…
>rnd-5_family-2670 ( Recon Family Size = 20, Final Multiple Alignment Size = 17 )
TGAAAGGATTTCTTAGCGAGGTTAATGGAATATATCTGCCGGACAATGGCTGGTTGTGCATGGTTCTATTACTTAAATAGGCGAGTAAACGGTCTACTCTTGTGTTTCGTCTTTGAGGGCGGCAACAGCAGTTAGGGCCAAAATGGAAAAAAAATTATAAGAAATGGGAAAGCACACCCGTTTTAGTAGTTATAAGAAGCACTTTTTCTCAACAAGATGGAGCTAGTTGTAATAAAATCGTCTTGACTCCTCCCTTCCAACCTTTGTCGCCGTCTTGTCCTCTTCTTTTCCTCTATTCGGTGCAGACGGCAGCCACACAGCAAATTTTGTGGCTAACATTTGGGCTAATGGGCGTACAACCAAAAAGGCTTGGCTGATTTGTGCAAGAGTGTGTGTGCA…
>rnd-5_family-2678 ( Recon Family Size = 18, Final Multiple Alignment Size = 17 )
GACGGCANCGCCAGTCAGTCCGCGCATTCNCAGACACGTGTCAGGAAGGGGATGATACACTTTGGCTAGACCACACGCCNTGCTAAGTGCCAAGTCTGTCTCNCTTTACCTNATGTTAAGCACGCTTCTACCTCCAAGGGATTTCGAGGGACCACGTCGAGCAGAGTGCGGTGAGNTGATGGAACAACCAGCCATCCACTCACTGAATGGCGACTTNGTCTCAACGACGTCTCACCGACTGTGNGTATCAGTGACAGTGCTGANCATGGTGGTGCCGTGGCGTTCCAATCCGACAGCACAACAGTCATCTCTGTGAATAGACATCTGGCTGGATGGTAACCTGCCTNTTTGCGATGTCGAGGCAACCGATTCTGCATCATTCCCAAATGTCCCGGTTTT…
>rnd-5_family-2646 ( Recon Family Size = 17, Final Multiple Alignment Size = 17 )
AAAAACATTAGGATTTACACACGTTAAGANTGGTAGTGGAGAGTGCAATATGTGAATGTATGGGTAAAAGTACATAGGCCATGAGAGTCACACGAAAACATCGGAAACTTTGAGAATAAATGGGTTGAACACTCAGCACAAAAGTCATTGTCAACCAAAACAAATGGACAGCTAAATACAACATATGAAGCAGCCATACTTACACTTGCTGTAGACGGAAGCCATGGCTGAGTNTGCACTTACCTGATAACATATGTACGTGTATGCATACCCATCTGTTTTTAAGACGGAACCCACGACTGAGGNAATACTCACCACAAAACCTGTGAGAGTGTGTTCTTATCCGCACTCACTTGGTTTTTAATTTATGCTGCCGAATGAACCCGAGAATGAGGTTAT…
>rnd-5_family-488 ( Recon Family Size = 27, Final Multiple Alignment Size = 17 )
AAGCTCTATTGTCACCTGTCGGCGCATGNAAGTGGCACCCANTTGCTTGGCGGCTTCCACGACTTCACTTGCCCATTGATGTAGGTGCAAACGAACTGTTTCATCACTCGCGTTAAACATTACGCNCTTGACATGTTAATCGCATATCCGATTGACGGTCGACGTGTCATTCATCATCCG
>rnd-5_family-1701 ( Recon Family Size = 17, Final Multiple Alignment Size = 17 )
AAATTCAGCAATTAACTGCTGCTTCAACGTTAATAAAACTTCATAGTTCGGTTCTGTTTGGCAAAAAATAACATCTCAAACTACCCAAACTTCCTGTTTTATAGAGAGCTGAAGAAAGTCCTTCTTTCGATTTTCCACAAACCGCGCCAACCAGATTGACAACTAACGATATGGTGAGTGGAGGACATGCGAAAGCCAACTTGAAACTGACCTATTCTCCAGCAGTAGTCGCCTCTGTAAACAAATTTGGACAACGAGATCTTCGCGGCTTGATGAATAAATGCACCTTGGGATATGATTGGATAATACAACAGTTCAGTGGCATATTCTTCCTCTACTGTCCATGGCGGGGTAAAAGCCACTATTATTATTCAACCATCATGATGCCACCAAAAATTT…
>rnd-5_family-763 ( Recon Family Size = 17, Final Multiple Alignment Size = 17 )
GTTTCGTGTTCATGATGAATCACCTCCCCCTATCGGGNNNNNNNNNNNNNNNNNNNNNNNNNNNNNNNNNNNNNNNNNNNNNNNNNNNNNNNNNNNNNNNNNNNNNNNNNNNNNNNNNNNNNNNNNNNNNNNNNNNNNNNNNNNNNNNNNNNNNNNNNNNNNNNNNNNNNNNNNNNNNNNNNNNCTGTTTCCATAGGGCACCATATAATGAGGTACGAAAGATAAGGCACCAGGATCACGGTGTTCACCTTCATCTTCAGGGGATAAATGGAGGAGTAGATAGTATAAGAGGAAGCTGATTTTCCTAGTGTACACTTAATGTGATCCAGAATATGAGCCATTATTCACCGAATCATA
>rnd-5_family-1414 ( Recon Family Size = 17, Final Multiple Alignment Size = 17 )
NNNNNNNNNNNNNNNNNNNNNNNNNNNNNNNNNNNNNNNNNNNNNNNNNNNNNNNNNNNNNNNNNNNNNNNNNNNNNNNNNNNNNNNNNNNNNNNNNNNNNNNNNNNNNNNNNNNNNNNNNNNNNNNNNNNNNNNNNNNNNNNNNNNNNNNNNNNNNNNNNNAGGGNTGANTGCCGTGTGCCGAGAACGCCGGCAAAGACAACCGCAGCCGGAATCGTCACTGACAGGCTTTGAAACGTTTNCGCCATTCAAATGTCTTACTGGTTCAGTTGANCGTCCCATCANCNTACCGTGCTGCCTTGAANTCTTCCGTAGGTACGAGCGGATTCGCGCGTTCGTTTACAGGAACATTCGTTCATCCCCGCNCGCTGTTGCACGCACGCACTGCCACCGTCACCG…
>rnd-5_family-3721 ( Recon Family Size = 21, Final Multiple Alignment Size = 17 )
CAGGTTTCATTTGGCCGGGAAGCGGAGCCAAGTTCGACCCATAGCGCGGCAAGTGTGCAGTCTACCAATGGGAAAAAGATGCATGCGTCGAGAGTGAATAAATCATGAATGTACGGACAGATGAGGCATGGACACATTTATGCATTTACGGCTCCCAGATGGGTGACCATGGATCGCGTGAAGGGGAACTCTATAGTGGGATGGCTAGACTAATCCAAGGTGGATAGATAAAGTCGAGTGAAATACATGCTGCTTGGATGTGAGGTAAATATGTGGACGTAAGATAAACGGATTAGTACTAAAATGTTAAATACCATCGAATGGAAAAATTAGATCAGGTGGACAGATTAAAAGGAAAAAGGTAAATGGATGGATAAGGATGGATGAAGGGAAGGCCAG…
>rnd-5_family-618 ( Recon Family Size = 17, Final Multiple Alignment Size = 17 )
TATTGCTCGTACGGCGTGTCTATATGTTTTCTAGCGGGGCTCGGGCCCTAGCATGTCTTTCGCCCTTGTGAATT
>rnd-5_family-838 ( Recon Family Size = 17, Final Multiple Alignment Size = 17 )
GTAAATTACTAACAGTAATTATTATCCACTTTGTGTCGTTGCTCTCTTCCCTTTTCCCCCCTTAGTTCGATACTCTTGCTCGAATCAGTTGCCGTGTTTCCCACCATACCACNATTCTGCCGTTTGGATGCACGCACGCGGGTCGAACGTGATCGACACGACCACACATGCGGTTGGGCGTGTCCNCGGTCCTGGCANNCAGTCGAGACGNCCTGGNCTACGGACGACTCACGCATGGCTAGACGGTTAAAACACAGNCACGAGCGACACAAGCCATACCCGCATANNATACCTATGTATANCCCCACGTCCGCATTTACCCGTACACAAGCTTCATCNACACACGAACACGGCATCGAGATGGGNACGCCGGAGTGGACTGCTTCCCGCCAAGGGTTG…
>rnd-5_family-3950 ( Recon Family Size = 17, Final Multiple Alignment Size = 17 )
CATACCAAAACGGTCCGAGACGGCCTTGCTGTAGCTCCCCGTGAATAACTTGACGACGAANGAAGAATATTTTTTTGCGTAAACGTCTTGTAAGATTAGCACAATTGGAAGAAATTTGTGTTAGCTCAAATACTCATGCTATTTAAATGTTGAAATAGGCATTGTTGGATGAATGGTCACGAATCGGTANGTTAAGTCTTCAATCACAATATTTTCCCCACTTTGCGATGGATCGTTTCCACCTAGTGCACCTTCTAAAAGCGTTCAGTAATGTAAGGTGTGACCTGATTGTAATTAGCTGCAACGTTTACGCTAAACACCTCATAACCTAAAATGGCTAGCACAAAAAACTCGGGCCATGTTGCATTTTTCACAATTCGCAAATTACAAAAGCAAAAT…
>rnd-5_family-2419 ( Recon Family Size = 17, Final Multiple Alignment Size = 17 )
TCGACGGTCTTCCATTGCTNCAATTATCCAAAACAGTAGGACTAAACTTACTACTTGCTAACATATTCGCGTGACACAATGCCATACCTTAGAGCGAAAATACAACCTAAGCACCCCCGAACTTAAGGCCATATATGCCAATCGCTCACATAGTCTGCAAATAGGCTTCAACAGACCAATTAATCAAATACTTTACCTTCACGCCTTTTACCTAGGCAACAATATTGTGTTAGCAACGAGCATCCACCTACTGCTAATGTCAAAAGCTTGCATTTCTGAGGCCGCGTGATGAGATTCGGTGGCTGCCTGTAAGATGGGTTAGCATGCCAGAAAACCAGCTTCAGCATCCTCTTGCAACATTGCCATTAACTTGAACAGCTATCGTTTGTTTGAATATTA…
>rnd-5_family-322 ( Recon Family Size = 17, Final Multiple Alignment Size = 17 )
ATGAACACCATCCTGGTGTAGCAGGAGTACAGAAGGGAGGAANTGGCCACATCACAGCGATTACCCAATTCATACGTCTAGAGGAATGGTATTAATGAAATAGTTTGCACAATGGACGAAGCTGAGGAGGATCTAACTAGGGACCAATGCTGCCTCTCACCACTCGAGGCAATGAGTAATGAAC
>rnd-5_family-4442 ( Recon Family Size = 17, Final Multiple Alignment Size = 17 )
TCATTTCAAATCAGGGCATGTTGGGTTATAANATAACAACTTTCAATAAGCAAAACACAGTTCCTATTTTGGAATATAGAGTTAACNTTTAAAAGGCCAATCTCAGTGTTAAACCAATGCAAAATAACTGAGGTGCTGGAGAATTTGTCAGTTGGGATAACCAATTTAAAGACACCGTATTTCGCTTCGTCAACGATGATGGTGATTTTATTGC
>rnd-5_family-823 ( Recon Family Size = 36, Final Multiple Alignment Size = 17 )
GATGCGGTAATTGGTAGCAGAACACACCACCCAGAAACGGTTCGTCAATCAAGGAGAGTCACGTGTCGCTATTGGGAAAGCGACTCGAGACTGAGGTGCCAAGACAAGCACCTGGCAATGTTTAGTGCGAGTGATGAAACAATTCGCTCACGCCTACGTCAANTGGGAATGGAAGTTTGTGGTGGAAGCCACTAAGNGAACGGGTNCCACATGTCATGCATTAACAGATGNCAGACAAGTAGGCTNCAAGGACTACCAATTTGCGATTCACTTCTTCGNCTTACGCTATGCGCAGAAGTAGTCCTGTAAAAGGTTGGCTTTTGACCACATAATGACTTGTGAT
>rnd-5_family-3021 ( Recon Family Size = 17, Final Multiple Alignment Size = 17 )
CCATTCACTACCGAGGAAGAGTTGTTTCCTCACGACTCTACCCCGAGGAAAACGTTGCCGAAAA
>rnd-5_family-3931 ( Recon Family Size = 17, Final Multiple Alignment Size = 16 )
GTGGACTTGATCTTCATCCGCAACCATCTGCCATTATGGTTGCATTGATTTCAACCTTTGAGCTAGAACTCCNCACTTTCTCCCCTGTCGCCAACGCATCCAGTTGCCTTCTTCCCCTACTAATGACATCGGCTTTTATAAGAATCTACTCCTGTGTCGTTAGCATCCAAAAGGCTAGTTCTCTGGGGTGAGTCTCCCTTTCAACTTGATTCAAATAATATTTCGTCAACGACAAATGTGTTAATTGAGATTATTAATTTAAAATGACCAAAAACGACAACTTTNTTCTGCTTCAAAATAACCGAGGAAGGTTTCCTTTGATGAAATTGTATTGCGTGCGGTGTTTAATTCCCCNTGTTATAACATACGGCGTTTAGGTGAAAGTAATGCATTCTTGGG…
>rnd-5_family-1333 ( Recon Family Size = 17, Final Multiple Alignment Size = 16 )
TGATCCAACAGGCGATATCAAGATTAAAATCATGCTCTTCAAATGCATTCCAACAATTGCTCCTGCGTCTCTCCAGTTTGTAAAATACCTTTGCTTTACTCACACGCAGGTCCCAAGAACAGGCAACACTTTGTTTAATGCAAAATACAAAGTCTACGCTTCACCACTCACTCGTCTGCCAATACTTGATTGTAGAATAGAAAAAAAAATAGGTCTNAACAAAATTNGGGCGTCAATTTTGATACGACGACGAGTACACTCCAATGAATAGAATATATCAATGGGCCTTTTTCCTCATTACCGAACACTCATCACTGAGTCAACACGCCAACTACTCCTGTGGCAAATTTGCTTACCTGCCAAGGCCAACTAAAGTCGAGTGTTTTCATCATAGTCTCA…
>rnd-5_family-437 ( Recon Family Size = 16, Final Multiple Alignment Size = 16 )
TTAAAGGAANCGAGTGCCGACATAGGAGAAGACAAAAAAAGAGTCTNAAATTCAAGGTGGACAGCAGTAAGTAAAATTAGATAAAGAGGGTGGCAATAACTGCCCTAGCTTAAACTCATCCACTTGACACAAAAATTTCCCTTGACCTACTTGCTACTGCCTTCCCGTGTAAATATTTATTTATTTTTAGGTCAAAAGGCAAGTCACTTAAGTAAACCACTCAAAGCATTGAGGCAAGTGGACTAGTTAACGTGATAGACAGCAGGCGCTTTACTGCATCCACAACGGCCGCAAAGTTATTCATGACATTACTCTAGGCAACAAGTAAACGTGATAAAGCAATTATGTGCACTTTTAGATGATGTTGATTATTAGCGCAAAGTTGCTGTATCTGAAGGA…
>rnd-5_family-178 ( Recon Family Size = 18, Final Multiple Alignment Size = 16 )
NNAAGTAGTCGTCTTTGAAGTTTATTGTCATCTGNTANTCACACACGTGTGTGGGGCGCATTCGCTCGGTAGCTTCCGCCACGACTTTCCCCTCCCAGGTTTATGNAGGTGTAAGCCAATCGCTGTCATCACTTACGTCAAGTAAATATCGTAANCGTTCTTGACGCGTNAATCTCGAATTATTTTAACTTAATAGCGACACGTACTCCTCCATTNTNATCAAGAGTAGAGGGTCCTCCTT
>rnd-5_family-1926 ( Recon Family Size = 23, Final Multiple Alignment Size = 16 )
GCGGTGAAGGACACAAGGATGATGGGAGCGACAAGGAGACGTCTTCGTCACCAGGAAACATTCTCATGTTGGAGGCAATCGACGTCTACATGGAGCCCTCCGAAAAGGTGTAGGCGATGAAGGTGTTGAGGGTGGCGACAGATAGAACCCTGAGGGACATTACCAACCCTTAGCCCGATATATCTGATNAGTGTCCTTTTAGCGCATGACATTTGTGCCCTTACTTCTGTTTAATGGCTTGTTATGGCTTTTTTCCTGNAGGAAGTGCATCGGCNTTCGTTAATGCTCGTCAACATTTGCTGCTCTGCCTAAGTCCTAGTGGCTGCTTGAACCCGAAGTAAGTGGTGCGANTGTGTCGCATGTCTTGGTCATCGTGTAAGGATGTCTACTGAGAAATCG…
>rnd-5_family-887 ( Recon Family Size = 18, Final Multiple Alignment Size = 16 )
NNNNNNNNNNNNNNNNNNNNNNNNNNNNNNNNNNNNNNNNNNNNNNNNNNNNNNNNNNNNNNNNNNNNNNNNNNNNNNNNACCTCATCGAGAATGAGGAGCTGAACGAACTGGAGAGCGTACGTCCTCGNAANATTCTNTTCTTTTTGTCCNTAAAAATGCTCAATTCGGATAATTTTTCGATGTTGGGNATGCAAACACCACTGTCAATCCCCTTTAGACGCGACAGTCATATTAGGCACTTGACTTGTCGCTGATATNAAGNGAAGCAGTTTCAGTAGTATATTTTCTGAGTTGCGTTTTTAAGTGTANGGGCAANTTTCTACCTGAATTNTACAAATTCTGACGTCTAATAACACTTTCTAATGAAATGTCGCCACAAAAGTGGACGAACATAGAT…
>rnd-5_family-3973 ( Recon Family Size = 18, Final Multiple Alignment Size = 16 )
GCGATGGCTGATGGTTGATTGACAGGCACCTGGGGTGAGGCGGGGGCGGCATGAGCAAAGCCGCGTCCAGTATTCAAGTTATATGACATCAGTTAGCGGCTTTGTGTCTTTTTAGTAGTGGCGTGGTCCTAGTGTGTGAGACAAAGATAAAGTTCTGGCCATCAGCCGGTTTCGTTGTATTCTGCGATCAACGCTCGTGCTACCTCCTGTATGCCAGTTGTTCGGGCTCGACTGCGAAGCTTACTCCCCAAGAAGTTAGTGCCTCTTGAAGAAACACTGGCACCATTCTTGAGGTCACTTCTTTGCATAAGGCTCAAGGCAGCGGCAGCAGCAGCAGCAGCTACTACCGCTAAATTAAGCACAAGTGGGGGGTGTTTGTAGCCATGGGGATGTTAGGAG…
>rnd-5_family-4355 ( Recon Family Size = 16, Final Multiple Alignment Size = 16 )
ACAGAGCAGAGACAAAGTAGCAAGTGTCAAGGTCGAGACTTCGCACATATCTCATTGGATACCCATCAANGCATTTCATCGTGAGCTAGTTTCTCTAACCAATAGTTGGCGAGATCAATTAAAGTAAATTCAGGACCCTACTAGGTCAGGATAACGCTATCAGCTCAAGCAAATGCTGGCAACACTTCGCGTTGCAGAAAAACTGCTCTGTTTGCTAGCCATCTGCCTGCTACTTGGATACACGTGGAATGNCTTCCGACTCACTATATTCCGAACTCTAATAACACCTCTACACACGAGTCCATTCTATTGCAGATGGCCTCCTGCAACGCCGGATGAAATTCGAACTGAAAACAACGCTTACAACTTTACACTCTGCATCCGACTGCATTCCGATGC…
>rnd-5_family-2559 ( Recon Family Size = 18, Final Multiple Alignment Size = 16 )
AGGATTGGCGAACAGGGAGGCAGGAAAGACAGCTTTCAAATTGATGAGCGAAGTTTAATAATTGCAAATAATGCGTTTCGGACACTAATGCGGCTTACGCAAACCGCGTCAGTCGGATGGCTCACAAATTACAGCATAAGATACGTGGATGGCGTTTAGACCTTAAAATGGGATATTGGGAAAGGGTAACATCATGACATCCCATNTGGTGAACGTTACACAGTGATTCNTCGCTGCCGANCGAGAAGATGGGACGAAGAGNAGACAATTGNCAGCTACTAAGGGACATCCCCTGAAAATGTTTTAAATGGACTGTTCCGATAGCTAGGGCACACTGCATTGGGTCGGTGATGAGGGAGTCATTCCAAACACGGATGCTCTCACCAGTGAAAGCTACTA…
>rnd-5_family-3987 ( Recon Family Size = 19, Final Multiple Alignment Size = 16 )
TCGTTAAGATTTCGTAGTTNACCGACACAGAAGAGTAGNTGCGGTGNNCGTGTGGACCAACACNANCAACANGGGTGCAGCNATCCTNCGGAGCNNTTCAANCGCCCACGAGTCGACCTCCGCAAAAGAGAAGAGGAATGCCCATAAATAAACTGCTGCAAAGACGACTCGAGGTGCCACAGCGATGGCAGTTTTGGCCACTCATCAACTGGAGCCTACGCGAAAACGTCACAAAATAAATGCACTTGGCGTGAATGNCTGGTAANGNAGAGACTCACAGCGCGAACGCGATTTCCCNAGCCTNACATTGGGAAAAAGGNCAGAATACNNNNNNNNNNNNNNNNNNNNNNNNNNNNNNNNNNNNNNNNNNNNNNNNNNNNNNNNNNNNNNNNNNNNNNN…
>rnd-5_family-3256 ( Recon Family Size = 16, Final Multiple Alignment Size = 16 )
CATTGACATGCGATACTGTTGTGCCATTCTTTGTCAACATACGTTGCATCACTGCCACCACCCTGTGTGTTTGTCCACCCACTTAGCTGTATGCACGATTGACGGACAAGAAGGAGGCGACACCGAGTCGACGGACGAGCTCGCGCTCCGCCTCTACCGCCGGTCTGAACAGTAACCTCGGCCGTCAGCGTCGTTGCGCCCCTCGATCCTCCGTGGGCCGCGGCAGAAAGAGCACTGTGGTGAGTTCTCTCTCTGTCTCTCCCTCTCCGTTCCATCCCTTCTCCTCCACTCCAACGGCTTACATTTTGCGTTTTTATGCTAGAGGTAATTAAAGTGGTAGCTAAGTGCTAAATGCAGCAAAATCTTAACCGTTTTGGAAGACGGCACAGCATTACAGAC…
>rnd-5_family-4757 ( Recon Family Size = 20, Final Multiple Alignment Size = 16 )
NNNNNNNNNNNNNNNNNNNNNNNAGTTTTATTTTATCGTGCAAGTTCCAATATTTCAGCCCCTACGCTGTTTCCAGATACAAGATATGGCGGCTTGCGAGTCCTTCATAAAATTGTGCCTCGTCATTCCTAAGTGAGCAGCCCAAAGGAGTTAAAATTGCCATGGACCGCGCCCTTCTCTCCTACCTCAATATGGCATTCGGTTTGTACGTCCTCTTATACAAATGGTGTGTGTTGGAAACAATGGGCTGTAGCACCTNCTTGGAGTGGCGAACAGCAGTAGGATTCGTGCCTATCTATAAGAGGGCTAGAGACTTATGCGCGAAGACACAAAATAATTATCAAATCAGAAGNCGAGGTAGACCCTTTTTCCCNCGAATTTCGTTTGTGCAAACGTGTN…
>rnd-5_family-319 ( Recon Family Size = 16, Final Multiple Alignment Size = 16 )
ATTCCTCGAAGACGAAATAAATNNNNNNNNNNNNNNNNNNNNNNNNNNNNNNNNNNNNNNNNNNNNNNNNNNNNNNNNNNNNNNNNNNNNNNNNNNNNNNNNNNNNNNNNNNNNNNNNNNNNNNNNNNCCACTATGTTGCTGTCAGACAAACGGAAAACAATAATTCTCGTAGAAATTCCAAGTTTCGATCCTATTTGATAGAAAGTGGACAAGTGTAGCTTTTCCGTTTAAGTGCGAACGATGTGGAATCAAATCGGATGGAGCATAAATCCCGCGCACTTCTCAAATTAAACAAATTATTGACGAGTGGAGTTTGGTCCCGTAATACGAACCGAACGGAGAAGAAATGGTGTCTGGCGCAAATGCCATGTTCCGGTCCTATTTGGCAGAAAATAGAC…
>rnd-5_family-551 ( Recon Family Size = 16, Final Multiple Alignment Size = 16 )
AAGATTGTCTAGTTCACCGTGGCGTTAGCAGATTTGTCTTTTCCATGTCTAGCTTTGACATATATGTTAATGTTTATACTAAAGTAGCAGAAGGTGAGTGTAATGATGTGTTTTTCCGGACTTCCACTATCCACCAATTCGACGGTTTGGTGTACCTTGTGAGTTCCACTGTACAGTGTCATGTTAGGCACCGTCTGCCATATGGCCTGAAGTGTCTTATGACCAACATCACCAACATTGCCTCCGATGTTACGCTTCGCCCTCCGGTGCTGCTCATCCTGGACACGTTGGTAGGACGGATGTGCAGTCATGCTGATTGCCTTGTGGCTAATCTCCACACACTCGATGATGGTACTTTCCGAGGGTATACGCAGCCCCCACTAAGTGCCTCGCCATGTG…
>rnd-5_family-5378 ( Recon Family Size = 18, Final Multiple Alignment Size = 16 )
AGTAGTTGACAACATATTTGGGAATAATTGTTTCAAAGTAGGTAAAGAGGACTAATCATGCCGCCTTCAAACACGCAAATGTNAAATTTGGCAAAAAACGTCTGCTTACATTTAGCTNAGATTGCCGAATGTCAGAATACCGGAAAAAGGCAAAATTATAGGCATTTGCGGCAGCCAAAGGAAAACAAACTAAATACTAGGTTTACTAAAACAGATTTGAGCCAATCANAAGATCAAACAAATAAAAATAGACANATTAATGATGATTAGAGGACATAAGAGGCCAAAAACTGCAATATAAGTGCAAGAAGTAGGGGAGAATGAAAAACTAATCGCACCAGGAATAACTATGCGGACTCCGCAGAAGAAACCGAAACAAAAGGAAAATAAACTTGCTTA…
>rnd-5_family-856 ( Recon Family Size = 17, Final Multiple Alignment Size = 16 )
AAGTTTGGTTAAAAGGTCTCACCTTTTTTGGTCTGCAAAAAATATTATTCTTAGATAATTTTATGATGAGGTAAATACAAACCATTGAAGTGGGATCAAAATACCTCTTATTAGGGTGTTGGTCTAGTCTGTATTCTCTTGGTGAAGTGAAGAAGAATTCACGGTTGCATTAGCCGATNATTNTGCATCGTTTTATCCTTCAAGACTGACAGTTCGACATCCAAATGCACTCCCACAAATGTGTGNACCACAGCATAGGATTTACCTGTAAAACAGCAAGTGAAATTGGAATGATTTGCACTAAAAATAAAACATCGTTATTTGTTAGGAATGGAGTGCATCAAAAGTAGAATAATGCTTAAGCNCACCCTCCATTGCACATGGTCGTTTTGGTGCTGA…
>rnd-5_family-108 ( Recon Family Size = 20, Final Multiple Alignment Size = 16 )
CAAGGAGCACGAGACTTCGCGATACNNCGGAATCGCCGNGNTGCATCAATGGNGCTAGGCNTNAATGTCGTCCCGGCCACGCGAAAACGCAGCAACTACCNTTCCTNCCTCGTAGNGGTTGAGGAGGAGTGACACGAGGAGCGTANGGGAAGCCTCGAAAGAGGAAAGACCGTACGGAGATTTGACGCTCTGCTTTAGTCCTTACGTACATTCAGTCTCCGCAGTTTGTACTTCCATCTTGGCCAAGCCTCTCAGCCCTTCTGTACNTTAATAACAAATCTTCCATACGGCGTGGCTTATTACGACTTTGGAGGAGANTCAAGGCGCTAAAATT
>rnd-5_family-10874 ( Recon Family Size = 18, Final Multiple Alignment Size = 16 )
AGTAAATGCTTCGAAGAAGTTGAATTGATATGAGGTGAAAACATAGGNGTGAATGCATCTTTGAAGGGCTAACGAAAGCTGC
>rnd-5_family-965 ( Recon Family Size = 16, Final Multiple Alignment Size = 16 )
CTCCAACCCCACAACGTCCAATATCACTGAAGCCTTCTGAGATGCGCCATTTAAACAATTCTGCATCTATTGCTATTTGGATTGCTGGTTGGTCCCGTTCGTTGACAAAAACACGTTAGCCAATTTGGTAGAATGCTAGCGGTAATCCTTACTATAAGACTGCTTTAATGCCCAATTTTATATCAACAAGCCAGTGGATGGCATTAACCTCGAAATAGAGTAGGCGTCAATGATCCTTGGGGATTAGAAAATGTCCGNTTTCTAACCGAAACTTAATTTGTCTTAAGCCACCGCAATGTACAGCACAACGTCTTCCCAAAACACGTTGCTTGATAAAATGACTGAAAACTGGTTGTGAGAGGGCAAAATTTTGCAAGTCTTTAAATTCCATGGCAAACT…
>rnd-5_family-2273 ( Recon Family Size = 18, Final Multiple Alignment Size = 16 )
ATTAAAATAATTTTAGATCAACGTGTCGAGACGACCACCAACAATTTGCTCACGTCTACGTTAACTGGNAAAGTCGTGGAAGCTACNAAGGAAGTGGATGCCAACTGCGTCNCAAGCGTTCAAGGTTGCGGTCAGTCCTCGAAGACTACCAATTGATTTGTTCCCGCTTCACGTACGCTGTAAGGCGCACCGCTCACCTTAAAACTGTTTGTTGNCTACCGACTGACTGACNAGCAATAGNCGGNTTTTGTGTCGCCACGTTCGTTAAGCGAACGAGCGTATCATTGGTCGTTCCCAAACGTCNACCCACCGCTTNCNCTACCTACCACCACACTTTTAGGTANGCACTACTCTCCACAAAGGCGACTGCTTGCCTTGTNCGTGAGGTGAACTGCAGAC…
>rnd-5_family-2323 ( Recon Family Size = 22, Final Multiple Alignment Size = 16 )
NNNNNNNNNNNNNNNNNNNNNATACGAGGGGCGTTCAAGTTAAACCGGGATTTGAGNCTATAAAAAAAAGCAACATTTCAAGGAGTANAGACTGCGTCTATTTTCCACCATANTCCTCTACTACCGGAAAGCTTCGGCATAGAANGATTTGTCAGTGCGGCTGAACCATCCTAGAGCCGGCTTCGCTTCATCATCGGTCTCGGTNNCCGACTTGTGCCGAACTTTTCGGAATCCCGAATATTCGAGCNNNNNNNTGCTTNNGNGGNCNNNNNNCNGNTCCGNNGGNNNCGNNNCCGTCACCCANNNNCGGNCACTTCAGGGNCGTCNTTGAAANATTTGCNTTTCANACGAGTTTNTTNCTGGCCGAGCGTCCCATCTCCGTACCGTNCTCGANGTCTT…
>rnd-5_family-2835 ( Recon Family Size = 16, Final Multiple Alignment Size = 16 )
AAGAGAATTAGTGCNCTGCNGCTAAAGTTATCATTTAAACGTGGATCTNTTNTTCAGNACGTGAGACAGTTACTAGCATGACCTNTCCGNTCGATGCAACCGGAGNGNACNCAAGNNAGGCCTCCCNGTTTTTANAGGCAGCCGGGAATGCTCAATNAGGCNTTTGGTGGTACTCGACTTACACTNATTCGACNTCAGTTTAATCTGNACANCNNNTTGGAACNAGGATGCCTCACGGAAAAAANNAGGATCGACAAGANCGACTTTNCANNTAAAGTGCCGGNTCAACGTTGAGCACCTTCTTATCGGCCCTTAGAATTTGTTAAATCNAGTGGGTGGATTTNGTAAGNATATTTGAAAATAAATGAACTAAGTTGGAGTGGTTGAGGGGCANGAGAT…
>rnd-5_family-3141 ( Recon Family Size = 16, Final Multiple Alignment Size = 16 )
TGGACAGTCTCTACATTGGTGGTAGACAATTAGGCAGAGATATCACGTAAGCTGCGTAATTTGAATGATTGTATCAACTATGGGTCAGAGTGAGTCCTAATCTTTCCCATTACTACTAACTCCGATGATTTGAACTGTCAGAGCCATCAAAATTTTCTATTCTATGTCCAGTGTTGCTGCTATCAGTACCGCATCTAATATTGCAATTCGGGAATGACTAGAAATACTAGTTACAT
>rnd-5_family-764 ( Recon Family Size = 17, Final Multiple Alignment Size = 16 )
GAAGAACGATGAAGCAAACTGATAGGCGTTAAGGCAACCATCAAGTTAAGGAACGGGTCTACCCGTTTTTGAAGGACACNNNNNNNNNNNNNNNNNNNNNNNNNNNNNNNNNNNNNNNNNNNNNNNNNNNNNNNNNNNNNNNNNNNNNNNNNNNNNNNNNNNNNNNNNNNNNNNNNNNNNNNNNNNNNNNNNNNNNNNNNNNNNNNNNNNNNNNNNNNNNNATGAAAATAGGCAACACAAGTGATGGCGACTTCGGATATTGTGGGCAACTGCCAACTGTTCGCAATCATCGTCATCCAAGGGAAGGGGCC
>rnd-5_family-4054 ( Recon Family Size = 17, Final Multiple Alignment Size = 16 )
CAATGTATTTGTGTAAAGANAAAGCTGTTACGAGTGCCCATAATTTTCCCTTCATTGTTGATAATGAAGCAAGCTACTTCGGCGTTAAGGACAGCAATAAACTGGCCGAGGTGGGCGATATTTGCTCTTGAATTAAAGGGAAAATTAATAACCATTTCGTAATGAAAAATCTGTATGGAAGGCCTTCATGAGATATTCAGCTCTCTGAATAGGCAATTCCTAATGGTGCTACCGCGGTGACCAGACAGATGGTTGTTGCACTCCATTCCGATCTAAGAGAGAATATGTCTGAATTCCTGCAAGGATGAGCATGGATTCATTTGCTACCTTCCTAACCCTTTTTAATATGGCAACTAGGTGGATGAACTCTCAACTTAATTAAACCGCTTAATTATTGTG…
>rnd-5_family-2284 ( Recon Family Size = 16, Final Multiple Alignment Size = 16 )
GCCCTAAGAATAAAAACACTTATTCCTTAATTGTAAGACAGCACAATTCCTGTTCACAAATGGCTCATGGAAACTCAAGGTTTCATTCTCATGAATTCTGCTGCATTTTGGCAATGCATGGTTGAGTTCATCTTTCATGAAATCGATTGGCCGAAATGCAAAGTTAAATAACGAGTCCCAANTTGGTTAGTTATTAAATAAATCTTCGAGATGTGCGAAACTGTCTTAAAATCCGTCGAAAAATTGAATGCCCGAATTATTATGAGATCTACCGGTAGTAAAACAAAGAATTAGGAAAAGAGGTTTATAGCACCTGCATCGGATGCTTCGCAACTTCCATCACATCAGGCTGTGGGCAGGTAAACGAAGTTTATCCCATCTTCTTGCCTCCCTTTTCAA…
>rnd-5_family-3792 ( Recon Family Size = 16, Final Multiple Alignment Size = 16 )
ATCCACTAATAAATAAGTTAATGGGCCTTAAATTGCAGTTTCTTGGTGACCACGTCGTTCATTTGGTTGCTAANTGAC
>rnd-5_family-1010 ( Recon Family Size = 23, Final Multiple Alignment Size = 16 )
CATTCGCAGTACTCCTATAGCCCTTTCCAATTTCACCGACGTTCATTAAACTCCTTCTCTGCCTCCAGGATAATGTAAGTAGGCAGCAATATGGTCTGTTTACAATTGCTAATCCTATCAAGCATAACACTGAGATTATAGTCGAAATTACTGGCTGCAANANTAANAATTCTTTCCAGGTGACTGTTTAACCACTTAAACGAGCTTGTAGTATGCAAAATCCACCTGCTCTAAAGTTGGCCTTCAGCAGTACTTCTTGGATAGCAATGAATGAATCTTCTACTCCCTTAATTGTAAAACCACCCAAGTTACAAATACGGAATTCAGAAAAAAATTACGCAGCACACCAAAGAAAAATTGAATTTAATAAGGATCTCTCATTTCTTGCCGCCTCTCATT…
>rnd-5_family-244 ( Recon Family Size = 16, Final Multiple Alignment Size = 16 )
AGGTTTGCACTTCAAATGAGCTGCGCCATCTACG
>rnd-5_family-5133 ( Recon Family Size = 16, Final Multiple Alignment Size = 16 )
CAGGTGAGCAGATAGCGGAAATGCACAGCACGAGAATGGAAACCAGTGTCGTGCAAACCCAGCACTAAATGTCTTGAATTGTGCTGTAGAGCTGTTGCATGTATGTTTATTTGGACGCAAACGCGTAGGCAGTGTA
>rnd-5_family-3790 ( Recon Family Size = 16, Final Multiple Alignment Size = 16 )
GCTACGCAAAATTCGTNTGCGGTCACCCGAGAAATTGATCAAGTGGTACACAGCCTGATCCTCCTTTCCAAATATTTCATTTGCTC
>rnd-5_family-3447 ( Recon Family Size = 16, Final Multiple Alignment Size = 16 )
NNNNNNNNNNNNNNTGGGGATGCCTGCAACCCCAGAAATAGCGTTTTCTGTTTCCGAGCTCCAAAATTTTCNACAAATTTCCTTTCTTGAACGTTCTGAAACATTCCGCAGTGTCATTCTAGCCGACGTTCTCCTGATTGGTCAATATTCACGTGAGTTCCGGTAAGGTCACAGCCAATCAAAGCACTACAAATACGCGAGAATGGGACCGACCCGTGACTCAGCACTCCAGCCANCGGACGTNGACGCGGATACCGTGNTCTGGTTGTACATGCTTTTCGACATTAAAGACCTCGTCTTCCCGAAGTCCTGCCTCTTGGTTACNCCGGTTTGGATCTCGATAGTGCCCGTACTCGCGCAANCGAACACCAGNNCACAGC
>rnd-5_family-3927 ( Recon Family Size = 17, Final Multiple Alignment Size = 16 )
NNNGTTCGCTACCGGCTCGCACGCATNTACGACGCGCCGATTCCCTTATCTGAGCCCGACGTCATAAATGTGTGACGTGCTTTCTTCATCATTTATGGTAAGTGGTTGCACCAAATCGTGCTCNAAACAGATTGGTTGAGTTTAAAGCNATAAAATNGGTGTAGGGTGTTCTTGGTCTGAGGAGAATACCTTTTTTNCTGGTTTTTGCACANCAGATCAGATTGGGCTGTGGCGGTCGATTTTCCTCTGAGACCCTGGTAGCGANCGTATTAA
>rnd-5_family-1019 ( Recon Family Size = 16, Final Multiple Alignment Size = 16 )
NTAATACGGGCAAAACGATCATCAAGGGTGCAAAATTTAAGATGGTAGTAGAAAACTAAACGTGTATTTTGCTGTAAATGAGGACGCAGTCTGCATTCACGTTCGATGGAAATGCAAACAACTGAAATGGAAGCATGAAAATGGGCAGGCATGGAGATGTCATTTAATAGCACAAGTTAAAGCTAAAATAGACGGTAAATGAATGANGTTAACTTGCTAGCAGTTTGTTTGGCCTCCCTACCATTTCTTTCTTAGTCTATATCTACCTAATTACTCAACCAACATCAGCCTCTGTATCCTTATTATAGGCGGATTTTGCTTTATCATTAACCAATTCTCGTCGTTTCTTAAGTGCCGTTGTTATTTCAAGAAGATGAATATTCCACTGGAGCCCCCAAA…
>rnd-5_family-4848 ( Recon Family Size = 16, Final Multiple Alignment Size = 16 )
CCAGGGTTTCCGAGACATGTGGATCTGCTATTTATTGATGCGCCTTTTCAGTAAATATAAGAATTTTAATTGGAGCTGACCTGATACTATGCTGTCGATTCCCTTGTTGATTTGAAGGGATGATGGGGANCANAATGTAAAGATTTGCCACCATCCGTAGCACCGAATAGGAAGCCGAAACCAAGGAGGAGGAAGTCCAAGAATAAGTCGAAAGCACCTTCNGACTATCTATCACTGGACCACTTTCTGGTCTCCAACATATTTAAGGCGTTATCTCTGGGTTACCCTGTGGTCAGACTTCTGCTCCCAACACCACAATATCCTGTGCGTACTACAATAATCCGTGAGACATCCTCGACAGCGATCTGATGNAGTTGCATCTTAGTGTAGACACAATCA…
>rnd-5_family-1681 ( Recon Family Size = 16, Final Multiple Alignment Size = 16 )
TTTTGTCGCTGTGGCCAGCCCTTGACTGTCGATCAGGCAGTTCGCTGTCTTCCACCCCACGAACAAGCGCACGCTGCGGTCTCCTTTAAGATTTTTGCAGAAGGTAAGCATGGATGTTGAGGATAGATGATAGAAGGGGGACCATCCTTCTTTCTTTCTTCACTGTCTAGGCTACTTCTTAGGATGATAGAGTGTGACGTGGTTTTGACTTGAGCGTGCATCATATAAGGAGTCTGGGCGTGGTTTGTTGTTATGACACGCCTCGATATTATGTTTGTTGCTGGTGTTTCCACTGTTGTTGGCATACTTCAGTGGAGCAGTGGTCTCCTTTTTTGAGTGTGGTCGTCGCTGCTCCTCTTGTTTACTCTCCACCCCTCACTTTTAGCTTCGGCAGCGACG…
>rnd-5_family-5340 ( Recon Family Size = 16, Final Multiple Alignment Size = 16 )
GTACAAAGTGTTCACTCATAGCCTCTACTGTCGATTTAAGGCCTTTATTATTATTTACCGTTAGCTTCGTGCATTTAGGACCCTAACTTTGTGTTTTATTCTTTTCTAGAAGGACCAGATGCACCGTAAGTGGATGGCACTCACAATGTTTGCTGTGGTGACTATCGCCTGTTCTTTGTACCTTATGGTTGGTTCCTCATTTTATTTCTATTTCAGAGGAGTGGAGTTTCGCGCCTGTGAATCTCGCGACTATAAGGTTCGCAATGTGGTCGTATTGCTTGACTCCACTAACCGTCTGTCATCGCAGCCTTGTACTGTATCGCCAGGAAAATACACTTACCGCACACATNCCTTGCCANTCGCAGCAAATGTTCGCGTAAAATGTACCGAATTGTGGTT…
>rnd-5_family-3689 ( Recon Family Size = 18, Final Multiple Alignment Size = 15 )
NNCTGCCAAAAANGGTAAACCGGGCANTGCAGTAGGACGGTGAAGAAGGATGCGTACCTGGTATGCAGGTCTCCTCACGGTAATCCANCTGTGAATACAAAACTCAGANTATCCAAAATATTCGGTCNAGAGAGTTGANGCNGGATACAAACACAGNNTACCTGGGTTTTTACATAAACCTCAATTGGATTGTGGACGATCAACAAAATTCCACNAATTGAATGACTCACCACCAGNGGNTGCAAATGTNATCTCTCCTGGCTCCAGATCGGAAAGAGGTTCGGGATATTTGGGGAAGCCCTAACGGCAGACGCAAAAGGGTTACTTCAACTNCTGCNATNNNNNNNNNNNNNNNNNNNNNNNNNNNNNNNNNNNNNNNNNNNNNNNNNNNNNNNNNNN…
>rnd-5_family-1259 ( Recon Family Size = 17, Final Multiple Alignment Size = 15 )
GACAGGAGGGGNATTAAATNCNAGCATNGTGCCCTTTACNTTTTATCCCTANNACAGGCCTATACAATCTTCTATGAGCCGTTGGCGGGNATATCCCTNATGCAACGCACTCCTCCACATCCACTGAATCCANGNCNGACGNGGAAGGGACGGACGACGAGGAGGATGAGNTTCCAGAAAAGGGGACTAAGCTAAAGTGAAGTTGCATCGTCAGTGCGGAGCATTAGTGCTCTCGTGGAGATGGTTTGGGGGGGGGGGGGGAATCGTCTCATATCAGTGCCTTTTAACATTCCTATATTTTTCTTCCATGTATTTCACTCTACGAGCATCAAACTACCTGCTCCTCGTTGTTGATCGTTTCCTGTGTCGTTGGAAGTTTCATATGCTCCAAAATGTACT…
>rnd-5_family-399 ( Recon Family Size = 16, Final Multiple Alignment Size = 15 )
TAAAGATAGGCCTGGGTCACAAAATACGCACTTTGGACGAGCTCATCTCAGCGTGTTTTGATGCACTGTGTGCTGTTCAAGTGGCCGTGAATAGTACACTCCTACAGTTTACCACTGAGGTCAAGTAGTCTGGTGAGGACGTTGCTCACTAGAGGTCAGTGGGTCAATAACTTTTGTGGGAAATGTGATCTGCATTCTGATTACTAGCTTAGATCAATCCTAACTGCTAGCTTTGAGCTGAAGAGATTCACCATACCTCTTTCAGATCAAGTGTACTTCCTCTTATCCACGAAACTGTCCTGATGTGACCTTCAGTTCTCCCATATTTCATCCCAACATCGATTCACNAAGTGGGTCAGTGTGTCTGAGTCTCCTCAGTGAGTGGCAAAGGTGAGTGAT…
>rnd-5_family-2525 ( Recon Family Size = 16, Final Multiple Alignment Size = 15 )
CTCTTCCTTAACAACTTTTTGAAGTCAGTCGCCACGAAAAAACTAAAGCTCTGAATGATTGTTTCGTTATCTGGGTGGCTGTTTAGTGATACTTTACTTGGCATGAAAGAAGGCCGAATTTCTTCCTTCTCTTGATTCCTACAATTAAGGATCACAGACATTTGTATGATTAAACATTTAAATTGCNTATAAGCCCAACGTACGTCTGCACCAGTTGAGCCATCGTCTTCAATGATTTTAAATTCACCCTTAGTCTACCAACTTTCAGGCCATTTTTACCCAGTATAGAAGGTGGCGAAAATCCTTTCTCTTAACGAGCTGAATAACAGACGTTCTAAAATCCATTCATTTNNNNNNNNNNNNNNNNNNNNNNNNNNNNNNNNNNNNNNNNNNNNNNNN…
>rnd-5_family-1468 ( Recon Family Size = 20, Final Multiple Alignment Size = 15 )
TCAATCGCTACGNTTTGCCGTCTACAGCATGTGTTCACTTGGCAGGTGGTGAGGCTGAGGGTGAGAATGAGAGCTGTTTATTGGTCTGCATTGGCATCACTGCCATACTGCCGTNTCCGATTGATGTGTGCGCAGGCACCANTTACTATNCTATGCTNTCAGTACGGTCCCACCACAATGCAGATGTANCCCGCAAATCATTGCCTCGTCTTCAAGTCAATGAACGTGGACGCGCAGGTCTACATGTTGATGTAGTAGGATGATAATGTGATGCACCTAGGCAACTGGTGCGTTGATCGATAGGACTCCNTTCAAAGTAGAACACATTTGCAGCCACATGGTGAAACGGACGTATTAAGACAGGGCGCTAGTCTCACAATTCAGATGGTTAGTAGCAAC…
>rnd-5_family-967 ( Recon Family Size = 17, Final Multiple Alignment Size = 15 )
TGTTACGCGATAAGTCTTCCTTTCATTTCCATGTTTTTAGTGCGAGATGCCTTTCCTTACGTTTTACGCCAAATTCTTTCCAAACACTGCAACTTTTGTGCGTCAATCAAGCAACTGCTACTGAGACAAGATTCAGTAAAATGTACAAGTTACAGCACTATGCTATTCTTAGGATCGTGAGATAGTGCTAAGCTGTCAGTAGGCGATTGTTGTACAGAATGTCATTTGAGTAAATTCAAGGNGATTTAGAAGTTCATGTATTCATCCGAGTGAGACATAAGGCAATATTTGCGACCGTGTAATACACATGCACTTGAGTTATTGCATTACCTCTGCTTCTTTCATTTCATCAGATGNGGGAACTGTAGCCATGAAACAATTAACAACGCCAGTGTTGCT…
>rnd-5_family-2931 ( Recon Family Size = 18, Final Multiple Alignment Size = 15 )
TTTACTGGTAAGGTAGTGGGAGAGGCAGGCAATAATTTGTACGCAGGGACTAAAAGCATAAATAAACGGGCGTCAGCTTTTTTCTCGGTNTTTTCNATTACTCTCTCTAATATTTTTCCTTCCTATTTGACACCAGTATATTAACATGTGTCGGTTGACNGANCTGAATGCACGTTGACCGAGTGCGTCTGCTTTACAAACCGAGGTTACCAACTCACNNCCATTGTTATGGATGCCGCNGCTCCACCCACAACTTCTNCATTGGTACCTGGAAAAGGCGTGGTAGAGCCCGGTCGCAGAACAGCGNCTCGTCCAGAAACANTTCCACNAAAACCCTTGTCTGGGTAATCTCGCTTCACATGGTTCCAAACNCGTGCTCGTAGAGGCTTCCATGNCAAT…
>rnd-5_family-4221 ( Recon Family Size = 16, Final Multiple Alignment Size = 15 )
NGTGGNTGCAGCTTGTGTTTACTACTACTCCTGCATCGATAGATCCGCAATACGACGGATGACTCCGACTATGAACTCAAGTGCAGCCAAATCTACCACCTCCACGTTTGNTGTAGTGATATCTAGTGCTTTGCTCCCAATGCACGCAGAATAAGCATCGCTTCTNCACAATTACAAAAATACCGTAATCTGCATCCCGACCCGCCCACAGCGTGGACATTTTTAACACTATCTGCTTCAGATGCGACTTNNNNNNNNNNNNNNNNNNNNNNNNNNNNNNNNNNNNNNNNNNNNNNNNNNNNNNNNNNNNNNNNNNNNNNNNNNNNNNNNNNNNNNNNNNNNNNNNNNNNNNNNNNNNNNNNNNNNNNNNNNNNNNNNNNNNNNNNNNNNNNNNNNNNN…
>rnd-5_family-1547 ( Recon Family Size = 30, Final Multiple Alignment Size = 15 )
ACCACCCAGCTGGTGCCTGTGCCGCATTTTAAGTGTCCTCAGACTACCACCTATCTCATCTGCACAAAATTGCATCACTCAAATCATTCAAAGCACTAACAATTACGTTGATGCAAGTTCTAAAATGAGTTGTTTTAAATCAATGGATGTGTCGAAGTACCTGAAGTATAAGTTGGCTGGTAAATGTAATCTGCCGCCCCTATCGCTAAGAATACGTAAAAGTTACCAGCAGATATGACATCTCGGCGATTATTTTAGCTTTATCGGCAGCAGCGAATTGACCTGAGTGTCTTTGTGTGATATGCACACTTGTCATTTAAGTTTCTCTTTCTGCCACCATGGTGAAGAATAGCGCTGATTTTTCAAGAATTCTCGATATTTCGTGCGCTTGTCCCTGAC…
>rnd-5_family-8369 ( Recon Family Size = 17, Final Multiple Alignment Size = 15 )
TTATTGAGGAGGCTGCGTAGGTGCGCGGGTAGATATTGCTTGGACATACTGTATAGGTAAGTGAATTATCTCCCTTCCGCATTTAACCTGTCTCTTATCCGATTTCTCCTTTCACGTAACTTTTAATCAGTAGTTCCGTTTTGAGTACCTCTTCCATTATATAATTCGCCAACTCTACCCGTTTTCGTCTGCGCTCAACACGAGAAAGTGGGTGGTACTGGTAGTTTCAGCACCCCTTCTCCTCCATCCAACCACTTTCGTCAATTTCTGACAGGCCACACATTCCGCAAAATTTAAGGAGGCGCAATGCAGTCTCAGCATCGTCAAAGTCGTACTTCTCCTCATCACCTTGCTTGTGATAGAAGTTCATGACTCTCCTCCAACGCTCCTCGAAAGTCA…
>rnd-5_family-1419 ( Recon Family Size = 16, Final Multiple Alignment Size = 15 )
GTCCACTTTCGTTCCACGTCAGACCACATCTCGTCANCACGTTATGCATGANGTCTACCTGTAGTTGGTGTGACCNNNNNNNNNNNNNNNNNNNNNNNNNNNNNNNNNNNNNNNNNNNNNNNNNNNNNNNNNNNNNNNNNNNNNNNNNNNNNNNNNNNNNNNNNNNNNNNNNNNNNNNNNAGGAGGGGCTTATTCACCACCTCACGTAGCACATAGTCGCAAATTTTTGCCAAGGTTTNCACGAGATGGTCATCAGGCAGAAGATGCACCAGCCATAACAGTGGACAGAGTGNTGGACAGNGTNTGACCGGTGCCACCAGCGGGTAGCGACTGGGGCGCTCGCATTGACAACACTCCCACACACCACCTTCTTCCCTCACTTCACTCATCCTCCATNGN…
>rnd-5_family-2179 ( Recon Family Size = 17, Final Multiple Alignment Size = 15 )
TTACTCGCGACTTTTCCAGTGCAAGATTTACCAGCCTGAATATAGCCTTGACGGCAAAATCAGTCNGCTAAATAATTCTGTTCATTTTAGTCTGATTCGGGAAAATTCTAGCCCTAAAAAGACGTCCTTGTCTAATTTCGGATCTTGGTTTCGTATTTCGGAATATCGTGGAACAGCTGAAGGATGTTTGAACTAAAGATATTNTGCGAAATCTCCGACGCCACAAGAAAGTCATCGCCAACCGGAAATATAAAACGAATTGTGCAAAGAGCATTGAAGTCAGCATTAGGAGGTGCGACTGAGAAGAGGAAAAACTTCAACTAGCGGCGGAGTCGGAAATGCACACCCTCATGTCACCAACGCAAATGCGCATGAATAGATTATTAAACCAATTTATCC…
>rnd-5_family-1332 ( Recon Family Size = 24, Final Multiple Alignment Size = 15 )
ACGCGCTACCCGCTGCCAAACCCTAGGGTCACCTTCTCGCACTTTTCTGTGCGCCTTATAAGTCCAATTTTTGTTTCAAAATTACTTAAAGCATTTTTTTCTTTTCATAATGCTTACTGTCTGTTCCAATGCGCTCTAAAGTACAATTTGCTAAAGGGATTCACTCAATGCTGTAATGCTGGACTGGGGGATCGTGTACCCGGCATGGCTAGNNNNNNNNNNNNNNNNNNNNNNNNNNNNNNNNNNNNNNNNNNNNNNNNNNNNNNNNNNNNNNNNNNNNNNNNNNNNNNNNNNNNGGGGTCAGACCTTTTTCTCCCTTCCCTTCTTCTCTGCTCTCTCCCTCCCTCTTCGTATTGCCAGCCTGCAACAAACCTCACATGTGCATCCATCTTCGCATGG…
>rnd-5_family-436 ( Recon Family Size = 17, Final Multiple Alignment Size = 15 )
ATATAGCCCAAAGGTCCTAAAAAAAGTTATTAAATAACAGAGCTGTTTTTTGTTACTGTTAGGCACATCTTTGATCTATTTTGCGGTTTCACGAAACCTCTGGAGTAAGTTTGCAGAAATGCGGATGTATACATTGGATTCGCCTTCCCTCCACAACAGGCAGGATGTGTTAATCCGGCGAAAGAGATGAAAAGCGTCGTTGTCCCTTCAGGGCTCTTTCACTCACCAGCAGCGTAGCGCCTCGCACCGCCTTTGGCGATGAACTGCTCTCAACTGAAGTCGTGTGTGTACGTGTGTGCCCAGGTGAGCGATAACCAATAGGCAACGTGTGTTGGAGAGAAGTTTCCACCAATCGATCGGTGGATCGCTTTCCCCACCTAGATGAGTCAGCTGCGTGGC…
>rnd-5_family-2009 ( Recon Family Size = 18, Final Multiple Alignment Size = 15 )
TTCGTCGAAGCAGNCAGCATTGCAACTCGGCAATCTGCAGTCCTTTCCCAACGAGACACGAGCTGNTACGAACTCCGCNTTTACGTAAAGCNTTNTCTCTAGAAGCCAGGAAAAAGCCTGGCCCTAGCCACACGTCTCACTATCTCGCTTTCATTTCCCACTGTTTATTCCATTTCGCCATGTGNCTTTTCGCCTAATGCNAAGAAGAGGTGGTNATCACCACTTGGAGAAATATCGTTGGGGANNTACGGAGGGCGAGGC
>rnd-5_family-2437 ( Recon Family Size = 18, Final Multiple Alignment Size = 15 )
NNNNNNNNNNNNNNNNNNNNNNNNNNNNNNNNNNNNNNNNNNNNNNNCTGGAGTGGTCAGACACATCAGACTTTTACTTAAATCGAAGGCATAAAAGCATGCTACCGTGGCGGCGCTGCACGCANAGTAAAGTGGCAAACGCGCCCTACTACGCGCTAACAGTCGGTGCGCACGTCGCGGGCCACTCCAGACACCGTTAATCAAGATGGCGGGCAACGGTGGCTAGTGCGTGCGCGCATGGAACGGNGCGTGGTAATAAACGAANTTTTCTGTGAACAAAAACCTCGAAACCGCGGATNCCTATCGTANGGAGACTTCAAGCGCAGTGCGATGANGTGATGGGCCGGNNATCCAANAGTACGAAGACTTCGGCCGCGGTCGTTNTCANCGCCTACGGCC…
>rnd-5_family-4128 ( Recon Family Size = 16, Final Multiple Alignment Size = 15 )
NNCACATCCTTTGTTCGCCACGGTGACTATATTGCTTCAACTGCCATAAATCTTTCACAATTTCTAATAAACCGTAACANACGATGCGAATCCGACAAATTGTATTTCTTACNTATCATGTCTCTGTTGAGCGAAGCACTTTTGCTCAAAAGTAACACNGAGGAGGAACTGTCTCATCGTCTCACCACTGTGAGCAGCGAAATTNGCTGGCAGTTCTATATTACGGTCTGTCTTACTCCCTAATAGANCGNCTNGCGGAACTCGGGATTTGAGTGATTTGCACAAGCCACTTGTCTATACAAGCGCTTGCTATGTAAATCGCAGGAAGTTAAACCGTGTACGTAGAGCAGACACGTCGTATTCAANAGACGTCCAAAAATTANTGTTCAAAACAGAGGG…

## Sheet: S Data 4
Supplementary Data 4. Annotation of genes predicted in the Echinococcus granulosus genome (Eg-G1s)									1.72	53376.5	4.64885e-05	14.9215
									209.79	50856.1	0.00593912	7.92133
Identifier	Category	Annotation	E-value	Bitscore	TPM (adult)	TPM (oncosphere)			0	33125.5	0	#DIV/0!
ECG_00001	Transcription				0	0			2.75	24781	0.00016009	13.1375
	KEGG	egl:EGR_06726 hypothetical protein	1.16e-16	75.5					2.75	24781	0.00016009	13.1375
	NR	gi|674560799|emb|CDS24861.1| hypothetical protein EgrG_001201900 [Echinococcus granulosus]	1.53e-57	181					790.25	13983.4	0.0793112	4.14526
	SIGNALP	Y							0.54	12426.7	6.26906e-05	14.4901
	TMHMM	Y							13685.1	11502.9	1.13074
ECG_00002	Transcription				0	0			37.27	11117.8	0.00482821
	NR	gi|674563195|emb|CDS22831.1| hypothetical protein EgrG_002033400 [Echinococcus granulosus]	4.96e-59	195					6539.94	10405	0.703579
ECG_00003	Transcription				0	0			3023.19	9947.75	0.382841
	KEGGBR	br:ko03029|K03283|heat shock 70kDa protein 1/2/6/8|Mitochondrial biogenesis|br:ko03029|Mitochondrial protein import machinery|Endoplasmic reticulum membrane and cytosol|Other ER-memrane and cytosol factors| HSPA1s; heat shock 70kDa protein 1/2/6/8	6.94e-19						6960.83	8775.79	0.842525
	KEGGBR	br:ko04147|K03283|heat shock 70kDa protein 1/2/6/8|Exosome|Exosome|Exosomal proteins|Proteins found in most exosomes| HSPA1s; heat shock 70kDa protein 1/2/6/8	6.94e-19						6601.47	7914.98	0.875031
	KEGGBR	br:ko03041|K03283|heat shock 70kDa protein 1/2/6/8|Spliceosome|br:ko03041|Complex B|Other components|Prp19 complex| HSPA1s; heat shock 70kDa protein 1/2/6/8	6.94e-19						208.07	7643.4	0.0387483
	KEGGBR	br:ko03110|K03283|heat shock 70kDa protein 1/2/6/8|Chaperones and folding catalysts|Chaperone|Heat shock proteins|HSP70 / DNAK| HSPA1s; heat shock 70kDa protein 1/2/6/8	6.94e-19						515.89	7311.42	0.098365
	KEGGBR	br:ko03009|K03283|heat shock 70kDa protein 1/2/6/8|Ribosome biogenesis|Ribosome biogenesis|Eukaryotic type|Pre-60S particles|Export and cytoplasmic maturation factors| HSPA1s; heat shock 70kDa protein 1/2/6/8	6.94e-19						1668.43	6653.77	0.322793
	KEGGBR	br:ko01009|K03283|heat shock 70kDa protein 1/2/6/8|Protein phosphatases and associated proteins|Protein phosphatases and associated proteins|Protein serine/threonine phosphatases|Phosphoprotein phosphatases (PPPs)|Protein phosphatase-5|PP5-interacting proteins| HSPA1s; heat shock 70kDa protein 1/2/6/8	6.94e-19						25.07	6585.93	0.00548134
	KEGGBR	br:ko03051|K03283|heat shock 70kDa protein 1/2/6/8|Proteasome|Proteasome|Eukaryotic proteasome|Assembling factors|Other assembling factors| HSPA1s; heat shock 70kDa protein 1/2/6/8	6.94e-19						1517.09	6489.7	0.303072
	KEGGBR	br:ko00001|K03283|heat shock 70kDa protein 1/2/6/8|KEGG Orthology (KO)|KO|09120 Genetic Information Processing|09121 Transcription|03040 Spliceosome [PATH:ko03040]| HSPA1s; heat shock 70kDa protein 1/2/6/8	6.94e-19						310.24	6387.03	0.0684279
	KEGGBR	br:ko04131|K03283|heat shock 70kDa protein 1/2/6/8|Membrane trafficking|Protein|Endocytosis|Clathrin-mediated endocytosis|Other core components| HSPA1s; heat shock 70kDa protein 1/2/6/8	6.94e-19						304.06	6315.95	0.0678336
	KEGGBR	br:ko01000|K03283|heat shock 70kDa protein 1/2/6/8|Enzymes|	6.94e-19						0	6279.9	0
	KEGGPW	path:ko03040|123|K03283	-						2384.8	6157.18	0.472301
	KEGGPW	path:ko04010|235|K03283	-						152.8	5748.98	0.0378441
	KEGGPW	path:ko04141|144|K03283	-						357.7	5529.53	0.0904321
	KEGGPW	path:ko04144|166|K03283	-						183.12	5408.34	0.0480392
	KEGGPW	path:ko04213|58|K03283	-						560.42	5078.73	0.15101
	KEGGPW	path:ko04612|46|K03283	-						1993.54	5041.14	0.480735
	KEGGPW	path:ko04915|77|K03283	-						5610.26	4887.17	1.10296
	KEGGPW	path:ko05020|209|K03283	-						2211.37	4768.96	0.549621
	KEGGPW	path:ko05134|69|K03283	-						2744.01	4680.04	0.665686
	KEGGPW	path:ko05145|95|K03283	-						2321.02	4609.94	0.588307
	KEGGPW	path:ko05162|117|K03283	-						2270.18	4532.6	0.585786
	SWISS	sp|Q24789|HSP70_ECHGR Heat shock cognate 70 kDa protein OS=Echinococcus granulosus GN=HSP70 PE=2 SV=1	5.61e-13	70.1					2064.88	4525.93	0.542242
	KEGG	egl:EGR_07060 Heat shock cognate protein	3.31e-51	169					4680.06	4480.35	1.0318
	NR	gi|674563088|emb|CDS22722.1| heat shock protein 70 [Echinococcus granulosus]	6.87e-144	407					1671.06	4442.56	0.460636
	IPRO	Gene3D|G3DSA:2.60.34.10|IPR029047|Heat shock protein 70kD, peptide-binding domain superfamily|106|175|-	6e-10						0	4412.97	0
	IPRO	Coils|Coil|-|-|130|153|	-						2135.99	4358.06	0.575432
ECG_00004	Transcription				0	0			1078.19	4006.14	0.343845
	NR	gi|674563090|emb|CDS22724.1| Pfam-B_1092 domain containing protein [Echinococcus granulosus]	1.08e-82	247					33.72	3905.86	0.0124016
	IPRO	MobiDBLite|mobidb-lite|-|-|1|25|	-						1211.69	3892.51	0.390984
	IPRO	MobiDBLite|mobidb-lite|-|-|49|74|	-						3810.13	3834.43	0.995421
	IPRO	MobiDBLite|mobidb-lite|-|-|98|124|	-						4012.27	3802.44	1.03927
ECG_00005	Transcription				26.02	29.15			0	3750.37	0
	KEGGBR	br:ko03051|K03065|26S proteasome regulatory subunit T5|Proteasome|Proteasome|Eukaryotic proteasome|Regulatory particles|PA700 (19S proteasome)|ATPase subunits| PSMC3, RPT5; 26S proteasome regulatory subunit T5	0						5.22	3704.97	0.00203121
	KEGGBR	br:ko01000|K03065|26S proteasome regulatory subunit T5|Enzymes|	0						0	3627.35	0
	KEGGBR	br:ko00001|K03065|26S proteasome regulatory subunit T5|KEGG Orthology (KO)|KO|09120 Genetic Information Processing|09123 Folding, sorting and degradation|03050 Proteasome [PATH:ko03050]| PSMC3, RPT5; 26S proteasome regulatory subunit T5	0						0	3627.35	0
	KEGGPW	path:ko03050|49|K03065	-						2869.35	3526.56	0.858888
	KEGGPW	path:ko05010|287|K03065	-						1996.56	3373.96	0.670619
	KEGGPW	path:ko05012|194|K03065	-						3120	3303.15	0.959439
	KEGGPW	path:ko05014|280|K03065	-						0.69	3303	0.000301349
	KEGGPW	path:ko05016|229|K03065	-						2823.8	3287.89	0.894409
	KEGGPW	path:ko05017|116|K03065	-						315.69	3219.9	0.134935
	KEGGPW	path:ko05020|209|K03065	-						1881.07	3062.96	0.690761
	KEGGPW	path:ko05169|172|K03065	-						1132.75	3013.08	0.460422
	SWISS	sp|O88685|PRS6A_MOUSE 26S protease regulatory subunit 6A OS=Mus musculus GN=Psmc3 PE=1 SV=2	0	694					3468.21	3007.82	1.10639
	KEGG	egl:EGR_03140 26S protease regulatory subunit 6A	0	831					2201.44	2947.88	0.804704
	NR	gi|1373852025|ref|XP_024353315.1| 26S protease regulatory subunit 6A [Echinococcus granulosus] >gi|576698586|gb|EUB62119.1| 26S protease regulatory subunit 6A [Echinococcus granulosus]	0	831					7729.62	2833.16	1.89851
	IPRO	CDD|cd00009|-|-|160|326|	3.35436e-25						263.71	2806.08	0.129584
	IPRO	Pfam|PF17862|IPR041569|AAA ATPase, AAA+ lid domain|349|390|-	5.6e-10						1150.12	2709.5	0.510432
	IPRO	Gene3D|G3DSA:2.40.50.140|-|-|60|145|	1.2e-17						0.91	2565.79	0.000511585
	IPRO	TIGRFAM|TIGR01242|IPR005937|26S proteasome regulatory subunit P45-like|91|397|GO:0005737|GO:0030163|GO:0036402	4.7e-125						4013.85	2562.64	1.35969
	IPRO	SUPERFAMILY|SSF52540|IPR027417|P-loop containing nucleoside triphosphate hydrolase|154|401|-	1.51e-64						57.07	2558.89	0.0318224
	IPRO	PANTHER|PTHR23073:SF90|IPR035254|26S Proteasome regulatory subunit 6A|12|408|GO:0036402	7.5e-225						1799.13	2549.41	0.770368
	IPRO	ProSitePatterns|PS00674|IPR003960|ATPase, AAA-type, conserved site|297|315|GO:0005524|GO:0016887	-						2248.83	2545.59	0.913356
	IPRO	Pfam|PF00004|IPR003959|ATPase, AAA-type, core|194|326|GO:0005524|GO:0016887	9e-42						780.85	2540.69	0.386632
	IPRO	Gene3D|G3DSA:3.40.50.300|-|-|146|327|	3.3e-67						638.35	2527.68	0.324861
	IPRO	SMART|SM00382|IPR003593|AAA+ ATPase domain|190|329|-	9.2e-23						1120.54	2515.39	0.531542
	IPRO	Pfam|PF16450|IPR032501|Proteasomal ATPase OB C-terminal domain|61|136|-	4.4e-19						1087.69	2461.79	0.5279
	IPRO	Gene3D|G3DSA:1.10.8.60|-|-|332|410|	1.2e-23						2124.25	2416.82	0.909922
	IPRO	PANTHER|PTHR23073|-|-|12|408|	7.5e-225						1556.33	2388.55	0.723846
ECG_00006	Transcription				151.98	1.79			1507.57	2327.49	0.720474
	KEGGBR	br:ko00536|K19721|collagen type V/XI/XXIV/XXVII, alpha|Glycosaminoglycan binding proteins|GAG|Heparan sulfate / Haparin|Extracellular matrix molecules| COL5AS; collagen type V/XI/XXIV/XXVII, alpha	2.65e-131						2601.29	2281.3	1.09779
	KEGGBR	br:ko01000|K19721|collagen type V/XI/XXIV/XXVII, alpha|Enzymes|	2.65e-131						770.47	2252.39	0.424458
	KEGGBR	br:ko00001|K19721|collagen type V/XI/XXIV/XXVII, alpha|KEGG Orthology (KO)|KO|09150 Organismal Systems|09154 Digestive system|04974 Protein digestion and absorption [PATH:ko04974]| COL5AS; collagen type V/XI/XXIV/XXVII, alpha	2.65e-131						3869.93	2218.32	1.45656
	KEGGPW	path:ko04974|66|K19721	-						2974.16	2188.79	1.23806
	SWISS	sp|Q01149|CO1A2_MOUSE Collagen alpha-2(I) chain OS=Mus musculus GN=Col1a2 PE=1 SV=2	4.36e-127	429					396.31	2132.7	0.245892
	KEGG	egl:EGR_03139 Collagen alpha-2(I) chain	0	908					1337.65	2098.41	0.711459
	NR	gi|674563099|emb|CDS22734.1| collagen type i ii iii v xi alpha [Echinococcus granulosus]	0	2277					2238.84	2098.35	1.04751
	IPRO	Pfam|PF01410|IPR000885|Fibrillar collagen, C-terminal|1087|1281|GO:0005201	3.3e-33						8422.15	2094.06	2.32824
	IPRO	Gene3D|G3DSA:2.60.120.1000|-|-|1138|1281|	6.9e-18						9363.43	2093.29	2.45235
	IPRO	MobiDBLite|mobidb-lite|-|-|1040|1058|	-						356.3	2085.63	0.227539
	IPRO	PANTHER|PTHR24023|-|-|223|639|	8.1e-221						1888.01	2058.84	0.93887
	IPRO	MobiDBLite|mobidb-lite|-|-|908|934|	-						1192.86	2053.09	0.660844
	IPRO	PANTHER|PTHR24023|-|-|154|491|	8.1e-221						270.34	2024.3	0.180845
	IPRO	PANTHER|PTHR24023:SF987|-|-|154|491|	8.1e-221						3575.57	2011.35	1.47389
	IPRO	PANTHER|PTHR24023:SF987|-|-|369|715|	8.1e-221						4049.64	2003.95	1.59494
	IPRO	PANTHER|PTHR24023:SF987|-|-|223|639|	8.1e-221						2117.9	1963.39	1.05568
	IPRO	PANTHER|PTHR24023|-|-|1087|1205|	8.1e-221						1295.1	1962.39	0.731149
	IPRO	PANTHER|PTHR24023|-|-|369|715|	8.1e-221						2710.14	1922.44	1.26888
	IPRO	PANTHER|PTHR24023|-|-|41|361|	8.1e-221						436.43	1908.47	0.29711
	IPRO	PANTHER|PTHR24023|-|-|703|1058|	8.1e-221						914.27	1882.19	0.571189
	IPRO	SMART|SM00038|IPR000885|Fibrillar collagen, C-terminal|1080|1282|GO:0005201	4.8e-14						1142.77	1877.63	0.685827
	IPRO	Pfam|PF01391|IPR008160|Collagen triple helix repeat|580|637|-	2.8e-09						862.04	1865.33	0.54808
	IPRO	Pfam|PF01391|IPR008160|Collagen triple helix repeat|1001|1059|-	2.3e-09						756.38	1858.13	0.492689
	IPRO	PANTHER|PTHR24023:SF987|-|-|1087|1205|	8.1e-221						2459.31	1816.41	1.23508
	IPRO	PANTHER|PTHR24023:SF987|-|-|703|1058|	8.1e-221						707.21	1804.57	0.477055
	IPRO	PANTHER|PTHR24023:SF987|-|-|41|361|	8.1e-221						1781.95	1802.57	0.991725
	IPRO	MobiDBLite|mobidb-lite|-|-|511|526|	-						1226.52	1772.21	0.758802
	IPRO	MobiDBLite|mobidb-lite|-|-|716|746|	-						2120.55	1761.97	1.1398
	IPRO	MobiDBLite|mobidb-lite|-|-|56|88|	-						974.76	1748.86	0.639111
	IPRO	MobiDBLite|mobidb-lite|-|-|434|451|	-						1186.06	1736.25	0.751135
	IPRO	MobiDBLite|mobidb-lite|-|-|39|1062|	-						308.24	1715.46	0.2384
	IPRO	MobiDBLite|mobidb-lite|-|-|373|388|	-						1489.66	1714.84	0.902025
	IPRO	MobiDBLite|mobidb-lite|-|-|675|700|	-						12747.4	1702.15	3.0856
	IPRO	Gene3D|G3DSA:3.30.750.130|-|-|1092|1137|	1.1e-22						149.04	1692.39	0.121764
	TMHMM	Y							147.06	1685.12	0.12071
ECG_00007	Transcription				0.89	0			2380.75	1670.31	1.27818
	KEGG	egl:EGR_03138 hypothetical protein	0	1052					3331.76	1669.53	1.58286
	NR	gi|674563100|emb|CDS22735.1| hypothetical protein EgrG_001190700 [Echinococcus granulosus]	0	1053					2086.7	1662.12	1.17341
	IPRO	MobiDBLite|mobidb-lite|-|-|356|403|	-						44.17	1659.86	0.0378892
	IPRO	MobiDBLite|mobidb-lite|-|-|453|511|	-						379.52	1657.48	0.297455
	IPRO	Pfam|PF19009|IPR043799|Domain of unknown function DUF5738|43|143|-	6.1e-49						22755.1	1656.2	3.8816
	IPRO	MobiDBLite|mobidb-lite|-|-|336|355|	-						976.45	1622.71	0.67964
	IPRO	MobiDBLite|mobidb-lite|-|-|336|411|	-						0	1575.8	0
ECG_00008	Transcription				39.48	0			0	1566.59	0
	KEGGBR	br:ko02000|K09876|aquaporin-3|Transport system|br:ko02000|Other transporters|Aquaporins and small neutral solute transporters [TC:1.A.8]|Aquaglyceroporins or glycerol-uptake facilitators| AQP3; aquaporin-3	2.34e-63						763.16	1565.62	0.57284
	KEGGBR	br:ko01000|K09876|aquaporin-3|Enzymes|	2.34e-63						6736.65	1532.2	2.43208
	KEGGBR	br:ko00001|K09876|aquaporin-3|KEGG Orthology (KO)|KO|09150 Organismal Systems|09155 Excretory system|04962 Vasopressin-regulated water reabsorption [PATH:ko04962]| AQP3; aquaporin-3	2.34e-63						532.17	1527.93	0.431136
	KEGGPW	path:ko04962|33|K09876	-						507.59	1520.12	0.415666
	SWISS	sp|Q08DE6|AQP3_BOVIN Aquaporin-3 OS=Bos taurus GN=AQP3 PE=2 SV=1	1.69e-41	149					18.23	1488.32	0.0175638
	KEGG	egl:EGR_03137 Aquaporin-3	0	658					0	1480.06	0
	NR	gi|1373852019|ref|XP_024353312.1| Aquaporin-3 [Echinococcus granulosus] >gi|576698583|gb|EUB62116.1| Aquaporin-3 [Echinococcus granulosus] >gi|674563101|emb|CDS22736.1| Aquaporin 9 AQP 9 Small solute channel 1 [Echinococcus granulosus]	0	658					674.33	1427.46	0.558168
	IPRO	SUPERFAMILY|SSF81338|IPR023271|Aquaporin-like|40|282|-	1.14e-45						2875.27	1409.44	1.60408
	IPRO	Gene3D|G3DSA:1.20.1080.10|IPR023271|Aquaporin-like|37|295|-	2.3e-54						578.45	1405.55	0.497277
	IPRO	Pfam|PF00230|IPR000425|Major intrinsic protein|38|276|GO:0015267|GO:0016020|GO:0055085	2.1e-33						1363.21	1366.72	0.998146
	IPRO	PRINTS|PR00783|IPR000425|Major intrinsic protein|211|233|GO:0015267|GO:0016020|GO:0055085	3e-26						1420.03	1363.81	1.02943
	IPRO	PRINTS|PR00783|IPR000425|Major intrinsic protein|116|135|GO:0015267|GO:0016020|GO:0055085	3e-26						117.77	1336.67	0.12182
	IPRO	PRINTS|PR00783|IPR000425|Major intrinsic protein|41|60|GO:0015267|GO:0016020|GO:0055085	3e-26						63.28	1317.91	0.0676599
	IPRO	PRINTS|PR00783|IPR000425|Major intrinsic protein|259|279|GO:0015267|GO:0016020|GO:0055085	3e-26						600.35	1313.77	0.542969
	IPRO	PRINTS|PR00783|IPR000425|Major intrinsic protein|178|196|GO:0015267|GO:0016020|GO:0055085	3e-26						289.47	1307.3	0.288566
	IPRO	PRINTS|PR00783|IPR000425|Major intrinsic protein|79|103|GO:0015267|GO:0016020|GO:0055085	3e-26						65.69	1304.15	0.0708976
	IPRO	PANTHER|PTHR43829|-|-|36|302|	1.9e-61						108.13	1300.74	0.115206
	TMHMM	Y							769	1299.87	0.670476
ECG_00009	Transcription				295.81	975.64			11.45	1293.19	0.0127175
	KEGGBR	br:ko03029|K04077|chaperonin GroEL|Mitochondrial biogenesis|br:ko03029|Mitochondrial protein import machinery|Matrix|Other matrix factors| groEL, HSPD1; chaperonin GroEL	0						194.47	1292.65	0.202189
	KEGGBR	br:ko04147|K04077|chaperonin GroEL|Exosome|Exosome|Exosomal proteins|Exosomal proteins of haemopoietic cells (B-cell, T-cell, DC-cell, reticulocyte, and mast cell)| groEL, HSPD1; chaperonin GroEL	0						482.24	1283.64	0.460147
	KEGGBR	br:ko03019|K04077|chaperonin GroEL|Messenger RNA biogenesis|Messenger RNA Biogenesis|Prokaryotic type|Bacterial mRNA degradation factors|Other RNA degradation factors|Chaperones| groEL, HSPD1; chaperonin GroEL	0						2592.3	1277.82	1.59869
	KEGGBR	br:ko03110|K04077|chaperonin GroEL|Chaperones and folding catalysts|Chaperone|Heat shock proteins|HSP60 / Chaperonin| groEL, HSPD1; chaperonin GroEL	0						1562.29	1264.61	1.16053
	KEGGBR	br:ko00001|K04077|chaperonin GroEL|KEGG Orthology (KO)|KO|09120 Genetic Information Processing|09123 Folding, sorting and degradation|03018 RNA degradation [PATH:ko03018]| groEL, HSPD1; chaperonin GroEL	0						143.5	1259.29	0.155688
	KEGGBR	br:ko01000|K04077|chaperonin GroEL|Enzymes|	0						649.72	1228.55	0.612448
	KEGGPW	path:ko03018|79|K04077	-						538.97	1216.2	0.52923
	KEGGPW	path:ko04212|57|K04077	-						4055.29	1206.44	2.12478
	KEGGPW	path:ko04940|25|K04077	-						107.1	1185.26	0.124804
	KEGGPW	path:ko05134|69|K04077	-						256.43	1182.58	0.283139
	KEGGPW	path:ko05152|131|K04077	-						233.46	1173.87	0.261688
	SWISS	sp|Q5ZL72|CH60_CHICK 60 kDa heat shock protein, mitochondrial OS=Gallus gallus GN=HSPD1 PE=1 SV=1	0	776					1317.26	1171.02	1.08738
	KEGG	egl:EGR_03136 heat shock protein	0	1145					118.94	1165.28	0.140216
	NR	gi|674563102|emb|CDS22737.1| heat shock protein 60 [Echinococcus granulosus]	0	1149					227.16	1161.7	0.257664
	IPRO	SUPERFAMILY|SSF48592|IPR027413|GroEL-like equatorial domain superfamily|20|546|-	2.84e-78						207.14	1154.94	0.237994
	IPRO	PRINTS|PR00298|IPR001844|Chaperonin Cpn60|419|440|GO:0042026	1.2e-65						0	1149.44	0
	IPRO	PRINTS|PR00298|IPR001844|Chaperonin Cpn60|47|73|GO:0042026	1.2e-65						177.13	1148.1	0.206994
	IPRO	PRINTS|PR00298|IPR001844|Chaperonin Cpn60|103|130|GO:0042026	1.2e-65						460.29	1134.47	0.491321
	IPRO	PRINTS|PR00298|IPR001844|Chaperonin Cpn60|288|311|GO:0042026	1.2e-65						0.54	1132.29	0.000687871
	IPRO	PRINTS|PR00298|IPR001844|Chaperonin Cpn60|371|396|GO:0042026	1.2e-65						834.67	1132.08	0.796838
	IPRO	TIGRFAM|TIGR02348|IPR001844|Chaperonin Cpn60|23|548|GO:0042026	8.2e-212						539.73	1123.62	0.565938
	IPRO	PANTHER|PTHR45633:SF3|-|-|20|549|	5.8e-255						80.76	1117.26	0.100687
	IPRO	ProSitePatterns|PS00296|IPR018370|Chaperonin Cpn60, conserved site|426|437|GO:0005524|GO:0006457	-						2564.14	1087.76	1.74729
	IPRO	CDD|cd03344|IPR001844|Chaperonin Cpn60|24|544|GO:0042026	0						91.25	1085.7	0.116428
	IPRO	SUPERFAMILY|SSF52029|IPR027409|GroEL-like apical domain superfamily|205|397|-	1.12e-70						29.78	1078.86	0.0392833
	IPRO	Pfam|PF00118|IPR002423|Chaperonin Cpn60/TCP-1 family|43|544|GO:0005524|GO:0016887	2.2e-88						100.05	1072.26	0.128699
	IPRO	Gene3D|G3DSA:1.10.560.10|IPR027413|GroEL-like equatorial domain superfamily|26|542|-	9.1e-229						430.52	1071.44	0.487295
	IPRO	PANTHER|PTHR45633|-|-|20|549|	5.8e-255						474.16	1066.82	0.530531
	IPRO	SUPERFAMILY|SSF54849|IPR027410|TCP-1-like chaperonin intermediate domain superfamily|157|226|-	9.61e-24						321.98	1058.95	0.383006
	IPRO	Gene3D|G3DSA:3.50.7.10|IPR027409|GroEL-like apical domain superfamily|212|394|-	9.1e-229						595.18	1038.93	0.653407
	IPRO	Gene3D|G3DSA:3.30.260.10|IPR027410|TCP-1-like chaperonin intermediate domain superfamily|157|431|-	9.1e-229						0	1027.25	0
ECG_00010	Transcription				8.37	0			136.33	1026.85	0.179849
	KEGG	egl:EGR_03134 hypothetical protein	4.18e-19	93.2					122.42	999.89	0.16663
	NR	gi|674563103|emb|CDS22738.1| hypothetical protein EgrG_001191000 [Echinococcus granulosus]	0	568					127.91	996	0.174309
	IPRO	MobiDBLite|mobidb-lite|-|-|1290|1318|	-						1039.93	993.31	1.03346
	IPRO	MobiDBLite|mobidb-lite|-|-|621|1123|	-						1030.47	981.88	1.03526
	IPRO	MobiDBLite|mobidb-lite|-|-|530|555|	-						295.81	975.64	0.382054
	IPRO	MobiDBLite|mobidb-lite|-|-|906|920|	-						786.52	951.85	0.868929
	IPRO	MobiDBLite|mobidb-lite|-|-|587|606|	-						24.94	949.21	0.0374166
	IPRO	MobiDBLite|mobidb-lite|-|-|118|132|	-						175.39	945.97	0.245383
	IPRO	MobiDBLite|mobidb-lite|-|-|621|641|	-						2231.57	937.34	1.75734
	IPRO	Coils|Coil|-|-|1411|1412|	-						214.83	936.5	0.297951
	IPRO	MobiDBLite|mobidb-lite|-|-|685|713|	-						727.22	927.6	0.8351
	IPRO	MobiDBLite|mobidb-lite|-|-|1373|1399|	-						2156.71	914.25	1.74803
	IPRO	MobiDBLite|mobidb-lite|-|-|721|747|	-						743.8	906.52	0.864335
	IPRO	MobiDBLite|mobidb-lite|-|-|1196|1229|	-						261.94	905.11	0.366701
	IPRO	MobiDBLite|mobidb-lite|-|-|1171|1412|	-						44.97	898.77	0.0704375
	IPRO	MobiDBLite|mobidb-lite|-|-|1|30|	-						1476.09	892.44	1.40816
	IPRO	MobiDBLite|mobidb-lite|-|-|241|262|	-						905.93	889.96	1.01289
	IPRO	MobiDBLite|mobidb-lite|-|-|1336|1365|	-						491.35	879.48	0.640327
	IPRO	MobiDBLite|mobidb-lite|-|-|1075|1119|	-						377.82	876.02	0.517318
	IPRO	MobiDBLite|mobidb-lite|-|-|758|862|	-						296.13	868.01	0.423481
	IPRO	MobiDBLite|mobidb-lite|-|-|205|229|	-						0	867.37	0
	IPRO	MobiDBLite|mobidb-lite|-|-|283|300|	-						52.6	860.79	0.0855697
	IPRO	MobiDBLite|mobidb-lite|-|-|339|366|	-						756.66	854.23	0.915162
	IPRO	MobiDBLite|mobidb-lite|-|-|1|38|	-						187.05	844.37	0.288685
	IPRO	MobiDBLite|mobidb-lite|-|-|396|420|	-						399.54	835.26	0.56398
	IPRO	MobiDBLite|mobidb-lite|-|-|500|529|	-						256.12	831.49	0.387391
	IPRO	MobiDBLite|mobidb-lite|-|-|309|338|	-						466.87	809.34	0.657048
	IPRO	MobiDBLite|mobidb-lite|-|-|946|963|	-						124.18	808.4	0.206158
	IPRO	MobiDBLite|mobidb-lite|-|-|929|944|	-						194.02	797.88	0.314023
	IPRO	MobiDBLite|mobidb-lite|-|-|880|897|	-						318.43	796.53	0.485191
	IPRO	MobiDBLite|mobidb-lite|-|-|432|453|	-						43.39	789.06	0.0772286
	IPRO	MobiDBLite|mobidb-lite|-|-|75|606|	-						477.27	788.76	0.682653
	IPRO	MobiDBLite|mobidb-lite|-|-|1021|1058|	-						752.97	787.92	0.967643
	IPRO	MobiDBLite|mobidb-lite|-|-|1235|1253|	-						409.08	787.84	0.603352
	IPRO	MobiDBLite|mobidb-lite|-|-|474|491|	-						429.5	778.58	0.633799
	IPRO	MobiDBLite|mobidb-lite|-|-|148|175|	-						805.39	764	1.03856
	IPRO	MobiDBLite|mobidb-lite|-|-|92|109|	-						357.21	763.87	0.55349
	IPRO	MobiDBLite|mobidb-lite|-|-|993|1013|	-						1971.9	763.54	1.841
ECG_00011	Transcription				145.83	0			72.49	756.23	0.13206
	KEGG	egl:EGR_03134 hypothetical protein	1.57e-95	279					17.11	744.9	0.0327632
	NR	gi|1373852013|ref|XP_024353309.1| hypothetical protein EGR_03134 [Echinococcus granulosus] >gi|576698580|gb|EUB62113.1| hypothetical protein EGR_03134 [Echinococcus granulosus] >gi|674563104|emb|CDS22739.1| expressed protein [Echinococcus granulosus]	2.7e-94	279					253.15	743.59	0.42271
	IPRO	MobiDBLite|mobidb-lite|-|-|75|99|	-						587.06	740.61	0.842111
	IPRO	MobiDBLite|mobidb-lite|-|-|45|59|	-						30.32	737.02	0.0581622
	IPRO	MobiDBLite|mobidb-lite|-|-|107|146|	-						38.54	735.65	0.0736681
	IPRO	MobiDBLite|mobidb-lite|-|-|60|74|	-						207.05	734.18	0.358413
	IPRO	MobiDBLite|mobidb-lite|-|-|30|162|	-						563.26	724.78	0.829562
ECG_00012	Transcription				8.55	20.66			802.35	724.5	1.0755
	KEGGBR	br:ko03036|K11340|actin-like protein 6A|Chromosome and associated proteins|Chromosome and associated proteins|Eukaryotic type|Histone modification proteins|HAT complexes|TIP60 complex| ACTL6A, INO80K; actin-like protein 6A	1.22e-178						441.6	723.96	0.687041
	KEGGBR	br:ko04147|K11340|actin-like protein 6A|Exosome|Exosome|Exosomal proteins|Exosomal proteins of bladder cancer cells| ACTL6A, INO80K; actin-like protein 6A	1.22e-178						513.17	720.87	0.775578
	KEGGBR	br:ko03021|K11340|actin-like protein 6A|Transcription machinery (RNA polymerase)|br:ko03021|Eukaryotic type|RNA polymerase II system|Coactivators|BAF/PBAF complex| ACTL6A, INO80K; actin-like protein 6A	1.22e-178						1371.27	720.17	1.53809
	KEGGBR	br:ko01000|K11340|actin-like protein 6A|Enzymes|	1.22e-178						278.4	711.11	0.476642
	KEGGBR	br:ko00001|K11340|actin-like protein 6A|KEGG Orthology (KO)|KO|09150 Organismal Systems|09159 Environmental adaptation|04714 Thermogenesis [PATH:ko04714]| ACTL6A, INO80K; actin-like protein 6A	1.22e-178						431.61	708.28	0.686503
	KEGGPW	path:ko04714|187|K11340	-						413.21	708.15	0.663123
	KEGGPW	path:ko05225|116|K11340	-						1064.19	700.72	1.33268
	SWISS	sp|Q9Z2N8|ACL6A_MOUSE Actin-like protein 6A OS=Mus musculus GN=Actl6a PE=1 SV=2	5.37e-128	392					0	695.31	0
	KEGG	smm:Smp_063040 actin-like protein 6, acl6	1.22e-178	524					1.64	694.47	0.00340293
	NR	gi|674563106|emb|CDS22741.1| actin 6a [Echinococcus granulosus]	0	777					0.26	684.51	0.00054788
	IPRO	MobiDBLite|mobidb-lite|-|-|140|173|	-						425.38	682.89	0.698584
	IPRO	MobiDBLite|mobidb-lite|-|-|11|27|	-						1971.82	681.36	1.96123
	IPRO	Gene3D|G3DSA:3.30.420.40|-|-|501|589|	5.9e-13						829.2	670.08	1.16186
	IPRO	PANTHER|PTHR11937:SF487|-|-|416|501|	1.2e-102						461.88	669.53	0.756901
	IPRO	PANTHER|PTHR11937:SF487|-|-|507|788|	1.2e-102						87.38	665.97	0.177863
	IPRO	MobiDBLite|mobidb-lite|-|-|179|197|	-						29.18	665.66	0.0618953
	IPRO	SUPERFAMILY|SSF53067|IPR043129|ATPase, nucleotide binding domain|525|789|-	4.96e-60						2275.95	663.69	2.14706
	IPRO	MobiDBLite|mobidb-lite|-|-|280|306|	-						318.76	655.76	0.571524
	IPRO	Gene3D|G3DSA:3.30.420.40|-|-|416|500|	2.1e-19						11.56	648.05	0.0255081
	IPRO	MobiDBLite|mobidb-lite|-|-|321|343|	-						242.31	647.37	0.458696
	IPRO	ProSitePatterns|PS00432|IPR004001|Actin, conserved site|771|779|-	-						243.59	647.19	0.46088
	IPRO	MobiDBLite|mobidb-lite|-|-|106|122|	-						828.4	646.89	1.18941
	IPRO	MobiDBLite|mobidb-lite|-|-|354|416|	-						137.42	642.68	0.279558
	IPRO	Pfam|PF00022|IPR004000|Actin family|417|501|-	9.9e-20						1.36	642.26	0.00305171
	IPRO	Pfam|PF00022|IPR004000|Actin family|507|790|-	3.1e-83						7366.19	642.12	3.64058
	IPRO	Gene3D|G3DSA:3.30.420.40|-|-|738|790|	6.4e-13						1037.35	635.47	1.39639
	IPRO	Gene3D|G3DSA:3.30.420.40|-|-|652|737|	5.4e-20						267.88	634.66	0.508007
	IPRO	MobiDBLite|mobidb-lite|-|-|1|416|	-						109.9	633.35	0.230845
	IPRO	SUPERFAMILY|SSF53067|IPR043129|ATPase, nucleotide binding domain|418|531|-	1.31e-21						602.42	629.2	0.968967
	IPRO	PANTHER|PTHR11937|IPR004000|Actin family|416|501|-	1.2e-102						2524.46	627.71	2.32818
	IPRO	PANTHER|PTHR11937|IPR004000|Actin family|507|788|-	1.2e-102						66.25	624.15	0.14554
	IPRO	SMART|SM00268|IPR004000|Actin family|419|790|-	7.1e-84						107.95	621.98	0.23089
	IPRO	MobiDBLite|mobidb-lite|-|-|234|262|	-						439.66	621.54	0.771777
ECG_00013	Transcription				56.36	16.75			842.19	616.12	1.24301
	KEGGBR	br:ko01006|K11713|geranylgeranyl transferase type-1 subunit beta [EC:2.5.1.59]|Prenyltransferases|br:ko01006|Protein prenylation|Farnesyltransferase/geranylgeranyltransferase 1| PGTB1; geranylgeranyl transferase type-1 subunit beta [EC:2.5.1.59]	0						524.03	614.37	0.889828
	KEGGBR	br:ko01000|K11713|geranylgeranyl transferase type-1 subunit beta [EC:2.5.1.59]|Enzymes|Enzyme|2. Transferases|2.5 Transferring alkyl or aryl groups, other than methyl groups|2.5.1 Transferring alkyl or aryl groups, other than methyl groups (only sub-subclass identified to date)|2.5.1.59 protein geranylgeranyltransferase type I| PGTB1; geranylgeranyl transferase type-1 subunit beta [EC:2.5.1.59]	0						392.69	611.4	0.7157
	KEGGBR	br:ko00001|K11713|geranylgeranyl transferase type-1 subunit beta [EC:2.5.1.59]|KEGG Orthology (KO)|KO|09180 Brite Hierarchies|09181 Protein families: metabolism|01006 Prenyltransferases [BR:ko01006]| PGTB1; geranylgeranyl transferase type-1 subunit beta [EC:2.5.1.59]	0						63.05	610.45	0.141805
	SWISS	sp|Q55DA3|PGTB1_DICDI Geranylgeranyl transferase type-1 subunit beta OS=Dictyostelium discoideum GN=pggt1b PE=2 SV=1	5.22e-66	216					123.57	606.02	0.267721
	KEGG	egl:EGR_03131 Geranylgeranyl transferase type-1 subunit beta	0	802					155.92	602.46	0.332055
	NR	gi|1373852007|ref|XP_024353306.1| Geranylgeranyl transferase type-1 subunit beta [Echinococcus granulosus] >gi|576698577|gb|EUB62110.1| Geranylgeranyl transferase type-1 subunit beta [Echinococcus granulosus]	0	802					155.92	602.46	0.332055
	IPRO	SUPERFAMILY|SSF48239|IPR008930|Terpenoid cyclases/protein prenyltransferase alpha-alpha toroid|2|365|-	1.93e-65						574.48	600.46	0.968447
	IPRO	MobiDBLite|mobidb-lite|-|-|367|387|	-						58.53	599.77	0.134336
	IPRO	Pfam|PF00432|IPR001330|PFTB repeat|207|247|GO:0003824	9.3e-09						194.53	595.59	0.407752
	IPRO	Gene3D|G3DSA:1.50.10.20|-|-|1|379|	6.9e-88						95.03	592.11	0.214739
	IPRO	MobiDBLite|mobidb-lite|-|-|366|387|	-						598.29	590.75	1.00918
	IPRO	PANTHER|PTHR11774:SF4|-|-|2|299|	5.9e-73						180.12	589.61	0.384591
	IPRO	PANTHER|PTHR11774|-|-|2|299|	5.9e-73						595.78	588.94	1.00835
ECG_00014	Transcription				23.92	54.46			116.38	585.88	0.2614
	KEGGBR	br:ko02000|K17804|mitochondrial import inner membrane translocase subunit TIM44|Transport system|br:ko02000|Other transporters|Primary active transporters [TC:3]| TIM44; mitochondrial import inner membrane translocase subunit TIM44	0						680.51	584.68	1.11363
	KEGGBR	br:ko03029|K17804|mitochondrial import inner membrane translocase subunit TIM44|Mitochondrial biogenesis|br:ko03029|Mitochondrial protein import machinery|Matrix|MMC/PAM proteins| TIM44; mitochondrial import inner membrane translocase subunit TIM44	0						77.39	581.3	0.180317
	KEGGBR	br:ko01000|K17804|mitochondrial import inner membrane translocase subunit TIM44|Enzymes|	0						80.84	580.65	0.188051
	KEGGBR	br:ko00001|K17804|mitochondrial import inner membrane translocase subunit TIM44|KEGG Orthology (KO)|KO|09180 Brite Hierarchies|09182 Protein families: genetic information processing|03029 Mitochondrial biogenesis [BR:ko03029]| TIM44; mitochondrial import inner membrane translocase subunit TIM44	0						878.17	580.62	1.32911
	SWISS	sp|O35857|TIM44_MOUSE Mitochondrial import inner membrane translocase subunit TIM44 OS=Mus musculus GN=Timm44 PE=1 SV=2	1.25e-115	348					1023.58	576.07	1.47344
	KEGG	egl:EGR_03130 Mitochondrial import inner membrane translocase subunit TIM44	0	747					1503.9	571.21	1.86109
	NR	gi|674563110|emb|CDS22745.1| mitochondrial import inner membrane translocase [Echinococcus granulosus]	0	778					297.66	568.82	0.607194
	IPRO	Pfam|PF04280|IPR007379|Tim44-like domain|256|402|-	1.3e-34						65.63	567.93	0.157768
	IPRO	Gene3D|G3DSA:3.10.450.240|-|-|220|411|	7e-63						40.41	567.38	0.0992576
	IPRO	PIRSF|PIRSF037871|IPR017303|Mitochondrial import inner membrane translocase subunit Tim44|4|411|GO:0030150|GO:0051087	4.2e-132						244.15	566.09	0.517318
	IPRO	SUPERFAMILY|SSF54427|IPR032710|NTF2-like domain superfamily|216|403|-	4.82e-53						239.17	565.69	0.508726
	IPRO	SMART|SM00978|IPR007379|Tim44-like domain|255|404|-	8.3e-24						1003.7	564.82	1.47354
	IPRO	Coils|Coil|-|-|140|160|	-						7772.57	564.5	3.88449
	IPRO	Coils|Coil|-|-|83|103|	-						160.32	563.1	0.361442
	IPRO	PANTHER|PTHR10721|IPR039544|Tim44-like|19|409|-	1.4e-89						183.26	558.3	0.409523
	IPRO	Coils|Coil|-|-|30|64|	-						399.4	558.21	0.77863
ECG_00015	Transcription				7.44	3.12			461.09	554.61	0.872929
	KEGG	smm:Smp_050760 hypothetical protein	1.66e-19	83.6					144.58	552.79	0.335193
	NR	gi|674563111|emb|CDS22746.1| expressed conserved protein [Echinococcus granulosus]	1.49e-90	267					0	551.21	0
	TMHMM	Y							0	550.64	0
ECG_00016	Transcription				22.97	20.19			366.01	549.57	0.736383
	KEGGBR	br:ko01000|K21027|tRNA-5-taurinomethyluridine 2-sulfurtransferase [EC:2.8.1.14]|Enzymes|Enzyme|2. Transferases|2.8 Transferring sulfur-containing groups|2.8.1 Sulfurtransferases|2.8.1.14 tRNA-5-taurinomethyluridine 2-sulfurtransferase| TRMU, SLM3; tRNA-5-taurinomethyluridine 2-sulfurtransferase [EC:2.8.1.14]	4.9e-128						68.65	543.11	0.171721
	KEGGBR	br:ko03016|K21027|tRNA-5-taurinomethyluridine 2-sulfurtransferase [EC:2.8.1.14]|Transfer RNA biogenesis|br:ko03016|Eukaryotic type|tRNA modification factors|Thiolation factors| TRMU, SLM3; tRNA-5-taurinomethyluridine 2-sulfurtransferase [EC:2.8.1.14]	4.9e-128						360.2	541.63	0.735548
	KEGGBR	br:ko00001|K21027|tRNA-5-taurinomethyluridine 2-sulfurtransferase [EC:2.8.1.14]|KEGG Orthology (KO)|KO|09180 Brite Hierarchies|09182 Protein families: genetic information processing|03016 Transfer RNA biogenesis [BR:ko03016]| TRMU, SLM3; tRNA-5-taurinomethyluridine 2-sulfurtransferase [EC:2.8.1.14]	4.9e-128						83.73	541.51	0.207422
	SWISS	sp|Q9W5B6|MTU1_DROME Mitochondrial tRNA-specific 2-thiouridylase 1 OS=Drosophila melanogaster GN=CG3021 PE=2 SV=3	1.82e-101	310					175.77	539.35	0.406964
	KEGG	ovi:T265_08850 hypothetical protein	4.9e-128	393					411.17	535.54	0.821928
	NR	gi|674563112|emb|CDS22747.1| mitochondrial tRNA specific 2 thiouridylase [Echinococcus granulosus]	0	884					336.97	535.48	0.70424
	IPRO	TIGRFAM|TIGR00420|IPR004506|tRNA-specific 2-thiouridylase|10|379|GO:0008033|GO:0016740	4.2e-97						120.52	532.66	0.294266
	IPRO	PANTHER|PTHR11933:SF5|-|-|9|383|	3.7e-111						555.14	531.62	1.03157
[truncated: 161,888 more rows]

## Sheet: S Data 5
Supplementary Data 5. Predicted non-coding RNA genes in the Echinococcus granulosus genome (Eg-G1s)
[truncated: 583 more rows]

[truncated: 9 more sheets: S Data 6, S Data 7, S Data 8, S Data 9, S Data 10, S Data 11, S Data 12, S Data 13, S Data 14]
